# Supplementary material for: Convergent genomic and molecular features predict risk of metachronous metastasis in clear cell renal cell carcinoma
Source: Commun Med (Lond). 2026 Feb 25;6:205. doi: 10.1038/s43856-026-01436-6 (PMC13066385; doi:10.1038/s43856-026-01436-6)
Supplement: Supplementary file 4 — Supplementary Data 1 [file 43856_2026_1436_MOESM4_ESM.xlsx]

## Sheet: Figure2a
gene	p.value.sm	sign.sm	fdr.sm	p.value.mm	sign.mm	fdr.mm	smlg10pv_bm	smlg10pv_bp	color
A2M	0.2094	-2	0.785699	0.5187	-2	1	-0.679023	-0.285084	#505050
AASS	0.4999	2	0.785699	1	0	1	0.301117	0	#505050
ABCA1	1	1	1	1	-1	1	0	0	#505050
ABCA10	0.4999	2	0.785699	1	0	1	0.301117	0	#505050
ABCA12	0.5941	-1	0.815209	0.5187	-2	1	-0.22614	-0.285084	#505050
ABCA13	1	1	1	1	0	1	0	0	#505050
ABCA4	0.4999	2	0.785699	1	0	1	0.301117	0	#505050
ABCA7	0.5941	-1	0.815209	1	-1	1	-0.22614	0	#505050
ABCC3	1	1	1	0.1522	2	1	0	0.817585	#505050
ABL1	1	0	1	0.1522	2	1	0	0.817585	#505050
ABLIM1	0.4999	2	0.785699	1	0	1	0.301117	0	#505050
ABTB2	0.4999	2	0.785699	1	0	1	0.301117	0	#505050
ACSF2	1	1	1	0.5187	-2	1	0	-0.285084	#505050
ACSS3	0.4999	2	0.785699	1	0	1	0.301117	0	#505050
ACTN2	0.4999	2	0.785699	0.3929	1	1	0.301117	0.405718	#505050
ACTR8	0.2094	-2	0.785699	0.5187	-2	1	-0.679023	-0.285084	#505050
ADAM23	0.4999	2	0.785699	1	0	1	0.301117	0	#505050
ADAMTS10	0.4999	2	0.785699	1	0	1	0.301117	0	#505050
ADAMTS18	0.2499	3	0.785699	1	0	1	0.602234	0	#505050
ADAMTS20	0.2499	3	0.785699	0.1522	2	1	0.602234	0.817585	#505050
ADAMTS5	1	0	1	0.1522	2	1	0	0.817585	#505050
ADAMTS9	0.2094	-2	0.785699	0.5187	-2	1	-0.679023	-0.285084	#505050
AFF3	0.4999	2	0.785699	1	0	1	0.301117	0	#505050
AGAP6	0.2094	-2	0.785699	0.5187	-2	1	-0.679023	-0.285084	#505050
AHCYL2	1	1	1	1	-1	1	0	0	#505050
AHNAK	0.2094	-2	0.785699	0.645	0	1	-0.679023	0	#505050
AHNAK2	1	0	1	0.645	0	1	0	0	#505050
AKAP8L	1	0	1	0.1522	2	1	0	0.817585	#505050
AKAP9	0.5941	-1	0.815209	0.645	0	1	-0.22614	0	#505050
ALB	0.2094	-2	0.785699	0.5187	-2	1	-0.679023	-0.285084	#505050
ALDH16A1	1	0	1	0.1522	2	1	0	0.817585	#505050
ALDH18A1	0.4999	2	0.785699	1	0	1	0.301117	0	#505050
ALDOB	0.2094	-2	0.785699	0.5187	-2	1	-0.679023	-0.285084	#505050
ALG10B	1	0	1	0.1522	2	1	0	0.817585	#505050
ALMS1	0.4999	2	0.785699	0.3929	1	1	0.301117	0.405718	#505050
ALPK3	0.4999	2	0.785699	1	0	1	0.301117	0	#505050
AMY1B	0.4999	2	0.785699	1	0	1	0.301117	0	#505050
ANK2	0.4595	-1	0.785699	0.298	2	1	-0.337714	0.525784	#505050
ANKRD11	0.5941	-1	0.815209	0.5187	-2	1	-0.22614	-0.285084	#505050
ANKRD36	1	1	1	1	0	1	0	0	#505050
ANKRD50	0.4999	2	0.785699	0.1522	2	1	0.301117	0.817585	#505050
ANKS1B	0.3338	-2	0.785699	0.278	-3	1	-0.476514	-0.555955	#505050
ANO3	0.2094	-2	0.785699	1	-1	1	-0.679023	0	#505050
AP4E1	0.2094	-2	0.785699	0.5187	-2	1	-0.679023	-0.285084	#505050
APC	0.6249	2	0.827259	1	-1	1	0.204189	0	#505050
APOB	1	0	1	0.5187	-2	1	0	-0.285084	#505050
APPL1	0.4999	2	0.785699	1	0	1	0.301117	0	#505050
AQR	1	0	1	0.298	2	1	0	0.525784	#505050
ARCN1	0.4999	2	0.785699	1	0	1	0.301117	0	#505050
ARFGEF1	0.2094	-2	0.785699	0.5187	-2	1	-0.679023	-0.285084	#505050
ARFGEF2	0.4999	2	0.785699	0.3929	1	1	0.301117	0.405718	#505050
ARHGAP31	1	0	1	0.5187	-2	1	0	-0.285084	#505050
ARHGAP5	0.2499	3	0.785699	0.3929	1	1	0.602234	0.405718	#505050
ARHGEF5	0.2499	3	0.785699	1	0	1	0.602234	0	#505050
ARID1A	1	0	1	1	-1	1	0	0	#505050
ARID1B	1	0	1	0.1522	2	1	0	0.817585	#505050
ARMC4	0.4999	2	0.785699	0.3929	1	1	0.301117	0.405718	#505050
ASAP1	1	1	1	0.1522	2	1	0	0.817585	#505050
ASB15	0.4999	2	0.785699	1	0	1	0.301117	0	#505050
ASCC3	0.2499	3	0.785699	0.3929	1	1	0.602234	0.405718	#505050
ASTL	1	0	1	0.1522	2	1	0	0.817585	#505050
ASXL1	0.5941	-1	0.815209	0.5187	-2	1	-0.22614	-0.285084	#505050
ASXL3	1	1	1	0.5187	-2	1	0	-0.285084	#505050
ATF6B	0.2094	-2	0.785699	0.5187	-2	1	-0.679023	-0.285084	#505050
ATF7IP2	0.4999	2	0.785699	1	0	1	0.301117	0	#505050
ATG13	0.2094	-2	0.785699	0.5187	-2	1	-0.679023	-0.285084	#505050
ATM	0.2499	3	0.785699	0.3929	1	1	0.602234	0.405718	#505050
ATP11A	0.4999	2	0.785699	1	0	1	0.301117	0	#505050
ATP1A1	0.6249	2	0.827259	1	-1	1	0.204189	0	#505050
ATP1A2	1	1	1	0.1522	2	1	0	0.817585	#505050
ATP2A1	0.4999	2	0.785699	0.3929	1	1	0.301117	0.405718	#505050
ATP7A	0.4999	2	0.785699	1	0	1	0.301117	0	#505050
ATRNL1	0.4999	2	0.785699	0.3929	1	1	0.301117	0.405718	#505050
ATRX	0.2094	-2	0.785699	1	-1	1	-0.679023	0	#505050
ATXN2L	0.5941	-1	0.815209	0.5187	-2	1	-0.22614	-0.285084	#505050
AVIL	0.2094	-2	0.785699	0.645	0	1	-0.679023	0	#505050
B3GNT2	0.4999	2	0.785699	1	0	1	0.301117	0	#505050
B4GALNT3	0.2094	-2	0.785699	0.5187	-2	1	-0.679023	-0.285084	#505050
BAG6	0.4999	2	0.785699	1	0	1	0.301117	0	#505050
BAP1	0.5488	3	0.815209	1	-2	1	0.260586	0	orange
BARD1	0.4999	2	0.785699	1	0	1	0.301117	0	#505050
BAZ2B	0.0624	5	0.785699	0.3929	1	1	1.20482	0.405718	#505050
BCAN	1	0	1	0.1522	2	1	0	0.817585	#505050
BCAS2	0.2094	-2	0.785699	0.5187	-2	1	-0.679023	-0.285084	#505050
BCL6	1	1	1	1	-1	1	0	0	#505050
BCORL1	1	1	1	1	-1	1	0	0	#505050
BIRC6	0.5941	-1	0.815209	0.5187	-2	1	-0.22614	-0.285084	#505050
BLM	0.4999	2	0.785699	0.3929	1	1	0.301117	0.405718	#505050
BRD7	1	0	1	0.0581	3	1	0	1.23582	#505050
BRIP1	0.2094	-2	0.785699	0.5187	-2	1	-0.679023	-0.285084	#505050
BRWD1	0.5941	-1	0.815209	0.5187	-2	1	-0.22614	-0.285084	#505050
C11orf24	0.2094	-2	0.785699	1	-1	1	-0.679023	0	#505050
C17orf47	0.2094	-2	0.785699	0.5187	-2	1	-0.679023	-0.285084	#505050
C18orf21	1	0	1	0.1522	2	1	0	0.817585	#505050
C1orf112	0.2094	-2	0.785699	0.5187	-2	1	-0.679023	-0.285084	#505050
C1orf86	0.4999	2	0.785699	1	0	1	0.301117	0	#505050
C3	1	0	1	1	-1	1	0	0	#505050
C5orf42	0.2094	-2	0.785699	1	-1	1	-0.679023	0	#505050
C7orf55-LUC7L2	0.4999	2	0.785699	1	0	1	0.301117	0	#505050
CABIN1	0.4999	2	0.785699	0.3929	1	1	0.301117	0.405718	#505050
CACNA1A	0.4999	2	0.785699	1	0	1	0.301117	0	#505050
CACNA1B	1	0	1	0.1522	2	1	0	0.817585	#505050
CACNA1C	0.3748	3	0.785699	1	0	1	0.4262	0	#505050
CACNA1E	0.2094	-2	0.785699	0.5187	-2	1	-0.679023	-0.285084	#505050
CACNA1F	0.4999	2	0.785699	0.3929	1	1	0.301117	0.405718	#505050
CACNA1G	1	1	1	1	0	1	0	0	#505050
CALD1	0.4999	2	0.785699	1	0	1	0.301117	0	#505050
CAMTA1	1	0	1	0.1522	2	1	0	0.817585	#505050
CAND1	0.2094	-2	0.785699	0.5187	-2	1	-0.679023	-0.285084	#505050
CAPN3	1	1	1	1	-1	1	0	0	#505050
CARD11	1	1	1	0.1522	2	1	0	0.817585	#505050
CASZ1	1	1	1	0.1522	2	1	0	0.817585	#505050
CATSPER4	0.5941	-1	0.815209	0.5187	-2	1	-0.22614	-0.285084	#505050
CCDC129	0.2094	-2	0.785699	0.5187	-2	1	-0.679023	-0.285084	#505050
CCDC136	0.4999	2	0.785699	1	0	1	0.301117	0	#505050
CCDC150	0.2094	-2	0.785699	0.5187	-2	1	-0.679023	-0.285084	#505050
CCDC160	0.2094	-2	0.785699	0.5187	-2	1	-0.679023	-0.285084	#505050
CCDC186	0.4999	2	0.785699	1	0	1	0.301117	0	#505050
CCDC73	0.4999	2	0.785699	0.3929	1	1	0.301117	0.405718	#505050
CCDC80	1	0	1	0.1522	2	1	0	0.817585	#505050
CCNB2	0.2094	-2	0.785699	0.5187	-2	1	-0.679023	-0.285084	#505050
CD180	0.4595	-1	0.785699	0.298	2	1	-0.337714	0.525784	#505050
CDAN1	0.4999	2	0.785699	1	0	1	0.301117	0	#505050
CDH18	0.4999	2	0.785699	1	0	1	0.301117	0	#505050
CDH22	0.4999	2	0.785699	1	0	1	0.301117	0	#505050
CDK12	0.4999	2	0.785699	0.3929	1	1	0.301117	0.405718	#505050
CDK3	0.2094	-2	0.785699	0.5187	-2	1	-0.679023	-0.285084	#505050
CDK5RAP2	0.2499	3	0.785699	1	0	1	0.602234	0	#505050
CDKN2A	1	1	1	1	-1	1	0	0	#505050
CDX2	1	0	1	0.1522	2	1	0	0.817585	#505050
CEACAM5	0.5941	-1	0.815209	0.5187	-2	1	-0.22614	-0.285084	#505050
CENPE	0.3338	-2	0.785699	0.278	-3	1	-0.476514	-0.555955	#505050
CENPF	0.6249	2	0.827259	1	-1	1	0.204189	0	#505050
CFAP43	0.2094	-2	0.785699	0.5187	-2	1	-0.679023	-0.285084	#505050
CFAP44	0.6249	2	0.827259	1	-1	1	0.204189	0	#505050
CFAP57	0.4999	2	0.785699	1	0	1	0.301117	0	#505050
CFAP61	0.4595	-1	0.785699	0.5602	1	1	-0.337714	0.251657	#505050
CFP	1	1	1	1	-1	1	0	0	#505050
CGNL1	0.2094	-2	0.785699	0.5187	-2	1	-0.679023	-0.285084	#505050
CHD2	0.4999	2	0.785699	1	0	1	0.301117	0	#505050
CHD7	0.6249	2	0.827259	1	-1	1	0.204189	0	#505050
CHMP1B	1	1	1	1	-1	1	0	0	#505050
CHRM2	0.4999	2	0.785699	1	0	1	0.301117	0	#505050
CHRM5	0.4999	2	0.785699	1	0	1	0.301117	0	#505050
CHSY3	0.2499	3	0.785699	1	0	1	0.602234	0	#505050
CLCN2	0.4999	2	0.785699	1	0	1	0.301117	0	#505050
CLCN6	1	1	1	1	-1	1	0	0	#505050
CLGN	1	0	1	0.1522	2	1	0	0.817585	#505050
CLSTN2	0.4999	2	0.785699	1	0	1	0.301117	0	#505050
CLTC	0.4999	2	0.785699	0.3929	1	1	0.301117	0.405718	#505050
CNOT1	0.5941	-1	0.815209	1	-1	1	-0.22614	0	#505050
COBLL1	1	1	1	1	-1	1	0	0	#505050
COG7	0.4999	2	0.785699	1	0	1	0.301117	0	#505050
COL11A1	0.2094	-2	0.785699	1	-1	1	-0.679023	0	#505050
COL15A1	1	1	1	0.1522	2	1	0	0.817585	#505050
COL21A1	0.5941	-1	0.815209	0.5187	-2	1	-0.22614	-0.285084	#505050
COL22A1	0.4999	2	0.785699	1	0	1	0.301117	0	#505050
COL24A1	1	1	1	1	-1	1	0	0	#505050
COL2A1	1	1	1	0.1522	2	1	0	0.817585	#505050
COL4A3	0.4999	2	0.785699	0.3929	1	1	0.301117	0.405718	#505050
COL4A5	0.3338	-2	0.785699	1	-2	1	-0.476514	0	#505050
COL6A6	1	1	1	1	0	1	0	0	#505050
COPA	0.5941	-1	0.815209	0.5187	-2	1	-0.22614	-0.285084	#505050
CPAMD8	1	1	1	1	0	1	0	0	#505050
CPS1	0.4999	2	0.785699	1	0	1	0.301117	0	#505050
CR1	1	1	1	1	0	1	0	0	#505050
CRB1	0.5941	-1	0.815209	0.5187	-2	1	-0.22614	-0.285084	#505050
CRELD1	0.4999	2	0.785699	1	0	1	0.301117	0	#505050
CRIPAK	0.5941	-1	0.815209	0.5187	-2	1	-0.22614	-0.285084	#505050
CROCC	0.4999	2	0.785699	0.3929	1	1	0.301117	0.405718	#505050
CSF1R	1	1	1	1	-1	1	0	0	#505050
CSMD1	1	0	1	1	-1	1	0	0	#505050
CSMD2	0.4999	2	0.785699	1	0	1	0.301117	0	#505050
CSMD3	0.6614	-1	0.866851	1	-2	1	-0.179536	0	#505050
CSPG4	0.2499	3	0.785699	1	0	1	0.602234	0	#505050
CUZD1	0.4999	2	0.785699	1	0	1	0.301117	0	#505050
CWC25	0.2094	-2	0.785699	1	-1	1	-0.679023	0	#505050
CYFIP2	0.2094	-2	0.785699	0.5187	-2	1	-0.679023	-0.285084	#505050
CYP11B2	1	0	1	0.1522	2	1	0	0.817585	#505050
CYP2A13	1	0	1	0.1522	2	1	0	0.817585	#505050
DCHS1	0.2094	-2	0.785699	0.5187	-2	1	-0.679023	-0.285084	#505050
DCSTAMP	0.4999	2	0.785699	1	0	1	0.301117	0	#505050
DDX11	1	0	1	0.1522	2	1	0	0.817585	#505050
DDX20	0.4999	2	0.785699	0.3929	1	1	0.301117	0.405718	#505050
DDX3X	0.2094	-2	0.785699	1	-1	1	-0.679023	0	#505050
DENND1C	0.4999	2	0.785699	1	0	1	0.301117	0	#505050
DENND2D	0.2094	-2	0.785699	0.5187	-2	1	-0.679023	-0.285084	#505050
DHX34	0.2094	-2	0.785699	0.5187	-2	1	-0.679023	-0.285084	#505050
DHX35	0.2094	-2	0.785699	0.5187	-2	1	-0.679023	-0.285084	#505050
DHX37	1	1	1	1	0	1	0	0	#505050
DIP2C	0.4999	2	0.785699	0.3929	1	1	0.301117	0.405718	#505050
DISP1	0.4999	2	0.785699	1	0	1	0.301117	0	#505050
DISP2	0.4999	2	0.785699	0.3929	1	1	0.301117	0.405718	#505050
DLEC1	0.4999	2	0.785699	1	0	1	0.301117	0	#505050
DMKN	0.3338	-2	0.785699	0.278	-3	1	-0.476514	-0.555955	#505050
DMXL1	0.4595	-1	0.785699	0.5602	1	1	-0.337714	0.251657	#505050
DNAH10	0.6249	2	0.827259	0.5602	1	1	0.204189	0.251657	#505050
DNAH11	0.4595	-1	0.785699	0.5602	1	1	-0.337714	0.251657	#505050
DNAH14	0.6249	2	0.827259	1	-1	1	0.204189	0	#505050
DNAH17	0.3338	-2	0.785699	0.278	-3	1	-0.476514	-0.555955	#505050
DNAH2	1	1	1	1	-1	1	0	0	#505050
DNAH5	1	1	1	1	-1	1	0	0	#505050
DNAH6	1	1	1	1	-1	1	0	0	#505050
DNAH9	0.4595	-1	0.785699	0.5602	1	1	-0.337714	0.251657	#505050
DNAJC14	0.4999	2	0.785699	1	0	1	0.301117	0	#505050
DNHD1	0.2185	4	0.785699	1	0	1	0.660549	0	#505050
DNMT1	0.6249	2	0.827259	1	-1	1	0.204189	0	#505050
DOCK10	0.4999	2	0.785699	0.3929	1	1	0.301117	0.405718	#505050
DOCK11	1	1	1	1	-1	1	0	0	#505050
DOCK2	0.2094	-2	0.785699	1	-1	1	-0.679023	0	#505050
DOCK3	0.5941	-1	0.815209	1	-1	1	-0.22614	0	#505050
DPCR1	0.4999	2	0.785699	1	0	1	0.301117	0	#505050
DPP10	0.4999	2	0.785699	1	0	1	0.301117	0	#505050
DSCAM	0.4999	2	0.785699	0.3929	1	1	0.301117	0.405718	#505050
DSCAML1	0.4999	2	0.785699	1	0	1	0.301117	0	#505050
DSP	0.4999	2	0.785699	1	0	1	0.301117	0	#505050
DST	0.453	3	0.785699	0.5187	-2	1	0.343902	-0.285084	#505050
DUOX1	1	0	1	1	-1	1	0	0	#505050
DYNC1H1	0.4999	2	0.785699	1	0	1	0.301117	0	#505050
DYNC2H1	0.1249	4	0.785699	1	0	1	0.903438	0	#505050
EBLN2	0.2094	-2	0.785699	0.5187	-2	1	-0.679023	-0.285084	#505050
EDIL3	1	1	1	1	-1	1	0	0	#505050
EGFR	1	1	1	1	-1	1	0	0	#505050
EHBP1L1	0.4999	2	0.785699	1	0	1	0.301117	0	#505050
EHHADH	0.4999	2	0.785699	1	0	1	0.301117	0	#505050
EHMT2	0.2094	-2	0.785699	0.5187	-2	1	-0.679023	-0.285084	#505050
EIF2AK2	0.2094	-2	0.785699	0.5187	-2	1	-0.679023	-0.285084	#505050
EIF2AK4	0.4999	2	0.785699	1	0	1	0.301117	0	#505050
ELFN2	0.5941	-1	0.815209	1	-1	1	-0.22614	0	#505050
EML5	0.4999	2	0.785699	1	0	1	0.301117	0	#505050
EP300	0.5941	-1	0.815209	0.5187	-2	1	-0.22614	-0.285084	#505050
EP400	1	0	1	0.5187	-2	1	0	-0.285084	#505050
EPC2	1	1	1	1	-1	1	0	0	#505050
EPHB6	1	0	1	1	-1	1	0	0	#505050
EPS15L1	0.4595	-1	0.785699	0.5602	1	1	-0.337714	0.251657	#505050
ESPL1	1	1	1	1	-1	1	0	0	#505050
EXOC4	0.2094	-2	0.785699	0.5187	-2	1	-0.679023	-0.285084	#505050
EYS	1	0	1	0.298	2	1	0	0.525784	#505050
EZH2	0.5941	-1	0.815209	0.5187	-2	1	-0.22614	-0.285084	#505050
FAM135A	1	0	1	1	-1	1	0	0	#505050
FAM178A	0.4999	2	0.785699	1	0	1	0.301117	0	#505050
FAM179B	1	0	1	0.645	0	1	0	0	#505050
FAM186A	0.4999	2	0.785699	0.3929	1	1	0.301117	0.405718	#505050
FAM193A	0.2094	-2	0.785699	0.5187	-2	1	-0.679023	-0.285084	#505050
FAM208B	1	0	1	0.1522	2	1	0	0.817585	#505050
FAM21A	0.4999	2	0.785699	1	0	1	0.301117	0	#505050
FAM47A	0.2094	-2	0.785699	0.5187	-2	1	-0.679023	-0.285084	#505050
FAM83B	0.5941	-1	0.815209	1	-1	1	-0.22614	0	#505050
FAM91A1	0.2094	-2	0.785699	0.5187	-2	1	-0.679023	-0.285084	#505050
FANCE	0.2094	-2	0.785699	0.5187	-2	1	-0.679023	-0.285084	#505050
FAT1	1	0	1	0.5187	-2	1	0	-0.285084	#505050
FAT3	0.5941	-1	0.815209	1	-1	1	-0.22614	0	#505050
FBN1	0.5941	-1	0.815209	1	-1	1	-0.22614	0	#505050
FBN2	1	0	1	0.5187	-2	1	0	-0.285084	#505050
FBN3	1	0	1	0.5602	1	1	0	0.251657	#505050
FCN3	1	0	1	0.1522	2	1	0	0.817585	#505050
FCRL4	0.4999	2	0.785699	1	0	1	0.301117	0	#505050
FGD1	0.2094	-2	0.785699	0.5187	-2	1	-0.679023	-0.285084	#505050
FGD6	0.4595	-1	0.785699	0.5602	1	1	-0.337714	0.251657	#505050
FGFR2	0.2094	-2	0.785699	0.5187	-2	1	-0.679023	-0.285084	#505050
FHOD1	1	0	1	0.1522	2	1	0	0.817585	#505050
FLG	1	0	1	0.645	0	1	0	0	#505050
FLG2	0.4999	2	0.785699	1	0	1	0.301117	0	#505050
FLT4	1	1	1	1	-1	1	0	0	#505050
FLYWCH1	1	0	1	0.1522	2	1	0	0.817585	#505050
FMN2	0.4999	2	0.785699	0.3929	1	1	0.301117	0.405718	#505050
FMR1	0.4999	2	0.785699	1	0	1	0.301117	0	#505050
FRAS1	0.0947	-3	0.785699	0.278	-3	1	-1.02365	-0.555955	#505050
FREM1	1	0	1	0.0219	4	1	0	1.65956	#505050
FRYL	0.4999	2	0.785699	1	0	1	0.301117	0	#505050
FSCB	0.5941	-1	0.815209	0.5187	-2	1	-0.22614	-0.285084	#505050
GALNT7	1	1	1	1	-1	1	0	0	#505050
GALT	0.4999	2	0.785699	1	0	1	0.301117	0	#505050
GAREM	0.6249	2	0.827259	1	-1	1	0.204189	0	#505050
GATAD2A	0.4999	2	0.785699	1	0	1	0.301117	0	#505050
GCC2	0.5941	-1	0.815209	0.5187	-2	1	-0.22614	-0.285084	#505050
GLG1	1	0	1	0.5187	-2	1	0	-0.285084	#505050
GLT8D2	0.4999	2	0.785699	1	0	1	0.301117	0	#505050
GLYAT	0.4999	2	0.785699	1	0	1	0.301117	0	#505050
GON4L	0.4595	-1	0.785699	0.5602	1	1	-0.337714	0.251657	#505050
GOT2	0.2094	-2	0.785699	0.5187	-2	1	-0.679023	-0.285084	#505050
GPR112	1	1	1	1	-1	1	0	0	#505050
GPR148	0.4999	2	0.785699	1	0	1	0.301117	0	#505050
GPR179	0.4999	2	0.785699	0.1522	2	1	0.301117	0.817585	#505050
GPR98	1	1	1	1	-2	1	0	0	#505050
GPRASP1	0.5941	-1	0.815209	0.5187	-2	1	-0.22614	-0.285084	#505050
GPRIN1	0.4999	2	0.785699	1	0	1	0.301117	0	#505050
GRAMD1B	0.4999	2	0.785699	0.3929	1	1	0.301117	0.405718	#505050
GREB1	0.3748	3	0.785699	1	-1	1	0.4262	0	#505050
GRIA1	0.4999	2	0.785699	1	0	1	0.301117	0	#505050
GRIA2	0.4999	2	0.785699	1	0	1	0.301117	0	#505050
GRM1	0.5941	-1	0.815209	0.5187	-2	1	-0.22614	-0.285084	#505050
GRM3	0.4999	2	0.785699	1	0	1	0.301117	0	#505050
GSAP	0.4999	2	0.785699	1	0	1	0.301117	0	#505050
GUSB	0.2094	-2	0.785699	1	-1	1	-0.679023	0	#505050
GXYLT1	0.4999	2	0.785699	1	0	1	0.301117	0	#505050
HCFC1	0.2499	3	0.785699	1	0	1	0.602234	0	#505050
HCFC2	0.4999	2	0.785699	1	0	1	0.301117	0	#505050
HEATR1	0.4999	2	0.785699	1	0	1	0.301117	0	#505050
HELQ	0.4999	2	0.785699	1	0	1	0.301117	0	#505050
HERC1	0.3338	-2	0.785699	0.278	-3	1	-0.476514	-0.555955	#505050
HERC2	0.1249	4	0.785699	1	0	1	0.903438	0	#505050
HHIPL2	0.4999	2	0.785699	1	0	1	0.301117	0	#505050
HIF1A	0.4999	2	0.785699	1	0	1	0.301117	0	#505050
HK1	1	1	1	1	-1	1	0	0	#505050
HLA-B	1	0	1	0.1522	2	1	0	0.817585	#505050
HLA-DQB1	0.2094	-2	0.785699	1	-1	1	-0.679023	0	#505050
HLA-DRB1	0.0311	6	0.785699	1	0	1	1.50724	0	#505050
HMCN1	0.6249	2	0.827259	1	0	1	0.204189	0	#505050
HNRNPLL	0.4595	-1	0.785699	0.5602	1	1	-0.337714	0.251657	#505050
HOOK3	0.4999	2	0.785699	1	0	1	0.301117	0	#505050
HPSE2	0.4999	2	0.785699	1	0	1	0.301117	0	#505050
HRNR	0.2094	-2	0.785699	0.5187	-2	1	-0.679023	-0.285084	#505050
HSP90AA1	0.2094	-2	0.785699	0.5187	-2	1	-0.679023	-0.285084	#505050
HSP90AB1	0.2094	-2	0.785699	0.5187	-2	1	-0.679023	-0.285084	#505050
HSPA8	0.2094	-2	0.785699	0.5187	-2	1	-0.679023	-0.285084	#505050
IFT140	1	1	1	0.1522	2	1	0	0.817585	#505050
IGF2R	0.2094	-2	0.785699	0.5187	-2	1	-0.679023	-0.285084	#505050
IGSF10	0.5941	-1	0.815209	0.5187	-2	1	-0.22614	-0.285084	#505050
IL16	1	1	1	1	-1	1	0	0	#505050
IL19	0.2094	-2	0.785699	0.5187	-2	1	-0.679023	-0.285084	#505050
IL9R	0.2094	-2	0.785699	0.5187	-2	1	-0.679023	-0.285084	#505050
IPO7	0.4999	2	0.785699	1	0	1	0.301117	0	#505050
IRF9	0.2094	-2	0.785699	0.5187	-2	1	-0.679023	-0.285084	#505050
IST1	0.2499	3	0.785699	1	0	1	0.602234	0	#505050
ITGB7	0.4999	2	0.785699	1	0	1	0.301117	0	#505050
JADE3	0.2094	-2	0.785699	0.5187	-2	1	-0.679023	-0.285084	#505050
JAK2	1	0	1	0.5602	1	1	0	0.251657	#505050
JARID2	0.2094	-2	0.785699	0.5187	-2	1	-0.679023	-0.285084	#505050
KALRN	0.4999	2	0.785699	1	0	1	0.301117	0	#505050
KAT6A	0.2094	-2	0.785699	1	-1	1	-0.679023	0	#505050
KAT7	0.2094	-2	0.785699	0.5187	-2	1	-0.679023	-0.285084	#505050
KBTBD8	0.2094	-2	0.785699	0.5187	-2	1	-0.679023	-0.285084	#505050
KCNB2	0.4999	2	0.785699	1	0	1	0.301117	0	#505050
KCNH3	0.2094	-2	0.785699	0.5187	-2	1	-0.679023	-0.285084	#505050
KCNJ12	0.2499	3	0.785699	1	0	1	0.602234	0	#505050
KCNJ3	0.0947	-3	0.785699	0.278	-3	1	-1.02365	-0.555955	#505050
KDM2A	0.4999	2	0.785699	1	0	1	0.301117	0	#505050
KDM2B	0.2094	-2	0.785699	0.5187	-2	1	-0.679023	-0.285084	#505050
KDM5A	0.4999	2	0.785699	1	0	1	0.301117	0	#505050
KDM5C	0.5077	3	0.796372	0.4301	1	1	0.294393	0.366431	#505050
KDR	1	0	1	0.5602	1	1	0	0.251657	#505050
KIAA0430	0.4595	-1	0.785699	0.5602	1	1	-0.337714	0.251657	#505050
KIAA1549L	0.5941	-1	0.815209	0.5187	-2	1	-0.22614	-0.285084	#505050
KIAA1614	0.4999	2	0.785699	1	0	1	0.301117	0	#505050
KIAA2018	1	0	1	0.5187	-2	1	0	-0.285084	#505050
KIAA2022	0.4999	2	0.785699	0.0581	3	1	0.301117	1.23582	#505050
KIF13A	0.2094	-2	0.785699	1	-1	1	-0.679023	0	#505050
KIF14	0.2094	-2	0.785699	1	-1	1	-0.679023	0	#505050
KIF15	0.4999	2	0.785699	1	0	1	0.301117	0	#505050
KIF19	0.4999	2	0.785699	1	0	1	0.301117	0	#505050
KIF1B	1	1	1	1	-1	1	0	0	#505050
KIF27	0.4999	2	0.785699	1	0	1	0.301117	0	#505050
KLHL7	1	0	1	0.1522	2	1	0	0.817585	#505050
KMT2A	0.2094	-2	0.785699	0.5187	-2	1	-0.679023	-0.285084	#505050
KMT2C	1	0	1	0.645	0	1	0	0	#505050
KMT2D	0.3748	3	0.785699	0.298	2	1	0.4262	0.525784	#505050
KRT75	0.4999	2	0.785699	1	0	1	0.301117	0	#505050
KRTAP1-1	0.1802	-3	0.785699	0.153	-4	1	-0.744245	-0.815309	#505050
KRTAP4-8	0.4999	2	0.785699	1	0	1	0.301117	0	#505050
KRTAP5-5	0.4999	2	0.785699	1	0	1	0.301117	0	#505050
L1CAM	0.2094	-2	0.785699	0.5187	-2	1	-0.679023	-0.285084	#505050
LAMA2	0.4999	2	0.785699	1	0	1	0.301117	0	#505050
LAMA5	0.5941	-1	0.815209	0.5187	-2	1	-0.22614	-0.285084	#505050
LAMB4	0.2094	-2	0.785699	0.5187	-2	1	-0.679023	-0.285084	#505050
LAMC2	0.5941	-1	0.815209	0.5187	-2	1	-0.22614	-0.285084	#505050
LAMC3	0.0947	-3	0.785699	0.278	-3	1	-1.02365	-0.555955	#505050
LARP1B	0.2094	-2	0.785699	0.5187	-2	1	-0.679023	-0.285084	#505050
LATS2	0.2094	-2	0.785699	1	-1	1	-0.679023	0	#505050
LILRB4	1	1	1	1	-1	1	0	0	#505050
LIMA1	0.2094	-2	0.785699	0.5187	-2	1	-0.679023	-0.285084	#505050
LONP2	0.4999	2	0.785699	0.3929	1	1	0.301117	0.405718	#505050
LOXHD1	0.4999	2	0.785699	0.0581	3	1	0.301117	1.23582	#505050
LOXL3	0.4999	2	0.785699	1	0	1	0.301117	0	#505050
LPHN3	0.5941	-1	0.815209	1	-1	1	-0.22614	0	#505050
LPIN1	1	0	1	0.1522	2	1	0	0.817585	#505050
LRCH1	0.4999	2	0.785699	1	0	1	0.301117	0	#505050
LRP1	0.2094	-2	0.785699	0.5187	-2	1	-0.679023	-0.285084	#505050
LRP1B	0.6249	2	0.827259	0.298	2	1	0.204189	0.525784	#505050
LRP2	1	1	1	0.5187	-2	1	0	-0.285084	#505050
LRP4	0.2094	-2	0.785699	0.5187	-2	1	-0.679023	-0.285084	#505050
LRPPRC	0.5941	-1	0.815209	0.5187	-2	1	-0.22614	-0.285084	#505050
LRRC16A	0.4999	2	0.785699	1	0	1	0.301117	0	#505050
LRRK2	0.6249	2	0.827259	1	-1	1	0.204189	0	#505050
LTA4H	0.2499	3	0.785699	1	0	1	0.602234	0	#505050
LTBP2	0.2094	-2	0.785699	0.5187	-2	1	-0.679023	-0.285084	#505050
LTBP4	0.4999	2	0.785699	1	0	1	0.301117	0	#505050
LVRN	0.4595	-1	0.785699	0.5602	1	1	-0.337714	0.251657	#505050
LXN	0.4999	2	0.785699	1	0	1	0.301117	0	#505050
LY75	0.5941	-1	0.815209	0.5187	-2	1	-0.22614	-0.285084	#505050
LYST	0.4139	-2	0.785699	0.153	-4	1	-0.383105	-0.815309	#505050
MACF1	0.453	3	0.785699	0.5187	-2	1	0.343902	-0.285084	#505050
MAGEC1	1	0	1	0.5187	-2	1	0	-0.285084	#505050
MAML1	0.4595	-1	0.785699	0.5602	1	1	-0.337714	0.251657	#505050
MAML3	0.2094	-2	0.785699	0.5187	-2	1	-0.679023	-0.285084	#505050
MAP1A	0.2094	-2	0.785699	0.5187	-2	1	-0.679023	-0.285084	#505050
MAP2K3	0.4999	2	0.785699	0.3929	1	1	0.301117	0.405718	#505050
MAP3K12	0.4999	2	0.785699	1	0	1	0.301117	0	#505050
MAP3K4	0.2094	-2	0.785699	1	-1	1	-0.679023	0	#505050
MAP3K5	1	1	1	0.1522	2	1	0	0.817585	#505050
MAP9	0.2094	-2	0.785699	0.5187	-2	1	-0.679023	-0.285084	#505050
2005-03-01	0.2094	-2	0.785699	0.5187	-2	1	-0.679023	-0.285084	#505050
MARCKS	0.0947	-3	0.785699	0.278	-3	1	-1.02365	-0.555955	#505050
MAST4	0.2094	-2	0.785699	1	-1	1	-0.679023	0	#505050
MCM3AP	1	1	1	1	-1	1	0	0	#505050
MCOLN3	0.1249	4	0.785699	1	0	1	0.903438	0	#505050
MCPH1	1	1	1	0.1522	2	1	0	0.817585	#505050
MDN1	1	0	1	0.5187	-2	1	0	-0.285084	#505050
MED12	0.4999	2	0.785699	1	0	1	0.301117	0	#505050
MED12L	0.4999	2	0.785699	0.1522	2	1	0.301117	0.817585	#505050
MEGF10	0.5941	-1	0.815209	0.5187	-2	1	-0.22614	-0.285084	#505050
MEGF6	1	1	1	1	-1	1	0	0	#505050
MEGF8	0.2094	-2	0.785699	0.5187	-2	1	-0.679023	-0.285084	#505050
METTL3	0.2094	-2	0.785699	0.5187	-2	1	-0.679023	-0.285084	#505050
MICAL1	0.4999	2	0.785699	0.1522	2	1	0.301117	0.817585	#505050
MIOX	0.2094	-2	0.785699	0.5187	-2	1	-0.679023	-0.285084	#505050
MKL2	1	1	1	1	0	1	0	0	#505050
MKRN3	0.2094	-2	0.785699	0.5187	-2	1	-0.679023	-0.285084	#505050
MLH3	0.2094	-2	0.785699	1	-1	1	-0.679023	0	#505050
MMP2	0.2094	-2	0.785699	0.5187	-2	1	-0.679023	-0.285084	#505050
MOCOS	0.3338	-2	0.785699	0.278	-3	1	-0.476514	-0.555955	#505050
MPO	0.4999	2	0.785699	1	0	1	0.301117	0	#505050
MROH8	0.0947	-3	0.785699	1	-2	1	-1.02365	0	#505050
MSH6	0.2094	-2	0.785699	0.5187	-2	1	-0.679023	-0.285084	#505050
MSI1	0.4999	2	0.785699	1	0	1	0.301117	0	#505050
MTHFD1	0.2094	-2	0.785699	0.5187	-2	1	-0.679023	-0.285084	#505050
MTMR4	0.4595	-1	0.785699	0.5602	1	1	-0.337714	0.251657	#505050
MTOR	0.0388	7	0.785699	0.0769	3	1	1.41117	1.11407	#505050
MTUS1	0.5941	-1	0.815209	1	-1	1	-0.22614	0	#505050
MTUS2	0.2094	-2	0.785699	0.645	0	1	-0.679023	0	#505050
MUC16	1	2	1	1	-2	1	0	0	#505050
MUC17	1	0	1	1	-1	1	0	0	#505050
MUC2	0.2094	-2	0.785699	1	-1	1	-0.679023	0	#505050
MUC21	0.2094	-2	0.785699	0.5187	-2	1	-0.679023	-0.285084	#505050
MUC4	0.6773	0	0.886218	0.8119	-6	1	0	-0.0904975	#505050
MUC6	0.6614	-1	0.866851	1	-2	1	-0.179536	0	#505050
MUTYH	0.4999	2	0.785699	1	0	1	0.301117	0	#505050
MVP	0.4999	2	0.785699	1	0	1	0.301117	0	#505050
MYCBP2	1	0	1	0.5187	-2	1	0	-0.285084	#505050
MYH11	0.5941	-1	0.815209	1	-1	1	-0.22614	0	#505050
MYLK	1	1	1	1	-1	1	0	0	#505050
MYO15A	0.2094	-2	0.785699	0.5187	-2	1	-0.679023	-0.285084	#505050
MYO18A	0.4999	2	0.785699	1	0	1	0.301117	0	#505050
MYO18B	1	1	1	0.1522	2	1	0	0.817585	#505050
MYO1E	0.2094	-2	0.785699	0.5187	-2	1	-0.679023	-0.285084	#505050
MYO3A	0.4595	-1	0.785699	0.5602	1	1	-0.337714	0.251657	#505050
MYO5B	0.5941	-1	0.815209	0.5187	-2	1	-0.22614	-0.285084	#505050
N4BP1	1	0	1	0.1522	2	1	0	0.817585	#505050
NALCN	0.0947	-3	0.785699	1	-2	1	-1.02365	0	#505050
NBPF10	0.6249	2	0.827259	1	-1	1	0.204189	0	#505050
NBPF8	0.4999	2	0.785699	1	0	1	0.301117	0	#505050
NBR1	1	1	1	1	-1	1	0	0	#505050
NCOA3	0.2094	-2	0.785699	1	-1	1	-0.679023	0	#505050
NCOR1	1	1	1	1	-1	1	0	0	#505050
NDUFS1	0.2094	-2	0.785699	1	-1	1	-0.679023	0	#505050
NEB	0.7034	-1	0.914304	0.6466	-3	1	-0.152798	-0.189364	#505050
NEURL1	0.2094	-2	0.785699	0.5187	-2	1	-0.679023	-0.285084	#505050
NEURL4	0.4999	2	0.785699	0.3929	1	1	0.301117	0.405718	#505050
NF1	0.4595	-1	0.785699	0.5602	1	1	-0.337714	0.251657	#505050
NFE2L2	1	1	1	0.0581	3	1	0	1.23582	#505050
NINL	0.2094	-2	0.785699	1	-1	1	-0.679023	0	#505050
NLE1	0.2094	-2	0.785699	0.5187	-2	1	-0.679023	-0.285084	#505050
NLRP2	0.2499	3	0.785699	1	0	1	0.602234	0	#505050
NLRP3	1	0	1	0.1522	2	1	0	0.817585	#505050
NMT2	0.2094	-2	0.785699	0.5187	-2	1	-0.679023	-0.285084	#505050
NNT	0.1249	4	0.785699	1	0	1	0.903438	0	#505050
NOL6	1	0	1	0.5187	-2	1	0	-0.285084	#505050
NOMO2	0.0947	-3	0.785699	0.278	-3	1	-1.02365	-0.555955	#505050
NOS1	1	1	1	1	0	1	0	0	#505050
NOS1AP	0.4999	2	0.785699	0.3929	1	1	0.301117	0.405718	#505050
NOTCH1	0.4999	2	0.785699	1	0	1	0.301117	0	#505050
NOTCH2	0.6249	2	0.827259	1	0	1	0.204189	0	#505050
NOTCH3	1	1	1	1	-1	1	0	0	#505050
NPAS4	0.2094	-2	0.785699	0.5187	-2	1	-0.679023	-0.285084	#505050
NPHP3	1	0	1	0.5602	1	1	0	0.251657	#505050
NPNT	0.0947	-3	0.785699	0.278	-3	1	-1.02365	-0.555955	#505050
NPR1	0.2499	3	0.785699	1	0	1	0.602234	0	#505050
NRIP1	0.4999	2	0.785699	1	0	1	0.301117	0	#505050
NRXN1	0.6249	2	0.827259	1	-1	1	0.204189	0	#505050
NSMAF	0.2094	-2	0.785699	0.5187	-2	1	-0.679023	-0.285084	#505050
NT5DC3	0.6249	2	0.827259	1	-1	1	0.204189	0	#505050
NTRK1	0.2094	-2	0.785699	0.5187	-2	1	-0.679023	-0.285084	#505050
NUAK2	0.5941	-1	0.815209	0.5187	-2	1	-0.22614	-0.285084	#505050
NUDT7	0.4999	2	0.785699	1	0	1	0.301117	0	#505050
OAS1	1	1	1	1	-1	1	0	0	#505050
OPLAH	0.4999	2	0.785699	1	0	1	0.301117	0	#505050
OR10G7	0.4999	2	0.785699	0.3929	1	1	0.301117	0.405718	#505050
OR13C8	0.4999	2	0.785699	1	0	1	0.301117	0	#505050
OR2L8	0.5941	-1	0.815209	0.5187	-2	1	-0.22614	-0.285084	#505050
OR4F4	0.5941	-1	0.815209	0.5187	-2	1	-0.22614	-0.285084	#505050
OR4N2	0.1249	4	0.785699	1	0	1	0.903438	0	#505050
OR5P2	0.4999	2	0.785699	1	0	1	0.301117	0	#505050
OR5W2	0.4999	2	0.785699	1	0	1	0.301117	0	#505050
ORC4	0.4999	2	0.785699	1	0	1	0.301117	0	#505050
OTOF	0.4595	-1	0.785699	0.5602	1	1	-0.337714	0.251657	#505050
P2RX2	0.0947	-3	0.785699	0.278	-3	1	-1.02365	-0.555955	#505050
PABPC1	0.7034	-1	0.914304	0.6466	-3	1	-0.152798	-0.189364	#505050
PABPC3	0.2094	-2	0.785699	0.5187	-2	1	-0.679023	-0.285084	#505050
PAK6	0.0947	-3	0.785699	0.278	-3	1	-1.02365	-0.555955	#505050
PALLD	1	0	1	0.1522	2	1	0	0.817585	#505050
PBRM1	0.3497	9	0.785699	0.2753	-1	1	0.456304	-0.560194	#505050
PCDH10	0.5941	-1	0.815209	0.5187	-2	1	-0.22614	-0.285084	#505050
PCDH15	1	1	1	1	-1	1	0	0	#505050
PCDH18	0.2094	-2	0.785699	0.5187	-2	1	-0.679023	-0.285084	#505050
PCDH7	0.3338	-2	0.785699	0.278	-3	1	-0.476514	-0.555955	#505050
PCDHB13	0.2094	-2	0.785699	0.5187	-2	1	-0.679023	-0.285084	#505050
PCDHB6	0.4999	2	0.785699	1	0	1	0.301117	0	#505050
PCDHGB7	1	0	1	0.0581	3	1	0	1.23582	#505050
PCDHGC5	1	0	1	0.1522	2	1	0	0.817585	#505050
PCLO	1	1	1	0.645	0	1	0	0	#505050
PDE4C	0.3748	3	0.785699	1	-1	1	0.4262	0	#505050
PDE4DIP	1	1	1	0.1522	2	1	0	0.817585	#505050
PDS5B	0.2094	-2	0.785699	0.5187	-2	1	-0.679023	-0.285084	#505050
PDZD2	0.6874	2	0.897945	0.5187	-2	1	0.16279	-0.285084	#505050
PEAK1	0.5941	-1	0.815209	0.5187	-2	1	-0.22614	-0.285084	#505050
PEG3	0.5941	-1	0.815209	1	-1	1	-0.22614	0	#505050
PGPEP1L	0.4999	2	0.785699	0.3929	1	1	0.301117	0.405718	#505050
PHF20	0.6249	2	0.827259	1	-1	1	0.204189	0	#505050
PIK3C2B	0.4999	2	0.785699	1	0	1	0.301117	0	#505050
PIK3CA	0.4139	-2	0.785699	0.153	-4	1	-0.383105	-0.815309	#505050
PIK3CG	0.5941	-1	0.815209	0.5187	-2	1	-0.22614	-0.285084	#505050
PIK3R4	0.4999	2	0.785699	1	0	1	0.301117	0	#505050
PILRA	0.4999	2	0.785699	1	0	1	0.301117	0	#505050
PITRM1	1	1	1	1	-1	1	0	0	#505050
PKHD1L1	1	1	1	0.645	0	1	0	0	#505050
PKP2	0.2094	-2	0.785699	0.5187	-2	1	-0.679023	-0.285084	#505050
PLA2G4E	1	1	1	0.5602	1	1	0	0.251657	#505050
PLAC8L1	0.2094	-2	0.785699	0.5187	-2	1	-0.679023	-0.285084	#505050
PLAUR	1	1	1	1	-1	1	0	0	#505050
PLD3	0.0947	-3	0.785699	0.278	-3	1	-1.02365	-0.555955	#505050
PLEC	0.4999	2	0.785699	0.1522	2	1	0.301117	0.817585	#505050
PLEKHA5	0.4999	2	0.785699	1	0	1	0.301117	0	#505050
PLEKHG3	0.2094	-2	0.785699	0.5187	-2	1	-0.679023	-0.285084	#505050
PLIN4	0.4999	2	0.785699	1	0	1	0.301117	0	#505050
PLOD2	1	1	1	1	-1	1	0	0	#505050
PLOD3	0.4999	2	0.785699	1	0	1	0.301117	0	#505050
PLXNB1	1	1	1	1	-1	1	0	0	#505050
PLXNB2	0.0947	-3	0.785699	0.278	-3	1	-1.02365	-0.555955	#505050
POLI	0.4595	-1	0.785699	0.5602	1	1	-0.337714	0.251657	#505050
POLQ	1	1	1	1	-1	1	0	0	#505050
POLR2A	1	1	1	0.1522	2	1	0	0.817585	#505050
POLR3B	0.4999	2	0.785699	1	0	1	0.301117	0	#505050
POM121	0.2094	-2	0.785699	0.5187	-2	1	-0.679023	-0.285084	#505050
POTED	1	1	1	0.5602	1	1	0	0.251657	#505050
POU6F2	0.5941	-1	0.815209	0.5187	-2	1	-0.22614	-0.285084	#505050
PPP1R9A	0.4595	-1	0.785699	0.5602	1	1	-0.337714	0.251657	#505050
PPP6R1	0.0947	-3	0.785699	0.278	-3	1	-1.02365	-0.555955	#505050
PRDM14	0.2499	3	0.785699	1	0	1	0.602234	0	#505050
PRDM4	0.2094	-2	0.785699	0.5187	-2	1	-0.679023	-0.285084	#505050
PRKAG2	0.2499	3	0.785699	1	0	1	0.602234	0	#505050
PRKCE	0.4999	2	0.785699	1	0	1	0.301117	0	#505050
PRKCQ	1	1	1	1	-1	1	0	0	#505050
PRKDC	0.2499	3	0.785699	0.3929	1	1	0.602234	0.405718	#505050
PROC	0.5941	-1	0.815209	0.5187	-2	1	-0.22614	-0.285084	#505050
PROX1	1	1	1	1	-1	1	0	0	#505050
PRPF8	0.4999	2	0.785699	0.3929	1	1	0.301117	0.405718	#505050
PRPSAP1	0.2094	-2	0.785699	0.5187	-2	1	-0.679023	-0.285084	#505050
PRR14L	0.0947	-3	0.785699	0.278	-3	1	-1.02365	-0.555955	#505050
PRRC2A	0.4999	2	0.785699	1	0	1	0.301117	0	#505050
PRRC2C	0.0947	-3	0.785699	0.278	-3	1	-1.02365	-0.555955	#505050
PRSS38	0.4999	2	0.785699	0.3929	1	1	0.301117	0.405718	#505050
PRUNE2	0.2499	3	0.785699	0.3929	1	1	0.602234	0.405718	#505050
PRX	0.4999	2	0.785699	0.3929	1	1	0.301117	0.405718	#505050
PTCD1	0.2094	-2	0.785699	0.5187	-2	1	-0.679023	-0.285084	#505050
PTCH1	0.4999	2	0.785699	0.3929	1	1	0.301117	0.405718	#505050
PTCHD3	0.2094	-2	0.785699	0.5187	-2	1	-0.679023	-0.285084	#505050
PTEN	0.6614	-1	0.866851	0.4301	1	1	-0.179536	0.366431	#505050
PTK7	0.4999	2	0.785699	1	0	1	0.301117	0	#505050
PTPRB	1	0	1	0.1522	2	1	0	0.817585	#505050
PTPRM	0.2094	-2	0.785699	0.5187	-2	1	-0.679023	-0.285084	#505050
PTPRQ	0.2499	3	0.785699	1	0	1	0.602234	0	#505050
PXDN	0.4999	2	0.785699	1	0	1	0.301117	0	#505050
QSER1	0.4999	2	0.785699	1	0	1	0.301117	0	#505050
R3HDM1	0.4999	2	0.785699	1	0	1	0.301117	0	#505050
RAB11FIP3	0.2094	-2	0.785699	0.5187	-2	1	-0.679023	-0.285084	#505050
RAB24	0.2094	-2	0.785699	0.5187	-2	1	-0.679023	-0.285084	#505050
RALGAPA1	0.5941	-1	0.815209	1	-1	1	-0.22614	0	#505050
RALGAPB	0.4999	2	0.785699	1	0	1	0.301117	0	#505050
RAPGEF2	0.5941	-1	0.815209	0.5187	-2	1	-0.22614	-0.285084	#505050
RAPGEF6	1	1	1	1	-1	1	0	0	#505050
RASA1	0.4999	2	0.785699	1	0	1	0.301117	0	#505050
RASGRF1	0.4999	2	0.785699	1	0	1	0.301117	0	#505050
RBM20	0.4999	2	0.785699	1	0	1	0.301117	0	#505050
RBM27	0.4999	2	0.785699	1	0	1	0.301117	0	#505050
RBM39	0.4999	2	0.785699	1	0	1	0.301117	0	#505050
RBPJ	0.2094	-2	0.785699	0.5187	-2	1	-0.679023	-0.285084	#505050
RELN	0.2499	3	0.785699	1	0	1	0.602234	0	#505050
RFC1	0.4999	2	0.785699	1	0	1	0.301117	0	#505050
RGPD5	1	1	1	0.1522	2	1	0	0.817585	#505050
RGS9	1	1	1	1	-1	1	0	0	#505050
RIMS1	0.4595	-1	0.785699	0.5602	1	1	-0.337714	0.251657	#505050
RIMS2	0.2094	-2	0.785699	0.5187	-2	1	-0.679023	-0.285084	#505050
RLF	0.5941	-1	0.815209	0.5187	-2	1	-0.22614	-0.285084	#505050
RNF145	0.2094	-2	0.785699	0.5187	-2	1	-0.679023	-0.285084	#505050
RNF17	0.4999	2	0.785699	1	0	1	0.301117	0	#505050
RNF25	1	1	1	1	-1	1	0	0	#505050
RPL5	0.2094	-2	0.785699	0.5187	-2	1	-0.679023	-0.285084	#505050
RPS6KC1	1	0	1	0.1522	2	1	0	0.817585	#505050
RRP12	0.5941	-1	0.815209	0.5187	-2	1	-0.22614	-0.285084	#505050
RRS1	1	0	1	0.1522	2	1	0	0.817585	#505050
RSPH10B	0.2499	3	0.785699	1	0	1	0.602234	0	#505050
RTL1	0.5941	-1	0.815209	0.5187	-2	1	-0.22614	-0.285084	#505050
RTTN	1	1	1	0.1522	2	1	0	0.817585	#505050
RYR1	0.4999	2	0.785699	0.1522	2	1	0.301117	0.817585	#505050
RYR2	0.6249	2	0.827259	1	0	1	0.204189	0	#505050
RYR3	0.7034	-1	0.914304	0.6466	-3	1	-0.152798	-0.189364	#505050
S1PR4	0.2094	-2	0.785699	0.5187	-2	1	-0.679023	-0.285084	#505050
SAA1	0.4999	2	0.785699	1	0	1	0.301117	0	#505050
SALL1	0.5941	-1	0.815209	1	-1	1	-0.22614	0	#505050
SART3	1	0	1	0.5187	-2	1	0	-0.285084	#505050
SCAF4	1	1	1	1	-1	1	0	0	#505050
SCG2	0.4999	2	0.785699	1	0	1	0.301117	0	#505050
SCN2A	0.2499	3	0.785699	1	0	1	0.602234	0	#505050
SDK1	0.4999	2	0.785699	0.1522	2	1	0.301117	0.817585	#505050
SEC14L5	0.2094	-2	0.785699	0.5187	-2	1	-0.679023	-0.285084	#505050
SEC23A	0.5941	-1	0.815209	0.5187	-2	1	-0.22614	-0.285084	#505050
SECISBP2L	1	1	1	1	0	1	0	0	#505050
SELE	1	0	1	0.1522	2	1	0	0.817585	#505050
SEMA3E	0.2094	-2	0.785699	0.5187	-2	1	-0.679023	-0.285084	#505050
SENP6	1	0	1	0.1522	2	1	0	0.817585	#505050
SETD2	0.1974	7	0.785699	0.3362	1	1	0.704653	0.473402	orange
SETDB1	0.4999	2	0.785699	1	0	1	0.301117	0	#505050
SETX	1	0	1	0.5602	1	1	0	0.251657	#505050
SFXN4	0.5941	-1	0.815209	1	-1	1	-0.22614	0	#505050
SGPL1	0.4999	2	0.785699	1	0	1	0.301117	0	#505050
SI	0.4999	2	0.785699	1	0	1	0.301117	0	#505050
SIGLEC10	0.4999	2	0.785699	1	0	1	0.301117	0	#505050
SIGLEC8	0.2094	-2	0.785699	1	-1	1	-0.679023	0	#505050
SLC12A3	0.2094	-2	0.785699	0.5187	-2	1	-0.679023	-0.285084	#505050
SLC16A7	0.2094	-2	0.785699	0.5187	-2	1	-0.679023	-0.285084	#505050
SLC17A6	0.4999	2	0.785699	0.3929	1	1	0.301117	0.405718	#505050
SLC22A6	0.0947	-3	0.785699	0.278	-3	1	-1.02365	-0.555955	#505050
SLC22A9	0.2094	-2	0.785699	0.5187	-2	1	-0.679023	-0.285084	#505050
SLC27A6	0.4999	2	0.785699	1	0	1	0.301117	0	#505050
SLC35B3	0.4999	2	0.785699	1	0	1	0.301117	0	#505050
SLC39A10	0.5941	-1	0.815209	0.5187	-2	1	-0.22614	-0.285084	#505050
SLC4A1	1	0	1	0.1522	2	1	0	0.817585	#505050
SLC4A8	0.2094	-2	0.785699	0.5187	-2	1	-0.679023	-0.285084	#505050
SLCO1B1	1	0	1	0.1522	2	1	0	0.817585	#505050
SLIT3	0.5941	-1	0.815209	0.5187	-2	1	-0.22614	-0.285084	#505050
SLITRK6	0.2094	-2	0.785699	0.5187	-2	1	-0.679023	-0.285084	#505050
SMC5	0.2094	-2	0.785699	0.5187	-2	1	-0.679023	-0.285084	#505050
SMO	0.2499	3	0.785699	1	0	1	0.602234	0	#505050
SNAP91	1	0	1	0.1522	2	1	0	0.817585	#505050
SOX9	0.4999	2	0.785699	0.3929	1	1	0.301117	0.405718	#505050
SPATA17	1	1	1	1	-1	1	0	0	#505050
SPEG	0.5941	-1	0.815209	1	-1	1	-0.22614	0	#505050
SPEM1	1	0	1	0.1522	2	1	0	0.817585	#505050
SPEN	0.1802	-3	0.785699	0.153	-4	1	-0.744245	-0.815309	#505050
SPG21	0.2094	-2	0.785699	0.5187	-2	1	-0.679023	-0.285084	#505050
SPRED1	0.5941	-1	0.815209	0.5187	-2	1	-0.22614	-0.285084	#505050
SPTA1	1	1	1	0.5187	-2	1	0	-0.285084	#505050
SPTAN1	0.2499	3	0.785699	1	0	1	0.602234	0	#505050
SPTBN1	1	1	1	1	-1	1	0	0	#505050
SS18	0.4999	2	0.785699	1	0	1	0.301117	0	#505050
ST7L	0.4999	2	0.785699	1	0	1	0.301117	0	#505050
STAG2	0.3338	-2	0.785699	1	-1	1	-0.476514	0	#505050
STARD3	0.2094	-2	0.785699	0.5187	-2	1	-0.679023	-0.285084	#505050
STARD9	1	1	1	0.1522	2	1	0	0.817585	#505050
STAT6	0.2094	-2	0.785699	1	-1	1	-0.679023	0	#505050
STK11IP	1	1	1	1	-1	1	0	0	#505050
STK31	0.4999	2	0.785699	0.3929	1	1	0.301117	0.405718	#505050
SUCLG1	0.5941	-1	0.815209	1	-1	1	-0.22614	0	#505050
SUPV3L1	0.4999	2	0.785699	1	0	1	0.301117	0	#505050
SUV39H2	0.4999	2	0.785699	1	0	1	0.301117	0	#505050
SWSAP1	0.4999	2	0.785699	1	0	1	0.301117	0	#505050
SYNE1	0.0388	7	0.785699	0.5602	1	1	1.41117	0.251657	#505050
SYNE2	0.1249	4	0.785699	0.3929	1	1	0.903438	0.405718	#505050
SYTL2	0.2094	-2	0.785699	0.5187	-2	1	-0.679023	-0.285084	#505050
TACC1	1	1	1	1	-1	1	0	0	#505050
TADA1	0.4999	2	0.785699	1	0	1	0.301117	0	#505050
TADA2A	0.4999	2	0.785699	1	0	1	0.301117	0	#505050
TAF1C	0.3338	-2	0.785699	0.278	-3	1	-0.476514	-0.555955	#505050
TAF1L	0.2094	-2	0.785699	0.5187	-2	1	-0.679023	-0.285084	#505050
TBC1D1	0.4999	2	0.785699	1	0	1	0.301117	0	#505050
TBC1D3F	0.2094	-2	0.785699	0.5187	-2	1	-0.679023	-0.285084	#505050
TBC1D9B	0.2094	-2	0.785699	0.5187	-2	1	-0.679023	-0.285084	#505050
TCF12	0.5941	-1	0.815209	0.5187	-2	1	-0.22614	-0.285084	#505050
TCF20	1	1	1	1	-1	1	0	0	#505050
TCHH	1	0	1	0.1522	2	1	0	0.817585	#505050
TDRD10	0.4999	2	0.785699	1	0	1	0.301117	0	#505050
TENM3	0.4999	2	0.785699	1	0	1	0.301117	0	#505050
TENM4	0.4999	2	0.785699	0.3929	1	1	0.301117	0.405718	#505050
TET2	0.3748	3	0.785699	0.5602	1	1	0.4262	0.251657	#505050
TFDP2	0.2094	-2	0.785699	0.645	0	1	-0.679023	0	#505050
TG	0.2499	3	0.785699	0.3929	1	1	0.602234	0.405718	#505050
TGM1	0.4999	2	0.785699	1	0	1	0.301117	0	#505050
TGM6	0.4999	2	0.785699	1	0	1	0.301117	0	#505050
THBS1	0.2094	-2	0.785699	1	-1	1	-0.679023	0	#505050
THBS3	0.2094	-2	0.785699	0.5187	-2	1	-0.679023	-0.285084	#505050
THSD7B	1	0	1	0.5187	-2	1	0	-0.285084	#505050
TIAM2	0.2094	-2	0.785699	0.5187	-2	1	-0.679023	-0.285084	#505050
TMC5	1	1	1	1	-1	1	0	0	#505050
TMOD1	0.4999	2	0.785699	1	0	1	0.301117	0	#505050
TMPRSS6	0.2094	-2	0.785699	1	-1	1	-0.679023	0	#505050
TMTC3	0.2094	-2	0.785699	0.5187	-2	1	-0.679023	-0.285084	#505050
TMUB2	0.4999	2	0.785699	1	0	1	0.301117	0	#505050
TMX4	0.4999	2	0.785699	1	0	1	0.301117	0	#505050
TNC	1	1	1	1	-1	1	0	0	#505050
TNKS1BP1	1	1	1	1	-1	1	0	0	#505050
TNR	1	1	1	0.5187	-2	1	0	-0.285084	#505050
TNRC18	0.4999	2	0.785699	1	0	1	0.301117	0	#505050
TNS1	0.4999	2	0.785699	1	0	1	0.301117	0	#505050
TOPBP1	0.5941	-1	0.815209	0.5187	-2	1	-0.22614	-0.285084	#505050
TP53BP1	0.2094	-2	0.785699	0.5187	-2	1	-0.679023	-0.285084	#505050
TPO	1	0	1	0.1522	2	1	0	0.817585	#505050
TRIM28	0.5941	-1	0.815209	0.5187	-2	1	-0.22614	-0.285084	#505050
TRIOBP	0.5941	-1	0.815209	1	-1	1	-0.22614	0	#505050
TRPC4AP	0.4999	2	0.785699	1	0	1	0.301117	0	#505050
TRPM6	0.2094	-2	0.785699	0.5187	-2	1	-0.679023	-0.285084	#505050
TSHZ3	0.4999	2	0.785699	0.3929	1	1	0.301117	0.405718	#505050
TSPAN19	0.5941	-1	0.815209	0.5187	-2	1	-0.22614	-0.285084	#505050
TTC29	0.2094	-2	0.785699	0.5187	-2	1	-0.679023	-0.285084	#505050
TTC7B	0.2094	-2	0.785699	0.5187	-2	1	-0.679023	-0.285084	#505050
TTLL4	0.5941	-1	0.815209	0.5187	-2	1	-0.22614	-0.285084	#505050
TTN	0.3456	-3	0.785699	0.4288	-7	1	-0.461426	-0.367745	#505050
TTYH2	0.4999	2	0.785699	1	0	1	0.301117	0	#505050
TUBGCP6	0.3338	-2	0.785699	0.278	-3	1	-0.476514	-0.555955	#505050
TULP3	0.5941	-1	0.815209	0.5187	-2	1	-0.22614	-0.285084	#505050
TYK2	1	0	1	0.1522	2	1	0	0.817585	#505050
UBAP2L	1	0	1	0.1522	2	1	0	0.817585	#505050
UBE2D1	0.4999	2	0.785699	1	0	1	0.301117	0	#505050
UBE3C	0.0947	-3	0.785699	0.278	-3	1	-1.02365	-0.555955	#505050
UBN1	0.5941	-1	0.815209	0.5187	-2	1	-0.22614	-0.285084	#505050
UGT2A3	0.4999	2	0.785699	1	0	1	0.301117	0	#505050
UHRF1BP1L	1	0	1	0.5187	-2	1	0	-0.285084	#505050
ULK4	1	0	1	0.1522	2	1	0	0.817585	#505050
URB2	0.2094	-2	0.785699	0.5187	-2	1	-0.679023	-0.285084	#505050
USH2A	1	0	1	1	-1	1	0	0	#505050
USP15	0.2499	3	0.785699	1	0	1	0.602234	0	#505050
USP18	1	1	1	1	0	1	0	0	#505050
USP29	0.4999	2	0.785699	1	0	1	0.301117	0	#505050
USP35	0.2094	-2	0.785699	1	-1	1	-0.679023	0	#505050
USP40	1	1	1	0.1522	2	1	0	0.817585	#505050
USP45	0.4999	2	0.785699	1	0	1	0.301117	0	#505050
USP51	0.4999	2	0.785699	0.1522	2	1	0.301117	0.817585	#505050
VCP	0.3338	-2	0.785699	0.278	-3	1	-0.476514	-0.555955	#505050
VHL	1	5	1	0.5661	-8	1	0	-0.247107	#505050
VPS13A	0.2499	3	0.785699	1	0	1	0.602234	0	#505050
VPS13B	0.1249	4	0.785699	0.0581	3	1	0.903438	1.23582	#505050
VPS13C	1	1	1	1	-1	1	0	0	#505050
VPS8	0.4999	2	0.785699	1	0	1	0.301117	0	#505050
VWCE	0.4999	2	0.785699	1	0	1	0.301117	0	#505050
VWF	0.5941	-1	0.815209	0.5187	-2	1	-0.22614	-0.285084	#505050
WASL	0.4595	-1	0.785699	0.5602	1	1	-0.337714	0.251657	#505050
WDFY3	0.6249	2	0.827259	0.5602	1	1	0.204189	0.251657	#505050
WDR11	0.5941	-1	0.815209	0.5187	-2	1	-0.22614	-0.285084	#505050
XIRP2	0.6614	-1	0.866851	0.278	-3	1	-0.179536	-0.555955	#505050
XPO1	0.4999	2	0.785699	0.0581	3	1	0.301117	1.23582	#505050
XRCC5	0.2094	-2	0.785699	0.5187	-2	1	-0.679023	-0.285084	#505050
XRN1	0.2094	-2	0.785699	0.5187	-2	1	-0.679023	-0.285084	#505050
ZBBX	0.2499	3	0.785699	0.3929	1	1	0.602234	0.405718	#505050
ZBTB21	1	0	1	0.1522	2	1	0	0.817585	#505050
ZBTB37	0.2094	-2	0.785699	0.5187	-2	1	-0.679023	-0.285084	#505050
ZBTB38	0.1802	-3	0.785699	0.153	-4	1	-0.744245	-0.815309	#505050
ZBTB40	1	1	1	1	-1	1	0	0	#505050
ZC3H18	0.2094	-2	0.785699	0.5187	-2	1	-0.679023	-0.285084	#505050
ZC3H6	0.4999	2	0.785699	1	0	1	0.301117	0	#505050
ZCCHC14	0.4999	2	0.785699	1	0	1	0.301117	0	#505050
ZCCHC6	1	1	1	1	-1	1	0	0	#505050
ZDBF2	1	1	1	1	-1	1	0	0	#505050
ZDHHC22	0.2094	-2	0.785699	0.5187	-2	1	-0.679023	-0.285084	#505050
ZDHHC9	0.2094	-2	0.785699	1	-1	1	-0.679023	0	#505050
ZFAT	0.4999	2	0.785699	0.3929	1	1	0.301117	0.405718	#505050
ZFHX3	0.4999	2	0.785699	0.3929	1	1	0.301117	0.405718	#505050
ZFHX4	0.0947	-3	0.785699	0.278	-3	1	-1.02365	-0.555955	#505050
ZFP69	0.4999	2	0.785699	1	0	1	0.301117	0	#505050
ZFPM2	0.6614	-1	0.866851	0.278	-3	1	-0.179536	-0.555955	#505050
ZFR2	0.0947	-3	0.785699	1	-2	1	-1.02365	0	#505050
ZFYVE26	0.6249	2	0.827259	1	-1	1	0.204189	0	#505050
ZFYVE9	1	1	1	1	-1	1	0	0	#505050
ZNF112	0.2094	-2	0.785699	0.5187	-2	1	-0.679023	-0.285084	#505050
ZNF132	0.2094	-2	0.785699	0.5187	-2	1	-0.679023	-0.285084	#505050
ZNF207	0.4999	2	0.785699	1	0	1	0.301117	0	#505050
ZNF274	0.0947	-3	0.785699	0.278	-3	1	-1.02365	-0.555955	#505050
ZNF320	0.4999	2	0.785699	1	0	1	0.301117	0	#505050
ZNF33A	0.4999	2	0.785699	0.3929	1	1	0.301117	0.405718	#505050
ZNF407	0.5941	-1	0.815209	0.5187	-2	1	-0.22614	-0.285084	#505050
ZNF423	0.2094	-2	0.785699	0.5187	-2	1	-0.679023	-0.285084	#505050
ZNF519	0.2094	-2	0.785699	0.5187	-2	1	-0.679023	-0.285084	#505050
ZNF646	1	1	1	1	-1	1	0	0	#505050
ZNF687	1	0	1	0.0581	3	1	0	1.23582	#505050
ZNF699	0.4999	2	0.785699	1	0	1	0.301117	0	#505050
ZNF717	0.6249	2	0.827259	0.5602	1	1	0.204189	0.251657	#505050
ZNF800	1	1	1	1	-1	1	0	0	#505050
ZNF841	0.2094	-2	0.785699	0.5187	-2	1	-0.679023	-0.285084	#505050
ZNFX1	0.6614	-1	0.866851	0.278	-3	1	-0.179536	-0.555955	#505050
ZSWIM6	0.5941	-1	0.815209	1	-1	1	-0.22614	0	#505050
ZZEF1	0.2094	-2	0.785699	0.5187	-2	1	-0.679023	-0.285084	#505050

## Sheet: Figure2b
SYMBOL	slog10pv_di	p.value_di	q.BH_di	slog10pv_mi	p.value_mi	q.BH_mi	Cytoband	color
7SK|ENSG00000232512.2	0.4167	0.3831	0.797284	0.1288	0.7433	0.993708	21q21.2	#6F6F6F
7SK|ENSG00000249352.3	0.5943	0.2545	0.674691	0.6322	0.2332	0.819824	5q13.1	#6F6F6F
7SK|ENSG00000254144.2	0.3338	0.4637	0.805538	0.659	0.2193	0.810604	8q24.3	#6F6F6F
7SK|ENSG00000260682.2	-0.1826	0.6568	0.913678	-0.0375	0.9172	1	16q23.3	#6F6F6F
7SK|ENSG00000271765.1	-0.093	0.8073	0.932806	-0.5327	0.2933	0.860604	6q23.3	#6F6F6F
7SK|ENSG00000271814.1	0.8853	0.1302	0.474838	-0.0461	0.8994	1	Xp22.2	#6F6F6F
7SK|ENSG00000271818.1	-0.1611	0.69	0.921071	-0.3048	0.4956	0.900411	13q14.12	#6F6F6F
A1BG	2.4299	0.0037	0.0880536	0.7748	0.168	0.810604	19q13.43	purple
A1CF	-0.6911	0.2037	0.565937	0.012	0.9727	1	10q11.23	#6F6F6F
A2M	-0.0838	0.8244	0.932806	0.3045	0.496	0.900411	12p13.31	#6F6F6F
A2ML1	-0.0838	0.8244	0.932806	0.3045	0.496	0.900411	12p13.31	#6F6F6F
A2MP1	-0.0212	0.9525	0.976101	0.5124	0.3073	0.87616	12p13.31	#6F6F6F
A3GALT2	-1.4339	0.0368	0.27982	-0.0594	0.8722	1	1p35.1	#6F6F6F
A4GALT	-0.0587	0.8737	0.947604	-0.7115	0.1943	0.810604	22q13.2	#6F6F6F
A4GNT	0.4718	0.3375	0.778028	0.4324	0.3695	0.900411	3q22.3	#6F6F6F
AAAS	0.0823	0.8274	0.932806	0.3045	0.496	0.900411	12q13.13	#6F6F6F
AACS	0.2423	0.5724	0.853741	0.6585	0.2195	0.810604	12q24.31	#6F6F6F
AACSP1	-0.2824	0.522	0.82501	-0.0017	0.9961	1	5q35.3	#6F6F6F
AADAC	1.1433	0.0719	0.373428	0.5288	0.2959	0.860604	3q25.1	#6F6F6F
AADACL2	1.1433	0.0719	0.373428	0.5288	0.2959	0.860604	3q25.1	#6F6F6F
AADACL3	-1.4495	0.0355	0.27982	-0.5461	0.2844	0.860604	1p36.21	#6F6F6F
AADACL4	-1.4495	0.0355	0.27982	-0.5461	0.2844	0.860604	1p36.21	#6F6F6F
AADAT	-1.0381	0.0916	0.382485	-0.2963	0.5055	0.900411	4q33	#6F6F6F
AAED1	-0.5598	0.2756	0.677823	-1.0225	0.095	0.793253	9q22.33	#6F6F6F
AAGAB	0.3355	0.4619	0.805538	-0.0877	0.8171	1	15q22.33	#6F6F6F
AAK1	1.3457	0.0451	0.287262	-0.193	0.6413	0.942994	2p13.3	#6F6F6F
AAMDC	0.1008	0.7929	0.932806	-0.0532	0.8848	1	11q14.1	#6F6F6F
AAMP	1.8772	0.0133	0.235521	-0.0469	0.8977	1	2q35	orange
AANAT	0.2232	0.5982	0.860504	-0.3097	0.4901	0.900411	17q25.1	#6F6F6F
AAR2	1.185	0.0653	0.347677	0.5338	0.2925	0.860604	20q11.23	#6F6F6F
AARD	0.2953	0.5067	0.815226	0.697	0.2009	0.810604	8q24.11	#6F6F6F
AARS	-0.0945	0.8045	0.932806	-0.0375	0.9172	1	16q22.1	#6F6F6F
AARS2	0.0766	0.8384	0.932806	-0.1215	0.756	0.993708	6p21.1	#6F6F6F
AARSD1	0.0392	0.9136	0.947604	-0.6436	0.2272	0.810604	17q21.31	#6F6F6F
AASDH	-1.2571	0.0553	0.328459	-0.9208	0.12	0.793253	4q12	#6F6F6F
AASDHPPT	0.2912	0.5114	0.815226	-0.0026	0.9941	1	11q22.3	#6F6F6F
AASS	0.8399	0.1446	0.47828	0.8925	0.1281	0.793253	7q31.32	#6F6F6F
AATF	0.0392	0.9136	0.947604	-0.3313	0.4663	0.900411	17q12	#6F6F6F
AATK	0.1179	0.7623	0.932806	-0.4448	0.3591	0.900411	17q25.3	#6F6F6F
ABAT	0.1778	0.6641	0.921071	0.0789	0.8339	1	16p13.2	#6F6F6F
ABCA1	-0.5598	0.2756	0.677823	-1.0225	0.095	0.793253	9q31.1	#6F6F6F
ABCA10	0.2232	0.5982	0.860504	-0.3331	0.4644	0.900411	17q24.3	#6F6F6F
ABCA11P	-0.867	0.1358	0.47828	-0.0835	0.825	1	4p16.3	#6F6F6F
ABCA12	1.8772	0.0133	0.235521	-0.0469	0.8977	1	2q35	orange
ABCA13	0.6961	0.2013	0.560328	0.4515	0.3536	0.900411	7p12.3	#6F6F6F
ABCA17P	0.3453	0.4515	0.805538	0.2856	0.518	0.900411	16p13.3	#6F6F6F
ABCA2	-0.8426	0.1437	0.47828	-1.7922	0.0161	0.765455	9q34.3	#6F6F6F
ABCA3	0.2567	0.5538	0.839632	0.1739	0.6701	0.962035	16p13.3	#6F6F6F
ABCA4	-0.8001	0.1585	0.517963	0.2312	0.5872	0.931444	1p22.1	#6F6F6F
ABCA5	0.2232	0.5982	0.860504	-0.3331	0.4644	0.900411	17q24.3	#6F6F6F
ABCA6	0.2232	0.5982	0.860504	-0.3331	0.4644	0.900411	17q24.2	#6F6F6F
ABCA7	1.6423	0.0228	0.250477	0.3667	0.4299	0.900411	19p13.3	blue
ABCA8	0.2232	0.5982	0.860504	-0.3331	0.4644	0.900411	17q24.2	#6F6F6F
ABCA9	0.2232	0.5982	0.860504	-0.3331	0.4644	0.900411	17q24.2	#6F6F6F
ABCB1	0.7803	0.1659	0.523768	0.7692	0.1701	0.810604	7q21.12	#6F6F6F
ABCB10	-0.0686	0.8538	0.934856	1.2067	0.0621	0.765455	1q42.13	#6F6F6F
ABCB11	1.0742	0.0843	0.382485	-0.4999	0.3163	0.87616	2q31.1	#6F6F6F
ABCB4	0.7803	0.1659	0.523768	0.7692	0.1701	0.810604	7q21.12	#6F6F6F
ABCB5	0.6961	0.2013	0.560328	0.552	0.2806	0.860604	7p21.1	#6F6F6F
ABCB6	2.21	0.0062	0.145316	-0.0469	0.8977	1	2q35	orange
ABCB7	0.2502	0.5621	0.839632	-0.647	0.2254	0.810604	Xq13.3	#6F6F6F
ABCB8	1.0436	0.0905	0.382485	0.679	0.2094	0.810604	7q36.1	#6F6F6F
ABCB9	0.3708	0.4258	0.805538	0.8833	0.1308	0.793253	12q24.31	#6F6F6F
ABCC1	0.2346	0.5826	0.856476	0.1194	0.7595	0.993708	16p13.11	#6F6F6F
ABCC10	0.0766	0.8384	0.932806	-0.0505	0.8903	1	6p21.1	#6F6F6F
ABCC11	-0.0165	0.9628	0.984416	-0.0928	0.8076	1	16q12.1	#6F6F6F
ABCC12	-0.0165	0.9628	0.984416	-0.0928	0.8076	1	16q12.1	#6F6F6F
ABCC13	0.6304	0.2342	0.633552	0.2341	0.5834	0.927614	21q11.2	#6F6F6F
ABCC2	-0.3457	0.4511	0.805538	0.1219	0.7553	0.993708	10q24.2	#6F6F6F
ABCC3	0.1743	0.6693	0.921071	-0.3313	0.4663	0.900411	17q21.33	#6F6F6F
ABCC4	-0.4617	0.3454	0.778028	-0.1935	0.6405	0.942994	13q32.1	#6F6F6F
ABCC5	0.844	0.1432	0.47828	0.3715	0.4251	0.900411	3q27.1	#6F6F6F
ABCC6	0.2346	0.5826	0.856476	0.1194	0.7595	0.993708	16p13.11	#6F6F6F
ABCC6P1	0.2346	0.5826	0.856476	0.1194	0.7595	0.993708	16p12.3	#6F6F6F
ABCC8	0.1008	0.7929	0.932806	0.3979	0.4	0.900411	11p15.1	#6F6F6F
ABCC9	-0.0121	0.9725	0.991674	0.3045	0.496	0.900411	12p12.1	#6F6F6F
ABCD1	0.4349	0.3674	0.783886	0.3701	0.4265	0.900411	Xq28	#6F6F6F
ABCD2	0.0823	0.8274	0.932806	0.3045	0.496	0.900411	12q12	#6F6F6F
ABCD3	-0.8001	0.1585	0.517963	0.2312	0.5872	0.931444	1p21.3	#6F6F6F
ABCD4	0.9707	0.107	0.425659	-0.0428	0.9061	1	14q24.3	#cccc00
ABCE1	-1.2293	0.059	0.336945	-0.4352	0.3671	0.900411	4q31.21	#6F6F6F
ABCF1	-0.0864	0.8196	0.932806	0.0115	0.974	1	6p21.33	#6F6F6F
ABCF2	1.0436	0.0905	0.382485	0.679	0.2094	0.810604	7q36.1	#6F6F6F
ABCF3	0.844	0.1432	0.47828	0.3715	0.4251	0.900411	3q27.1	#6F6F6F
ABCG1	0.5628	0.2737	0.677823	0.2969	0.5048	0.900411	21q22.3	#6F6F6F
ABCG2	-1.1899	0.0646	0.347677	-0.4791	0.3318	0.87616	4q22.1	#6F6F6F
ABCG4	0.2912	0.5114	0.815226	0	0.837	1	11q23.3	#6F6F6F
ABCG5	1.402	0.0396	0.27982	-0.535	0.2917	0.860604	2p21	#6F6F6F
ABCG8	1.402	0.0396	0.27982	-0.535	0.2917	0.860604	2p21	#6F6F6F
ABHD1	1.402	0.0396	0.27982	-0.3314	0.4662	0.900411	2p23.3	#6F6F6F
ABHD10	0.2752	0.5306	0.834291	-0.2192	0.6037	0.942994	3q13.2	#6F6F6F
ABHD11	0.6473	0.2253	0.616477	0.6197	0.24	0.825341	7q11.23	#6F6F6F
ABHD12	0.7892	0.1625	0.523768	0.2603	0.5491	0.900411	20p11.21	#6F6F6F
ABHD12B	0.9707	0.107	0.425659	0.1692	0.6773	0.962035	14q22.1	#cccc00
ABHD13	-0.6347	0.2319	0.629806	-0.1935	0.6405	0.942994	13q33.3	#6F6F6F
ABHD14A	0.0548	0.8814	0.947604	-0.27	0.537	0.900411	3p21.2	#6F6F6F
ABHD14B	0.0548	0.8814	0.947604	-0.27	0.537	0.900411	3p21.2	#6F6F6F
ABHD15	0.0392	0.9136	0.947604	-0.6436	0.2272	0.810604	17q11.2	#6F6F6F
ABHD16A	-0.0864	0.8196	0.932806	0.0115	0.974	1	6p21.33	#6F6F6F
ABHD16B	0.9438	0.1138	0.425659	0.3554	0.4412	0.900411	20q13.33	#6F6F6F
ABHD17A	1.6423	0.0228	0.250477	0.2458	0.5678	0.912295	19p13.3	blue
ABHD17B	-0.4046	0.3939	0.803546	-1.0225	0.095	0.793253	9q21.13	#6F6F6F
ABHD17C	0.3355	0.4619	0.805538	-0.0076	0.9826	1	15q25.1	#6F6F6F
ABHD2	0.3355	0.4619	0.805538	0.0647	0.8616	1	15q26.1	#6F6F6F
ABHD3	0.3971	0.4008	0.803546	-0.2499	0.5625	0.91115	18q11.2	#6F6F6F
ABHD4	0.8464	0.1424	0.47828	0.2724	0.5341	0.900411	14q11.2	#cccc00
ABHD5	0.0548	0.8814	0.947604	-0.27	0.537	0.900411	3p21.33	#6F6F6F
ABHD6	0.2368	0.5797	0.856476	-0.465	0.3428	0.896309	3p14.3	#6F6F6F
ABHD8	1.5201	0.0302	0.250477	1.2075	0.062	0.765455	19p13.11	#6F6F6F
ABI1	-0.065	0.8611	0.938865	0.6443	0.2268	0.810604	10p12.1	#6F6F6F
ABI2	1.6758	0.0211	0.250477	-0.1303	0.7408	0.993708	2q33.2	orange
ABI3	0.1743	0.6693	0.921071	-0.3406	0.4565	0.900411	17q21.32	#6F6F6F
ABI3BP	0.4345	0.3677	0.783886	0	1	1	3q12.2	#6F6F6F
ABL1	-0.7339	0.1846	0.546716	-1.2008	0.063	0.765455	9q34.12	#6F6F6F
ABL2	0	0.8745	0.947604	2.0843	0.0082	0.765455	1q25.2	#6F6F6F
ABLIM1	-0.4598	0.3469	0.778028	-0.0273	0.9391	1	10q25.3	#6F6F6F
ABLIM2	-0.7807	0.1657	0.523768	-0.0824	0.8273	1	4p16.1	#6F6F6F
ABLIM3	-0.053	0.8852	0.947604	0.0923	0.8086	1	5q32	#6F6F6F
ABO	-0.7339	0.1846	0.546716	-1.3992	0.0399	0.765455	9q34.2	#6F6F6F
ABR	0.3302	0.4676	0.805538	-0.5459	0.2845	0.860604	17p13.3	#6F6F6F
ABRA	0.3207	0.4778	0.809701	0.7562	0.1753	0.810604	8q23.1	#6F6F6F
ABRACL	0.0314	0.9302	0.959959	-0.4018	0.3965	0.900411	6q24.1	#6F6F6F
ABT1	-0.33	0.4678	0.805538	0.0115	0.974	1	6p22.2	#6F6F6F
ABTB1	0.5438	0.2859	0.699619	-0.1425	0.7203	0.985421	3q21.3	#6F6F6F
ABTB2	0.1008	0.7929	0.932806	0.1591	0.6933	0.967175	11p13	#6F6F6F
ACA59|ENSG00000251775.1	1.6478	0.0225	0.250477	-0.193	0.6413	0.942994	2p14	red
ACA59|ENSG00000252000.1	1.3534	0.0443	0.287262	-0.1828	0.6564	0.955388	2q31.2	#6F6F6F
ACA59|ENSG00000252870.1	0.2912	0.5114	0.815226	-0.0866	0.8192	1	11q23.3	#6F6F6F
ACA64|ENSG00000238685.1	0.3453	0.4515	0.805538	0.1194	0.7595	0.993708	16p13.13	#6F6F6F
ACA64|ENSG00000238934.1	-0.3007	0.5004	0.812806	1.7037	0.0198	0.765455	1q23.3	#6F6F6F
ACA64|ENSG00000239005.1	-1.2293	0.059	0.336945	-0.4352	0.3671	0.900411	4q31.1	#6F6F6F
ACA64|ENSG00000239008.1	0.2502	0.5621	0.839632	-0.9791	0.1049	0.793253	Xq21.1	#6F6F6F
ACA64|ENSG00000252016.1	0.2502	0.5621	0.839632	-0.9791	0.1049	0.793253	Xq21.31	#6F6F6F
ACA64|ENSG00000252119.1	0.2912	0.5114	0.815226	0	0.837	1	11q23.3	#6F6F6F
ACAA1	-0.0794	0.8329	0.932806	-0.3057	0.4946	0.900411	3p22.2	#6F6F6F
ACAA2	0.3971	0.4008	0.803546	-0.1671	0.6805	0.962035	18q21.1	#6F6F6F
ACACA	0.0392	0.9136	0.947604	-0.3313	0.4663	0.900411	17q12	#6F6F6F
ACACB	0.3708	0.4258	0.805538	0.8833	0.1308	0.793253	12q24.11	#6F6F6F
ACAD10	0.3708	0.4258	0.805538	0.8833	0.1308	0.793253	12q24.12	#6F6F6F
ACAD11	0.4718	0.3375	0.778028	0.0326	0.9277	1	3q22.1	#6F6F6F
ACAD8	0.1238	0.7519	0.932806	-0.0866	0.8192	1	11q25	#6F6F6F
ACAD9	0.339	0.4582	0.805538	-0.3	0.5012	0.900411	3q21.3	#6F6F6F
ACADL	2.1351	0.0073	0.168233	-0.013	0.9706	1	2q34	orange
ACADM	-1.3424	0.0455	0.287262	-0.0546	0.8818	1	1p31.1	#6F6F6F
ACADS	0.3708	0.4258	0.805538	0.8833	0.1308	0.793253	12q24.31	#6F6F6F
ACADSB	-0.3024	0.4984	0.812806	-0.0991	0.796	1	10q26.13	#6F6F6F
ACADVL	0.1029	0.7891	0.932806	-0.6715	0.2131	0.810604	17p13.1	#6F6F6F
ACAN	0.3355	0.4619	0.805538	-0.0076	0.9826	1	15q26.1	#6F6F6F
ACAP1	0.1029	0.7891	0.932806	-0.6715	0.2131	0.810604	17p13.1	#6F6F6F
ACAP2	0.9523	0.1116	0.425659	0.5836	0.2609	0.860604	3q29	#6F6F6F
ACAP3	-1.559	0.0276	0.250477	-0.8032	0.1573	0.795741	1p36.33	#6F6F6F
ACAT1	0.2912	0.5114	0.815226	-0.0026	0.9941	1	11q22.3	#6F6F6F
ACAT2	-0.093	0.8073	0.932806	-0.6429	0.2276	0.810604	6q25.3	#6F6F6F
ACBD3	-0.0686	0.8538	0.934856	1.2067	0.0621	0.765455	1q42.12	#6F6F6F
ACBD4	0.0392	0.9136	0.947604	-0.3406	0.4565	0.900411	17q21.31	#6F6F6F
ACBD5	-0.065	0.8611	0.938865	0.6443	0.2268	0.810604	10p12.1	#6F6F6F
ACBD6	0	0.8745	0.947604	1.8971	0.0127	0.765455	1q25.2	#6F6F6F
ACBD7	0.022	0.9505	0.974374	0.6443	0.2268	0.810604	10p13	#6F6F6F
ACCS	0.274	0.5321	0.8358	0.4243	0.3765	0.900411	11p11.2	#6F6F6F
ACCSL	0.274	0.5321	0.8358	0.4243	0.3765	0.900411	11p11.2	#6F6F6F
ACD	-0.0453	0.9009	0.947604	0.0229	0.9485	1	16q22.1	#6F6F6F
ACE	0.2232	0.5982	0.860504	-0.3331	0.4644	0.900411	17q23.3	#6F6F6F
ACE2	0.5319	0.2938	0.711357	-0.0377	0.9168	1	Xp22.2	#6F6F6F
ACER1	1.5201	0.0302	0.250477	-0.1398	0.7248	0.986265	19p13.3	#6F6F6F
ACER2	-0.5076	0.3107	0.739837	-1.0551	0.0881	0.793253	9p22.1	#f53bc9
ACER3	0.1008	0.7929	0.932806	-0.0532	0.8848	1	11q13.5	#6F6F6F
ACHE	0.7155	0.1925	0.558038	0.807	0.1559	0.795741	7q22.1	#6F6F6F
ACIN1	0.8464	0.1424	0.47828	0.2724	0.5341	0.900411	14q11.2	#cccc00
ACKR2	0.0548	0.8814	0.947604	-0.27	0.537	0.900411	3p22.1	#6F6F6F
ACKR3	1.3543	0.0442	0.287262	-0.0469	0.8977	1	2q37.3	#6F6F6F
ACKR4	0.4718	0.3375	0.778028	0.0326	0.9277	1	3q22.1	#6F6F6F
ACKR5	0.0548	0.8814	0.947604	-0.27	0.537	0.900411	3p21.31	#6F6F6F
ACKR6	0.2499	0.5625	0.839632	-0.6715	0.2131	0.810604	17p13.2	#6F6F6F
ACLY	0.0392	0.9136	0.947604	-0.6436	0.2272	0.810604	17q21.2	#6F6F6F
ACMSD	1.5805	0.0263	0.250477	-0.0713	0.8486	1	2q21.3	#6F6F6F
ACN9	0.7803	0.1659	0.523768	0.8925	0.1281	0.793253	7q21.3	#6F6F6F
ACO1	-0.5048	0.3127	0.739837	-1.4707	0.0338	0.765455	9p21.1	#f53bc9
ACO2	0.0934	0.8065	0.932806	-0.5329	0.2932	0.860604	22q13.2	#6F6F6F
ACOT1	0.9707	0.107	0.425659	-0.0428	0.9061	1	14q24.3	#cccc00
ACOT11	-2.5089	0.0031	0.0880536	-0.26	0.5495	0.900411	1p32.3	darkgreen
ACOT12	0.4792	0.3318	0.773721	0.5101	0.3089	0.87616	5q14.1	#6F6F6F
ACOT13	-0.33	0.4678	0.805538	0.0115	0.974	1	6p22.3	#6F6F6F
ACOT2	0.9707	0.107	0.425659	-0.0428	0.9061	1	14q24.3	#cccc00
ACOT4	0.9707	0.107	0.425659	-0.0428	0.9061	1	14q24.3	#cccc00
ACOT6	0.9707	0.107	0.425659	-0.0428	0.9061	1	14q24.3	#cccc00
ACOT7	-1.559	0.0276	0.250477	-0.9415	0.1144	0.793253	1p36.31	#6F6F6F
ACOT8	1.185	0.0653	0.347677	0.5338	0.2925	0.860604	20q13.12	#6F6F6F
ACOT9	0.7472	0.179	0.546716	-0.0377	0.9168	1	Xp22.11	#6F6F6F
ACOX1	0.2232	0.5982	0.860504	-0.3097	0.4901	0.900411	17q25.1	#6F6F6F
ACOX2	0	1	1	-0.352	0.4446	0.900411	3p14.3	#6F6F6F
ACOX3	-0.7807	0.1657	0.523768	0.012	0.9727	1	4p16.1	#6F6F6F
ACOXL	1.0931	0.0807	0.382485	-0.193	0.6413	0.942994	2q13	#6F6F6F
ACP1	1.402	0.0396	0.27982	-0.3314	0.4662	0.900411	2p25.3	#6F6F6F
ACP2	0.1008	0.7929	0.932806	0.4243	0.3765	0.900411	11p11.2	#6F6F6F
ACP5	1.5201	0.0302	0.250477	0.5032	0.3139	0.87616	19p13.2	#6F6F6F
ACP6	-0.3659	0.4306	0.805538	1.6404	0.0229	0.765455	1q21.2	#6F6F6F
ACPL2	1.1433	0.0719	0.373428	0.4324	0.3695	0.900411	3q23	#6F6F6F
ACPP	0.4718	0.3375	0.778028	0.0326	0.9277	1	3q22.1	#6F6F6F
ACPT	2.4299	0.0037	0.0880536	0.928	0.118	0.793253	19q13.33	purple
ACR	-0.2661	0.5419	0.839632	-1.0562	0.0879	0.793253	22q13.33	#6F6F6F
ACRBP	-0.1547	0.7004	0.921071	0.1962	0.6365	0.942994	12p13.31	#6F6F6F
ACRC	0.2502	0.5621	0.839632	-0.647	0.2254	0.810604	Xq13.1	#6F6F6F
ACRV1	0.2912	0.5114	0.815226	-0.0866	0.8192	1	11q24.2	#6F6F6F
ACSBG1	0.3355	0.4619	0.805538	-0.0076	0.9826	1	15q25.1	#6F6F6F
ACSBG2	1.5201	0.0302	0.250477	-0.1398	0.7248	0.986265	19p13.3	#6F6F6F
ACSF2	0.1743	0.6693	0.921071	-0.3313	0.4663	0.900411	17q21.33	#6F6F6F
ACSF3	-0.1826	0.6568	0.913678	-0.0375	0.9172	1	16q24.3	#6F6F6F
ACSL1	-1.0381	0.0916	0.382485	-0.3145	0.4848	0.900411	4q35.1	#6F6F6F
ACSL3	1.6321	0.0233	0.250477	-0.0469	0.8977	1	2q36.1	orange
ACSL4	0.2502	0.5621	0.839632	0.0108	0.9755	1	Xq23	#6F6F6F
ACSL5	-0.4598	0.3469	0.778028	0.0353	0.9219	1	10q25.2	#6F6F6F
ACSL6	-0.1777	0.6642	0.921071	0.0077	0.9824	1	5q31.1	#6F6F6F
ACSM1	0.2346	0.5826	0.856476	0.1194	0.7595	0.993708	16p12.3	#6F6F6F
ACSM2A	0.2346	0.5826	0.856476	0.1194	0.7595	0.993708	16p12.3	#6F6F6F
ACSM2B	0.2346	0.5826	0.856476	0.1194	0.7595	0.993708	16p12.3	#6F6F6F
ACSM3	0.2346	0.5826	0.856476	0.1194	0.7595	0.993708	16p12.3	#6F6F6F
ACSM4	-0.1547	0.7004	0.921071	0.1962	0.6365	0.942994	12p13.31	#6F6F6F
ACSM5	0.2997	0.5016	0.814701	0.1942	0.6394	0.942994	16p12.3	#6F6F6F
ACSS1	0.7892	0.1625	0.523768	0.2603	0.5491	0.900411	20p11.21	#6F6F6F
ACSS2	1.185	0.0653	0.347677	0.5338	0.2925	0.860604	20q11.22	#6F6F6F
ACSS3	0.2135	0.6117	0.873394	0.6212	0.2392	0.825341	12q21.31	#6F6F6F
ACTA1	-0.0686	0.8538	0.934856	1.2067	0.0621	0.765455	1q42.13	#6F6F6F
ACTA2	-0.4598	0.3469	0.778028	0.0353	0.9219	1	10q23.31	#6F6F6F
ACTB	0.6961	0.2013	0.560328	0.588	0.2582	0.860604	7p22.1	#6F6F6F
ACTBL2	0.5943	0.2545	0.674691	0.5267	0.2974	0.862032	5q11.2	#6F6F6F
ACTBP12	-1.0588	0.0873	0.382485	0.2312	0.5872	0.931444	1p22.1	#6F6F6F
ACTC1	0.5397	0.2886	0.703372	0.1011	0.7922	1	15q14	#6F6F6F
ACTG1	0.1179	0.7623	0.932806	-0.4448	0.3591	0.900411	17q25.3	#6F6F6F
ACTG2	1.6478	0.0225	0.250477	-0.193	0.6413	0.942994	2p13.1	red
ACTL10	1.185	0.0653	0.347677	0.4289	0.3725	0.900411	20q11.22	#6F6F6F
ACTL6A	0.844	0.1432	0.47828	0.4719	0.3374	0.8864	3q26.33	#6F6F6F
ACTL6B	0.7155	0.1925	0.558038	0.807	0.1559	0.795741	7q22.1	#6F6F6F
ACTL7A	-0.5598	0.2756	0.677823	-1.1638	0.0686	0.783539	9q31.3	#6F6F6F
ACTL7B	-0.5598	0.2756	0.677823	-1.1638	0.0686	0.783539	9q31.3	#6F6F6F
ACTL8	-1.4495	0.0355	0.27982	-0.5461	0.2844	0.860604	1p36.13	#6F6F6F
ACTL9	1.5201	0.0302	0.250477	0.5007	0.3157	0.87616	19p13.2	#6F6F6F
ACTN1	1.1038	0.0787	0.382485	0.1158	0.766	0.996922	14q24.1	#cccc00
ACTN2	-0.0686	0.8538	0.934856	1.2067	0.0621	0.765455	1q43	#6F6F6F
ACTN3	0.1008	0.7929	0.932806	0.2737	0.5325	0.900411	11q13.2	#6F6F6F
ACTN4	2.4299	0.0037	0.0880536	1.3394	0.0458	0.765455	19q13.2	purple
ACTR10	1.1038	0.0787	0.382485	0.1843	0.6542	0.953081	14q23.1	#cccc00
ACTR1A	-0.4598	0.3469	0.778028	0.0353	0.9219	1	10q24.32	#6F6F6F
ACTR1B	1.0931	0.0807	0.382485	-0.193	0.6413	0.942994	2q11.2	#6F6F6F
ACTR2	1.6478	0.0225	0.250477	-0.2846	0.5192	0.900411	2p14	red
ACTR3	1.0931	0.0807	0.382485	-0.193	0.6413	0.942994	2q14.1	#6F6F6F
ACTR3B	1.0436	0.0905	0.382485	0.679	0.2094	0.810604	7q36.1	#6F6F6F
ACTR3C	1.0436	0.0905	0.382485	0.679	0.2094	0.810604	7q36.1	#6F6F6F
ACTR5	1.185	0.0653	0.347677	0.5338	0.2925	0.860604	20q11.23	#6F6F6F
ACTR6	0.3708	0.4258	0.805538	0.8833	0.1308	0.793253	12q23.1	#6F6F6F
ACTR8	0.1457	0.7149	0.932806	-0.2	0.631	0.942994	3p21.1	#6F6F6F
ACTRT1	-0.0727	0.8458	0.934856	-0.2404	0.5749	0.916157	Xq25	#6F6F6F
ACTRT2	-1.559	0.0276	0.250477	-0.8032	0.1573	0.795741	1p36.32	#6F6F6F
ACTRT3	0.4618	0.3453	0.778028	0.1115	0.7735	0.999514	3q26.2	#6F6F6F
ACVR1	1.5805	0.0263	0.250477	-0.1782	0.6635	0.962035	2q24.1	#6F6F6F
ACVR1B	0.0823	0.8274	0.932806	0.3045	0.496	0.900411	12q13.13	#6F6F6F
ACVR1C	1.5805	0.0263	0.250477	-0.1782	0.6635	0.962035	2q24.1	#6F6F6F
ACVR2A	1.3457	0.0451	0.287262	-0.193	0.6413	0.942994	2q22.3	#6F6F6F
ACVR2B	-0.0794	0.8329	0.932806	-0.3057	0.4946	0.900411	3p22.2	#6F6F6F
ACVRL1	0.0823	0.8274	0.932806	0.3045	0.496	0.900411	12q13.13	#6F6F6F
ACY1	0.0548	0.8814	0.947604	-0.27	0.537	0.900411	3p21.2	#6F6F6F
ACY3	0.1008	0.7929	0.932806	0.2737	0.5325	0.900411	11q13.2	#6F6F6F
ACYP1	0.9707	0.107	0.425659	0.042	0.9078	1	14q24.3	#cccc00
ACYP2	1.402	0.0396	0.27982	-0.3314	0.4662	0.900411	2p16.2	#6F6F6F
ADA	1.185	0.0653	0.347677	0.5338	0.2925	0.860604	20q13.12	#6F6F6F
ADAD1	-1.2293	0.059	0.336945	-0.4352	0.3671	0.900411	4q27	#6F6F6F
ADAD2	-0.1826	0.6568	0.913678	-0.0375	0.9172	1	16q24.1	#6F6F6F
ADAL	0.4349	0.3674	0.783886	0	1	1	15q15.3	#6F6F6F
ADAM10	0.3355	0.4619	0.805538	-0.0877	0.8171	1	15q21.3	#6F6F6F
ADAM11	0.0392	0.9136	0.947604	-0.3406	0.4565	0.900411	17q21.31	#6F6F6F
ADAM12	-0.3024	0.4984	0.812806	-0.1963	0.6363	0.942994	10q26.2	#6F6F6F
ADAM15	-0.3007	0.5004	0.812806	1.4431	0.036	0.765455	1q22	#6F6F6F
ADAM17	1.402	0.0396	0.27982	-0.2075	0.6201	0.942994	2p25.1	#6F6F6F
ADAM18	0.2753	0.5305	0.834291	0.4004	0.3977	0.900411	8p11.22	#6F6F6F
ADAM19	-0.1604	0.6911	0.921071	-0.0253	0.9433	1	5q33.3	#6F6F6F
ADAM1A	0.3708	0.4258	0.805538	0.8833	0.1308	0.793253	12q24.13	#6F6F6F
ADAM2	0.2753	0.5305	0.834291	0.4004	0.3977	0.900411	8p11.22	#6F6F6F
ADAM20	1.1038	0.0787	0.382485	0.1444	0.7171	0.983526	14q24.2	#cccc00
ADAM20P1	1.1038	0.0787	0.382485	0.1444	0.7171	0.983526	14q24.2	#cccc00
ADAM21	1.1038	0.0787	0.382485	0.1158	0.766	0.996922	14q24.2	#cccc00
ADAM21P1	1.1038	0.0787	0.382485	0.1158	0.766	0.996922	14q24.2	#cccc00
ADAM22	0.7803	0.1659	0.523768	0.7692	0.1701	0.810604	7q21.12	#6F6F6F
ADAM23	2.1351	0.0073	0.168233	0.0811	0.8296	1	2q33.3	orange
ADAM28	0.1337	0.735	0.932806	0.031	0.931	1	8p21.2	#6F6F6F
ADAM29	-1.0381	0.0916	0.382485	-0.2963	0.5055	0.900411	4q34.1	#6F6F6F
ADAM30	-1.0538	0.0883	0.382485	0.5434	0.2861	0.860604	1p12	#6F6F6F
ADAM32	0.2753	0.5305	0.834291	0.4004	0.3977	0.900411	8p11.22	#6F6F6F
ADAM33	0.9389	0.1151	0.425659	0.3778	0.419	0.900411	20p13	#6F6F6F
ADAM3A	0.2753	0.5305	0.834291	0.4004	0.3977	0.900411	8p11.22	#6F6F6F
ADAM5	0.2753	0.5305	0.834291	0.4004	0.3977	0.900411	8p11.22	#6F6F6F
ADAM6	0.5612	0.2747	0.677823	-0.1213	0.7563	0.993708	14q32.33	#cccc00
ADAM7	0.1337	0.735	0.932806	0.031	0.931	1	8p21.2	#6F6F6F
ADAM8	-0.4147	0.3849	0.797284	-0.1297	0.7418	0.993708	10q26.3	#6F6F6F
ADAM9	0.2753	0.5305	0.834291	0.4004	0.3977	0.900411	8p11.22	#6F6F6F
ADAMDEC1	0.1337	0.735	0.932806	0.031	0.931	1	8p21.2	#6F6F6F
ADAMTS1	0.4167	0.3831	0.797284	0.2179	0.6055	0.942994	21q21.3	#6F6F6F
ADAMTS10	1.5201	0.0302	0.250477	0.5007	0.3157	0.87616	19p13.2	#6F6F6F
ADAMTS12	0.5778	0.2644	0.677823	-0.0055	0.9874	1	5p13.3	#6F6F6F
ADAMTS13	-0.7339	0.1846	0.546716	-1.3992	0.0399	0.765455	9q34.2	#6F6F6F
ADAMTS14	-0.737	0.1832	0.546716	0	1	1	10q22.1	#6F6F6F
ADAMTS15	0.1238	0.7519	0.932806	-0.0866	0.8192	1	11q24.3	#6F6F6F
ADAMTS16	0.7519	0.1771	0.546716	-0.026	0.9418	1	5p15.32	#6F6F6F
ADAMTS17	0.3355	0.4619	0.805538	-0.0877	0.8171	1	15q26.3	#6F6F6F
ADAMTS18	-0.1826	0.6568	0.913678	-0.0375	0.9172	1	16q23.1	#6F6F6F
ADAMTS19	-0.1139	0.7693	0.932806	0	1	1	5q23.3	#6F6F6F
ADAMTS2	-0.2824	0.522	0.82501	-0.0657	0.8596	1	5q35.3	#6F6F6F
ADAMTS20	0.0823	0.8274	0.932806	0.3045	0.496	0.900411	12q12	#6F6F6F
ADAMTS3	-1.2571	0.0553	0.328459	-0.7837	0.1646	0.804935	4q13.3	#6F6F6F
ADAMTS4	-0.3007	0.5004	0.812806	1.7037	0.0198	0.765455	1q23.3	#6F6F6F
ADAMTS5	0.4167	0.3831	0.797284	0.1288	0.7433	0.993708	21q21.3	#6F6F6F
ADAMTS6	0.5943	0.2545	0.674691	0.5267	0.2974	0.862032	5q12.3	#6F6F6F
ADAMTS7	0.3355	0.4619	0.805538	-0.0076	0.9826	1	15q25.1	#6F6F6F
ADAMTS8	0.1238	0.7519	0.932806	-0.0866	0.8192	1	11q24.3	#6F6F6F
ADAMTS9	0.28	0.5249	0.828272	0.0821	0.8277	1	3p14.1	#6F6F6F
ADAMTSL1	-0.5076	0.3107	0.739837	-1.0551	0.0881	0.793253	9p22.2	#f53bc9
ADAMTSL2	-0.7339	0.1846	0.546716	-1.3992	0.0399	0.765455	9q34.2	#6F6F6F
ADAMTSL3	0.3355	0.4619	0.805538	-0.0076	0.9826	1	15q25.2	#6F6F6F
ADAMTSL4	-0.3007	0.5004	0.812806	1.2735	0.0533	0.765455	1q21.3	#6F6F6F
ADAMTSL5	1.6423	0.0228	0.250477	0.2458	0.5678	0.912295	19p13.3	blue
ADAP1	0.6961	0.2013	0.560328	0.6249	0.2372	0.825341	7p22.3	#6F6F6F
ADAP2	0.0392	0.9136	0.947604	-0.6436	0.2272	0.810604	17q11.2	#6F6F6F
ADAR	-0.3007	0.5004	0.812806	1.4431	0.036	0.765455	1q21.3	#6F6F6F
ADARB1	0.5628	0.2737	0.677823	0.1143	0.7685	0.996922	21q22.3	#6F6F6F
ADARB2	0.0405	0.9111	0.947604	0.4857	0.3268	0.87616	10p15.3	#6F6F6F
ADAT1	-0.1826	0.6568	0.913678	-0.0375	0.9172	1	16q23.1	#6F6F6F
ADAT2	0.0314	0.9302	0.959959	-0.4018	0.3965	0.900411	6q24.2	#6F6F6F
ADAT3	1.6423	0.0228	0.250477	0.2458	0.5678	0.912295	19p13.3	blue
ADC	-1.4339	0.0368	0.27982	-0.0594	0.8722	1	1p35.1	#6F6F6F
ADCK1	0.8464	0.1424	0.47828	-0.0214	0.9519	1	14q24.3	#cccc00
ADCK2	1.0436	0.0905	0.382485	0.679	0.2094	0.810604	7q34	#6F6F6F
ADCK3	-0.0686	0.8538	0.934856	1.2067	0.0621	0.765455	1q42.13	#6F6F6F
ADCK4	2.5502	0.0028	0.0880536	1.5222	0.03	0.765455	19q13.2	purple
ADCK5	0.2214	0.6006	0.861368	0.5622	0.2741	0.860604	8q24.3	#6F6F6F
ADCY1	0.6961	0.2013	0.560328	0.4515	0.3536	0.900411	7p12.3	#6F6F6F
ADCY10	-0.3007	0.5004	0.812806	1.5222	0.03	0.765455	1q24.2	#6F6F6F
ADCY10P1	-0.0864	0.8196	0.932806	-0.0505	0.8903	1	6p21.1	#6F6F6F
ADCY2	1.0108	0.0976	0.405899	0.0701	0.8509	1	5p15.31	#6F6F6F
ADCY3	1.402	0.0396	0.27982	-0.3314	0.4662	0.900411	2p23.3	#6F6F6F
ADCY4	0.8464	0.1424	0.47828	0.1959	0.637	0.942994	14q12	#cccc00
ADCY5	0.1811	0.6591	0.915277	-0.3656	0.4309	0.900411	3q21.1	#6F6F6F
ADCY6	0.0823	0.8274	0.932806	0.3045	0.496	0.900411	12q13.12	#6F6F6F
ADCY7	-0.0453	0.9009	0.947604	-0.0777	0.8362	1	16q12.1	#6F6F6F
ADCY8	0.4194	0.3807	0.796509	0.8142	0.1534	0.795741	8q24.22	#6F6F6F
ADCY9	0.2567	0.5538	0.839632	0.1739	0.6701	0.962035	16p13.3	#6F6F6F
ADCYAP1	0.3237	0.4745	0.809701	-0.2991	0.5023	0.900411	18p11.32	#6F6F6F
ADCYAP1R1	0.6961	0.2013	0.560328	0.4515	0.3536	0.900411	7p14.3	#6F6F6F
ADD1	-0.867	0.1358	0.47828	-0.0835	0.825	1	4p16.3	#6F6F6F
ADD2	1.402	0.0396	0.27982	-0.3314	0.4662	0.900411	2p13.3	#6F6F6F
ADD3	-0.4598	0.3469	0.778028	0.0905	0.812	1	10q25.1	#6F6F6F
ADGB	-0.093	0.8073	0.932806	-0.5327	0.2933	0.860604	6q24.3	#6F6F6F
ADH1A	-1.0381	0.0916	0.382485	-0.2044	0.6246	0.942994	4q23	#6F6F6F
ADH1B	-1.0381	0.0916	0.382485	-0.2044	0.6246	0.942994	4q23	#6F6F6F
ADH1C	-1.0381	0.0916	0.382485	-0.2044	0.6246	0.942994	4q23	#6F6F6F
ADH4	-1.0381	0.0916	0.382485	-0.2044	0.6246	0.942994	4q23	#6F6F6F
ADH5	-1.0381	0.0916	0.382485	-0.2044	0.6246	0.942994	4q23	#6F6F6F
ADH6	-1.0381	0.0916	0.382485	-0.2044	0.6246	0.942994	4q23	#6F6F6F
ADH7	-1.0381	0.0916	0.382485	-0.2044	0.6246	0.942994	4q23	#6F6F6F
ADHFE1	0.3077	0.4924	0.812806	0.4337	0.3684	0.900411	8q13.1	#6F6F6F
ADI1	1.402	0.0396	0.27982	-0.3314	0.4662	0.900411	2p25.3	#6F6F6F
ADIG	1.185	0.0653	0.347677	0.5338	0.2925	0.860604	20q11.23	#6F6F6F
ADIPOQ	0.844	0.1432	0.47828	0.2907	0.512	0.900411	3q27.3	#6F6F6F
ADIPOR1	-0.154	0.7015	0.921071	1.7037	0.0198	0.765455	1q32.1	#6F6F6F
ADIPOR2	-0.0995	0.7953	0.932806	0.2628	0.546	0.900411	12p13.33	#6F6F6F
ADIRF	-0.4598	0.3469	0.778028	0.0905	0.812	1	10q23.2	#6F6F6F
ADK	-0.737	0.1832	0.546716	0	1	1	10q22.2	#6F6F6F
ADM	0.1008	0.7929	0.932806	0.3979	0.4	0.900411	11p15.4	#6F6F6F
ADM2	-0.2661	0.5419	0.839632	-1.0562	0.0879	0.793253	22q13.33	#6F6F6F
ADM5	2.4299	0.0037	0.0880536	0.928	0.118	0.793253	19q13.33	purple
ADNP	0.9438	0.1138	0.425659	0.4797	0.3313	0.87616	20q13.13	#6F6F6F
ADNP2	0.5236	0.2995	0.720091	-0.3821	0.4148	0.900411	18q23	#6F6F6F
ADO	-0.4147	0.3849	0.797284	0.0791	0.8336	1	10q21.3	#6F6F6F
ADORA1	-0.154	0.7015	0.921071	1.7037	0.0198	0.765455	1q32.1	#6F6F6F
ADORA2A	-0.0675	0.8561	0.937043	-0.954	0.1112	0.793253	22q11.23	#6F6F6F
ADORA2B	0.1589	0.6935	0.921071	-0.757	0.175	0.810604	17p12	#6F6F6F
ADORA3	-1.0538	0.0883	0.382485	0.2277	0.5919	0.933342	1p13.2	#6F6F6F
ADPGK	0.3355	0.4619	0.805538	-0.0076	0.9826	1	15q24.1	#6F6F6F
ADPRH	0.0562	0.8787	0.947604	-0.3457	0.4512	0.900411	3q13.33	#6F6F6F
ADPRHL1	-0.6347	0.2319	0.629806	-0.1935	0.6405	0.942994	13q34	#6F6F6F
ADPRHL2	-2.0488	0.0089	0.182675	-0.198	0.6338	0.942994	1p34.3	darkgreen
ADPRM	0.2499	0.5625	0.839632	-0.6715	0.2131	0.810604	17p13.1	#6F6F6F
ADRA1A	0.1337	0.735	0.932806	0.031	0.931	1	8p21.2	#6F6F6F
ADRA1B	-0.1604	0.6911	0.921071	0.02	0.9549	1	5q33.3	#6F6F6F
ADRA1D	0.9389	0.1151	0.425659	0.3778	0.419	0.900411	20p13	#6F6F6F
ADRA2A	-0.4598	0.3469	0.778028	0.0353	0.9219	1	10q25.2	#6F6F6F
ADRA2B	1.0931	0.0807	0.382485	-0.193	0.6413	0.942994	2q11.1	#6F6F6F
ADRA2C	-0.867	0.1358	0.47828	-0.0835	0.825	1	4p16.3	#6F6F6F
ADRB1	-0.4598	0.3469	0.778028	0.0905	0.812	1	10q25.3	#6F6F6F
ADRB2	-0.053	0.8852	0.947604	0.0923	0.8086	1	5q32	#6F6F6F
ADRB3	0.353	0.4437	0.805538	0.4074	0.3914	0.900411	8p11.23	#6F6F6F
ADRBK1	0.1008	0.7929	0.932806	0.2737	0.5325	0.900411	11q13.2	#6F6F6F
ADRBK2	0	1	1	-0.6307	0.234	0.822169	22q12.1	#6F6F6F
ADRM1	0.9438	0.1138	0.425659	0.3554	0.4412	0.900411	20q13.33	#6F6F6F
ADSL	0	1	1	-0.5329	0.2932	0.860604	22q13.1	#6F6F6F
ADSS	-0.0686	0.8538	0.934856	1.2067	0.0621	0.765455	1q44	#6F6F6F
ADSSL1	0.3474	0.4494	0.805538	-0.1213	0.7563	0.993708	14q32.33	#cccc00
ADTRP	-0.33	0.4678	0.805538	0.0115	0.974	1	6p24.1	#6F6F6F
AEBP1	0.6961	0.2013	0.560328	0.4515	0.3536	0.900411	7p13	#6F6F6F
AEBP2	-0.0838	0.8244	0.932806	0.3045	0.496	0.900411	12p12.3	#6F6F6F
AEN	0.3355	0.4619	0.805538	-0.0076	0.9826	1	15q26.1	#6F6F6F
AES	1.6423	0.0228	0.250477	-0.1413	0.7223	0.985421	19p13.3	blue
AFAP1	-0.7807	0.1657	0.523768	0.012	0.9727	1	4p16.1	#6F6F6F
AFAP1L1	-0.053	0.8852	0.947604	0.0923	0.8086	1	5q32	#6F6F6F
AFAP1L2	-0.4598	0.3469	0.778028	-0.0273	0.9391	1	10q25.3	#6F6F6F
AFF1	-1.1899	0.0646	0.347677	-0.4791	0.3318	0.87616	4q21.3	#6F6F6F
AFF2	0.483	0.3289	0.76884	-0.0307	0.9317	1	Xq28	#6F6F6F
AFF3	1.0931	0.0807	0.382485	-0.193	0.6413	0.942994	2q11.2	#6F6F6F
AFF4	-0.1777	0.6642	0.921071	0.0077	0.9824	1	5q31.1	#6F6F6F
AFG3L1P	-0.1826	0.6568	0.913678	-0.0375	0.9172	1	16q24.3	#6F6F6F
AFG3L2	0.3971	0.4008	0.803546	-0.4266	0.3744	0.900411	18p11.21	#6F6F6F
AFM	-1.2571	0.0553	0.328459	-0.7837	0.1646	0.804935	4q13.3	#6F6F6F
AFMID	0.2232	0.5982	0.860504	-0.3097	0.4901	0.900411	17q25.3	#6F6F6F
AFP	-1.2571	0.0553	0.328459	-0.7837	0.1646	0.804935	4q13.3	#6F6F6F
AFTPH	1.402	0.0396	0.27982	-0.3314	0.4662	0.900411	2p14	#6F6F6F
AGA	-1.0381	0.0916	0.382485	-0.2963	0.5055	0.900411	4q34.3	#6F6F6F
AGAP1	1.3543	0.0442	0.287262	-0.0469	0.8977	1	2q37.2	#6F6F6F
AGAP10	-0.3396	0.4575	0.805538	0.1386	0.7269	0.986265	10q11.22	#6F6F6F
AGAP11	-0.4598	0.3469	0.778028	0.0905	0.812	1	10q23.2	#6F6F6F
AGAP2	0.0823	0.8274	0.932806	0.3045	0.496	0.900411	12q14.1	#6F6F6F
AGAP3	1.0436	0.0905	0.382485	0.679	0.2094	0.810604	7q36.1	#6F6F6F
AGAP4	-0.3396	0.4575	0.805538	0.1386	0.7269	0.986265	10q11.22	#6F6F6F
AGAP5	-0.737	0.1832	0.546716	0	1	1	10q22.2	#6F6F6F
AGAP6	-0.4984	0.3174	0.749382	0.012	0.9727	1	10q11.23	#6F6F6F
AGAP7	-0.3396	0.4575	0.805538	0.012	0.9727	1	10q11.23	#6F6F6F
AGAP8	-0.3396	0.4575	0.805538	0.012	0.9727	1	10q11.23	#6F6F6F
AGAP9	-0.3396	0.4575	0.805538	0.1386	0.7269	0.986265	10q11.22	#6F6F6F
AGBL1	0.3355	0.4619	0.805538	-0.0076	0.9826	1	15q25.3	#6F6F6F
AGBL2	0.1008	0.7929	0.932806	0.4243	0.3765	0.900411	11p11.2	#6F6F6F
AGBL3	1.0436	0.0905	0.382485	0.679	0.2094	0.810604	7q33	#6F6F6F
AGBL4	-2.5089	0.0031	0.0880536	-0.3772	0.4196	0.900411	1p33	darkgreen
AGBL5	1.1832	0.0656	0.348675	-0.4858	0.3267	0.87616	2p23.3	#6F6F6F
AGER	-0.0864	0.8196	0.932806	0.0115	0.974	1	6p21.32	#6F6F6F
AGFG1	1.6321	0.0233	0.250477	-0.0469	0.8977	1	2q36.3	orange
AGFG2	0.7155	0.1925	0.558038	0.807	0.1559	0.795741	7q22.1	#6F6F6F
AGGF1	0.3793	0.4176	0.805538	0.465	0.3428	0.896309	5q13.3	#6F6F6F
AGK	1.0436	0.0905	0.382485	0.679	0.2094	0.810604	7q34	#6F6F6F
AGL	-1.3424	0.0455	0.287262	0.114	0.7692	0.996922	1p21.2	#6F6F6F
AGMAT	-1.4495	0.0355	0.27982	-0.424	0.3767	0.900411	1p36.21	#6F6F6F
AGMO	0.6961	0.2013	0.560328	0.4852	0.3272	0.87616	7p21.2	#6F6F6F
AGO1	-2.0488	0.0089	0.182675	-0.198	0.6338	0.942994	1p34.3	darkgreen
AGO2	0.3338	0.4637	0.805538	0.659	0.2193	0.810604	8q24.3	#6F6F6F
AGO3	-2.0488	0.0089	0.182675	-0.198	0.6338	0.942994	1p34.3	darkgreen
AGO4	-2.0488	0.0089	0.182675	-0.198	0.6338	0.942994	1p34.3	darkgreen
AGPAT1	-0.0864	0.8196	0.932806	0.0115	0.974	1	6p21.32	#6F6F6F
AGPAT2	-0.9874	0.103	0.423522	-1.7922	0.0161	0.765455	9q34.3	#6F6F6F
AGPAT3	0.5628	0.2737	0.677823	0.1991	0.6323	0.942994	21q22.3	#6F6F6F
AGPAT4	-0.093	0.8073	0.932806	-0.6429	0.2276	0.810604	6q26	#6F6F6F
AGPAT5	-0.0335	0.9257	0.957309	0.0599	0.8711	1	8p23.1	#6F6F6F
AGPAT6	0.4225	0.378	0.796509	0.4202	0.38	0.900411	8p11.21	#6F6F6F
AGPAT9	-1.1899	0.0646	0.347677	-0.4791	0.3318	0.87616	4q21.23	#6F6F6F
AGPS	1.1653	0.0683	0.359631	-0.48	0.3311	0.87616	2q31.2	#6F6F6F
AGR2	0.5186	0.303	0.727235	0.3181	0.4808	0.900411	7p21.1	#6F6F6F
AGR3	0.5186	0.303	0.727235	0.3181	0.4808	0.900411	7p21.1	#6F6F6F
AGRN	-1.559	0.0276	0.250477	-0.8032	0.1573	0.795741	1p36.33	#6F6F6F
AGRP	-0.0453	0.9009	0.947604	0.0229	0.9485	1	16q22.1	#6F6F6F
AGT	-0.0686	0.8538	0.934856	1.2067	0.0621	0.765455	1q42.2	#6F6F6F
AGTPBP1	-0.5598	0.2756	0.677823	-1.0225	0.095	0.793253	9q21.33	#6F6F6F
AGTR1	1.1433	0.0719	0.373428	0.5288	0.2959	0.860604	3q24	#6F6F6F
AGTR2	0.2502	0.5621	0.839632	-0.2476	0.5655	0.91115	Xq23	#6F6F6F
AGTRAP	-1.559	0.0276	0.250477	-0.8032	0.1573	0.795741	1p36.22	#6F6F6F
AGXT	1.3543	0.0442	0.287262	-0.0469	0.8977	1	2q37.3	#6F6F6F
AGXT2	0.5778	0.2644	0.677823	-0.0055	0.9874	1	5p13.2	#6F6F6F
AHCTF1	-0.0686	0.8538	0.934856	1.2067	0.0621	0.765455	1q44	#6F6F6F
AHCY	1.185	0.0653	0.347677	0.5338	0.2925	0.860604	20q11.22	#6F6F6F
AHCYL1	-1.3424	0.0455	0.287262	0.2277	0.5919	0.933342	1p13.3	#6F6F6F
AHCYL2	1.0436	0.0905	0.382485	0.679	0.2094	0.810604	7q32.1	#6F6F6F
AHDC1	-1.72	0.0191	0.250477	-1.1804	0.066	0.772724	1p36.11	darkgreen
AHI1	0.0314	0.9302	0.959959	-0.4018	0.3965	0.900411	6q23.3	#6F6F6F
AHNAK	0.1008	0.7929	0.932806	-0.0532	0.8848	1	11q12.3	#6F6F6F
AHNAK2	0.3474	0.4494	0.805538	-0.1213	0.7563	0.993708	14q32.33	#cccc00
AHR	0.6961	0.2013	0.560328	0.4852	0.3272	0.87616	7p21.1	#6F6F6F
AHRR	0.6803	0.2088	0.576679	0.0597	0.8716	1	5p15.33	#6F6F6F
AHSA1	0.9707	0.107	0.425659	0.042	0.9078	1	14q24.3	#cccc00
AHSA2	1.6478	0.0225	0.250477	-0.193	0.6413	0.942994	2p15	red
AHSG	0.844	0.1432	0.47828	0.2907	0.512	0.900411	3q27.3	#6F6F6F
AHSP	0.3184	0.4804	0.811941	0.2259	0.5944	0.9353	16p11.2	#6F6F6F
AICDA	-0.0838	0.8244	0.932806	0.3045	0.496	0.900411	12p13.31	#6F6F6F
AIDA	-0.0686	0.8538	0.934856	1.2067	0.0621	0.765455	1q41	#6F6F6F
AIF1	-0.0864	0.8196	0.932806	0.0115	0.974	1	6p21.33	#6F6F6F
AIF1L	-0.7339	0.1846	0.546716	-1.2008	0.063	0.765455	9q34.12	#6F6F6F
AIFM1	0.2502	0.5621	0.839632	-0.2404	0.5749	0.916157	Xq26.1	#6F6F6F
AIFM2	-0.737	0.1832	0.546716	0	1	1	10q22.1	#6F6F6F
AIFM3	0	1	1	-0.7942	0.1606	0.795741	22q11.21	#6F6F6F
AIG1	0.0314	0.9302	0.959959	-0.4018	0.3965	0.900411	6q24.2	#6F6F6F
AIM1	-0.1632	0.6867	0.921071	-0.3708	0.4258	0.900411	6q21	#6F6F6F
AIM1L	-1.72	0.0191	0.250477	-1.1804	0.066	0.772724	1p36.11	darkgreen
AIM2	-0.3007	0.5004	0.812806	1.4431	0.036	0.765455	1q23.1	#6F6F6F
AIMP1	-1.2293	0.059	0.336945	-0.4352	0.3671	0.900411	4q24	#6F6F6F
AIMP2	0.6961	0.2013	0.560328	0.4148	0.3848	0.900411	7p22.1	#6F6F6F
AIP	0.1008	0.7929	0.932806	0.2737	0.5325	0.900411	11q13.2	#6F6F6F
AIPL1	0.2499	0.5625	0.839632	-0.6715	0.2131	0.810604	17p13.2	#6F6F6F
AIRE	0.5628	0.2737	0.677823	0.2969	0.5048	0.900411	21q22.3	#6F6F6F
AIRN	-0.093	0.8073	0.932806	-0.6429	0.2276	0.810604	6q25.3	#6F6F6F
AJAP1	-1.5991	0.0252	0.250477	-0.8032	0.1573	0.795741	1p36.32	#6F6F6F
AJUBA	0.8464	0.1424	0.47828	0.2724	0.5341	0.900411	14q11.2	#cccc00
AK1	-0.7339	0.1846	0.546716	-1.2008	0.063	0.765455	9q34.11	#6F6F6F
AK2	-1.4339	0.0368	0.27982	-0.0594	0.8722	1	1p35.1	#6F6F6F
AK3	-0.6803	0.2088	0.576679	-1.1848	0.0653	0.772724	9p24.1	#f53bc9
AK4	-1.6473	0.0225	0.250477	-0.1523	0.7042	0.973106	1p31.3	darkgreen
AK5	-1.3424	0.0455	0.287262	0.0265	0.9407	1	1p31.1	#6F6F6F
AK7	0.4374	0.3653	0.783886	-0.046	0.8994	1	14q32.2	#cccc00
AK8	-0.7339	0.1846	0.546716	-1.3992	0.0399	0.765455	9q34.13	#6F6F6F
AK9	-0.4319	0.3699	0.783886	-0.5666	0.2713	0.860604	6q21	#6F6F6F
AKAP1	0.3525	0.4441	0.805538	-0.3313	0.4663	0.900411	17q22	#6F6F6F
AKAP10	0.1689	0.6777	0.921071	-0.7282	0.187	0.810604	17p11.2	#6F6F6F
AKAP11	-0.1611	0.69	0.921071	-0.3048	0.4956	0.900411	13q14.11	#6F6F6F
AKAP12	-0.093	0.8073	0.932806	-0.6429	0.2276	0.810604	6q25.1	#6F6F6F
AKAP13	0.3355	0.4619	0.805538	-0.0076	0.9826	1	15q25.3	#6F6F6F
AKAP14	0.2502	0.5621	0.839632	-0.0591	0.8727	1	Xq24	#6F6F6F
AKAP17A|ENSG00000197976.6	0.5964	0.2533	0.674691	-0.0461	0.8994	1	Xp22.33	#6F6F6F
AKAP2	-0.5598	0.2756	0.677823	-1.1638	0.0686	0.783539	9q31.3	#6F6F6F
AKAP3	-0.1547	0.7004	0.921071	0.1962	0.6365	0.942994	12p13.32	#6F6F6F
AKAP4	0.4315	0.3703	0.783886	-0.3749	0.4218	0.900411	Xp11.22	#6F6F6F
AKAP5	1.1038	0.0787	0.382485	0.1843	0.6542	0.953081	14q23.3	#cccc00
AKAP6	0.8464	0.1424	0.47828	0.1263	0.7476	0.993708	14q12	#cccc00
AKAP7	-0.093	0.8073	0.932806	-0.5327	0.2933	0.860604	6q23.2	#6F6F6F
AKAP8	1.5201	0.0302	0.250477	0.8214	0.1509	0.795741	19p13.12	#6F6F6F
AKAP8L	1.5201	0.0302	0.250477	0.8214	0.1509	0.795741	19p13.12	#6F6F6F
AKAP9	0.7803	0.1659	0.523768	0.8925	0.1281	0.793253	7q21.2	#6F6F6F
AKIP1	0.1008	0.7929	0.932806	0.3979	0.4	0.900411	11p15.4	#6F6F6F
AKIRIN1	-2.0889	0.0081	0.173439	-0.1255	0.749	0.993708	1p34.3	darkgreen
AKIRIN2	-0.122	0.7551	0.932806	-0.493	0.3214	0.87616	6q15	#6F6F6F
AKNA	-0.4575	0.3487	0.781712	-0.8913	0.1284	0.793253	9q32	#6F6F6F
AKNAD1	-1.0538	0.0883	0.382485	0.1156	0.7663	0.996922	1p13.3	#6F6F6F
AKR1A1	-2.5089	0.0031	0.0880536	-0.26	0.5495	0.900411	1p34.1	darkgreen
AKR1B1	1.0436	0.0905	0.382485	0.679	0.2094	0.810604	7q33	#6F6F6F
AKR1B10	1.1133	0.077	0.382485	0.7626	0.1727	0.810604	7q33	#6F6F6F
AKR1B15	1.1133	0.077	0.382485	0.7626	0.1727	0.810604	7q33	#6F6F6F
AKR1C1	0.022	0.9505	0.974374	0.9525	0.1115	0.793253	10p15.1	#6F6F6F
AKR1C2	0.022	0.9505	0.974374	0.9525	0.1115	0.793253	10p15.1	#6F6F6F
AKR1C3	0.022	0.9505	0.974374	0.8281	0.1486	0.795741	10p15.1	#6F6F6F
AKR1C4	0.022	0.9505	0.974374	0.8281	0.1486	0.795741	10p15.1	#6F6F6F
AKR1C7P	0.022	0.9505	0.974374	0.8281	0.1486	0.795741	10p15.1	#6F6F6F
AKR1CL1	0.022	0.9505	0.974374	0.8281	0.1486	0.795741	10p15.1	#6F6F6F
AKR1D1	1.0436	0.0905	0.382485	0.679	0.2094	0.810604	7q33	#6F6F6F
AKR1E2	0.022	0.9505	0.974374	0.6443	0.2268	0.810604	10p15.1	#6F6F6F
AKR7A2	-1.4495	0.0355	0.27982	-0.5461	0.2844	0.860604	1p36.13	#6F6F6F
AKR7A3	-1.4495	0.0355	0.27982	-0.5461	0.2844	0.860604	1p36.13	#6F6F6F
AKR7L	-1.4495	0.0355	0.27982	-0.5461	0.2844	0.860604	1p36.13	#6F6F6F
AKT1	0.3474	0.4494	0.805538	-0.1213	0.7563	0.993708	14q32.33	#cccc00
AKT1S1	2.4299	0.0037	0.0880536	0.928	0.118	0.793253	19q13.33	purple
AKT2	2.4299	0.0037	0.0880536	1.3394	0.0458	0.765455	19q13.2	purple
AKT3	-0.0686	0.8538	0.934856	1.2067	0.0621	0.765455	1q43	#6F6F6F
AKTIP	-0.0453	0.9009	0.947604	-0.0777	0.8362	1	16q12.2	#6F6F6F
ALAD	-0.5598	0.2756	0.677823	-1.0578	0.0875	0.793253	9q32	#6F6F6F
ALAS1	0.0548	0.8814	0.947604	-0.27	0.537	0.900411	3p21.2	#6F6F6F
ALAS2	0.4315	0.3703	0.783886	-0.3749	0.4218	0.900411	Xp11.21	#6F6F6F
ALB	-1.2571	0.0553	0.328459	-0.7837	0.1646	0.804935	4q13.3	#6F6F6F
ALCAM	0.4082	0.3907	0.803546	-0.1293	0.7425	0.993708	3q13.11	#6F6F6F
ALDH16A1	2.4299	0.0037	0.0880536	0.928	0.118	0.793253	19q13.33	purple
ALDH18A1	-0.3457	0.4511	0.805538	0.0324	0.9282	1	10q24.1	#6F6F6F
ALDH1A1	-0.4046	0.3939	0.803546	-1.0225	0.095	0.793253	9q21.13	#6F6F6F
ALDH1A2	0.3355	0.4619	0.805538	-0.0877	0.8171	1	15q21.3	#6F6F6F
ALDH1A3	0.3355	0.4619	0.805538	-0.0877	0.8171	1	15q26.3	#6F6F6F
ALDH1B1	-0.6119	0.2444	0.656485	-1.3736	0.0423	0.765455	9p13.2	#f53bc9
ALDH1L1	0.1811	0.6591	0.915277	-0.1425	0.7203	0.985421	3q21.3	#6F6F6F
ALDH1L2	0.3708	0.4258	0.805538	0.8833	0.1308	0.793253	12q23.3	#6F6F6F
ALDH2	0.3708	0.4258	0.805538	0.8833	0.1308	0.793253	12q24.12	#6F6F6F
ALDH3A1	0.1589	0.6935	0.921071	-0.757	0.175	0.810604	17p11.2	#6F6F6F
ALDH3A2	0.1589	0.6935	0.921071	-0.757	0.175	0.810604	17p11.2	#6F6F6F
ALDH3B1	0.1008	0.7929	0.932806	0.2737	0.5325	0.900411	11q13.2	#6F6F6F
ALDH3B2	0.1008	0.7929	0.932806	0.2737	0.5325	0.900411	11q13.2	#6F6F6F
ALDH4A1	-1.4495	0.0355	0.27982	-0.5461	0.2844	0.860604	1p36.13	#6F6F6F
ALDH5A1	-0.33	0.4678	0.805538	0.0115	0.974	1	6p22.3	#6F6F6F
ALDH6A1	0.9707	0.107	0.425659	-0.0428	0.9061	1	14q24.3	#cccc00
ALDH7A1	-0.0178	0.9599	0.982749	0.1068	0.7819	1	5q23.2	#6F6F6F
ALDH8A1	-0.093	0.8073	0.932806	-0.5327	0.2933	0.860604	6q23.3	#6F6F6F
ALDH9A1	-0.3007	0.5004	0.812806	1.7037	0.0198	0.765455	1q24.1	#6F6F6F
ALDOA	0.2346	0.5826	0.856476	0.1194	0.7595	0.993708	16p11.2	#6F6F6F
ALDOB	-0.5598	0.2756	0.677823	-1.0225	0.095	0.793253	9q31.1	#6F6F6F
ALDOC	0.0392	0.9136	0.947604	-0.6436	0.2272	0.810604	17q11.2	#6F6F6F
ALG1	0.3942	0.4034	0.805538	0.1739	0.6701	0.962035	16p13.3	#6F6F6F
ALG10	0.0823	0.8274	0.932806	0.3045	0.496	0.900411	12p11.1	#6F6F6F
ALG10B	0.0823	0.8274	0.932806	0.3045	0.496	0.900411	12q12	#6F6F6F
ALG11	-0.1611	0.69	0.921071	-0.225	0.5956	0.9353	13q14.3	#6F6F6F
ALG12	-0.2661	0.5419	0.839632	-1.0562	0.0879	0.793253	22q13.33	#6F6F6F
ALG13	0.2502	0.5621	0.839632	-0.0591	0.8727	1	Xq23	#6F6F6F
ALG14	-1.0588	0.0873	0.382485	0.2312	0.5872	0.931444	1p21.3	#6F6F6F
ALG1L	0.2901	0.5128	0.816617	-0.1425	0.7203	0.985421	3q21.2	#6F6F6F
ALG1L13P	-0.0335	0.9257	0.957309	0.0599	0.8711	1	8p23.1	#6F6F6F
ALG1L2	0.4718	0.3375	0.778028	-0.3	0.5012	0.900411	3q22.1	#6F6F6F
ALG2	-0.5598	0.2756	0.677823	-1.0225	0.095	0.793253	9q22.33	#6F6F6F
ALG3	0.844	0.1432	0.47828	0.3715	0.4251	0.900411	3q27.1	#6F6F6F
ALG5	-0.1128	0.7713	0.932806	-0.4025	0.3958	0.900411	13q13.3	#6F6F6F
ALG6	-1.6473	0.0225	0.250477	-0.1523	0.7042	0.973106	1p31.3	darkgreen
ALG8	0.1008	0.7929	0.932806	-0.0532	0.8848	1	11q14.1	#6F6F6F
ALG9	0.2912	0.5114	0.815226	-0.0866	0.8192	1	11q23.1	#6F6F6F
ALK	1.402	0.0396	0.27982	-0.3314	0.4662	0.900411	2p23.2	#6F6F6F
ALKBH1	0.8464	0.1424	0.47828	-0.0214	0.9519	1	14q24.3	#cccc00
ALKBH2	0.3708	0.4258	0.805538	0.8833	0.1308	0.793253	12q24.11	#6F6F6F
ALKBH3	0.274	0.5321	0.8358	0.4243	0.3765	0.900411	11p11.2	#6F6F6F
ALKBH4	0.7155	0.1925	0.558038	0.807	0.1559	0.795741	7q22.1	#6F6F6F
ALKBH5	0.1589	0.6935	0.921071	-0.757	0.175	0.810604	17p11.2	#6F6F6F
ALKBH6	2.4299	0.0037	0.0880536	1.3394	0.0458	0.765455	19q13.12	purple
ALKBH7	1.5201	0.0302	0.250477	-0.1398	0.7248	0.986265	19p13.3	#6F6F6F
ALKBH8	0.2912	0.5114	0.815226	-0.0026	0.9941	1	11q22.3	#6F6F6F
ALLC	1.402	0.0396	0.27982	-0.3314	0.4662	0.900411	2p25.3	#6F6F6F
ALMS1	1.6478	0.0225	0.250477	-0.193	0.6413	0.942994	2p13.1	red
ALMS1P	1.6478	0.0225	0.250477	-0.193	0.6413	0.942994	2p13.1	red
ALOX12	0.2499	0.5625	0.839632	-0.6715	0.2131	0.810604	17p13.1	#6F6F6F
ALOX12B	0.2499	0.5625	0.839632	-0.5137	0.3064	0.87616	17p13.1	#6F6F6F
ALOX12P2	0.2499	0.5625	0.839632	-0.6715	0.2131	0.810604	17p13.1	#6F6F6F
ALOX15	0.3302	0.4676	0.805538	-0.903	0.125	0.793253	17p13.2	#6F6F6F
ALOX15B	0.2499	0.5625	0.839632	-0.6715	0.2131	0.810604	17p13.1	#6F6F6F
ALOX5	-0.1918	0.643	0.906538	0.1386	0.7269	0.986265	10q11.21	#6F6F6F
ALOX5AP	-0.1128	0.7713	0.932806	-0.5006	0.3158	0.87616	13q12.3	#6F6F6F
ALOXE3	0.2499	0.5625	0.839632	-0.5137	0.3064	0.87616	17p13.1	#6F6F6F
ALPI	1.3543	0.0442	0.287262	-0.0469	0.8977	1	2q37.1	#6F6F6F
ALPK1	-1.2293	0.059	0.336945	-0.4352	0.3671	0.900411	4q25	#6F6F6F
ALPK2	0.219	0.604	0.865178	-0.1671	0.6805	0.962035	18q21.31	#6F6F6F
ALPK3	0.3355	0.4619	0.805538	-0.0076	0.9826	1	15q25.3	#6F6F6F
ALPL	-1.72	0.0191	0.250477	-0.7357	0.1838	0.810604	1p36.12	darkgreen
ALPP	1.3543	0.0442	0.287262	-0.0469	0.8977	1	2q37.1	#6F6F6F
ALPPL2	1.3543	0.0442	0.287262	-0.0469	0.8977	1	2q37.1	#6F6F6F
ALS2	1.6758	0.0211	0.250477	-0.0505	0.8901	1	2q33.1	orange
ALS2CL	0.3355	0.4619	0.805538	-0.27	0.537	0.900411	3p21.31	#6F6F6F
ALS2CR11	1.6758	0.0211	0.250477	-0.0505	0.8901	1	2q33.1	orange
ALS2CR12	1.6758	0.0211	0.250477	0.0319	0.9291	1	2q33.1	orange
ALX1	0.2716	0.535	0.836537	0.7129	0.1937	0.810604	12q21.31	#6F6F6F
ALX3	-1.3424	0.0455	0.287262	0.2277	0.5919	0.933342	1p13.3	#6F6F6F
ALX4	0.274	0.5321	0.8358	0.4243	0.3765	0.900411	11p11.2	#6F6F6F
ALYREF	0.1179	0.7623	0.932806	-0.4448	0.3591	0.900411	17q25.3	#6F6F6F
AMACR	0.5778	0.2644	0.677823	-0.0055	0.9874	1	5p13.2	#6F6F6F
AMBN	-1.2571	0.0553	0.328459	-0.9208	0.12	0.793253	4q13.3	#6F6F6F
AMBP	-0.5598	0.2756	0.677823	-1.0578	0.0875	0.793253	9q32	#6F6F6F
AMBRA1	0.1008	0.7929	0.932806	0.4243	0.3765	0.900411	11p11.2	#6F6F6F
AMD1	-0.4319	0.3699	0.783886	-0.5666	0.2713	0.860604	6q21	#6F6F6F
AMDHD1	0.2716	0.535	0.836537	0.7129	0.1937	0.810604	12q23.1	#6F6F6F
AMDHD2	0.3453	0.4515	0.805538	0.2856	0.518	0.900411	16p13.3	#6F6F6F
AMELX	0.8853	0.1302	0.474838	-0.0461	0.8994	1	Xp22.2	#6F6F6F
AMER1	0.0823	0.8274	0.932806	-0.3686	0.428	0.900411	Xq11.2	#6F6F6F
AMER2	-0.0469	0.8975	0.947604	-0.3048	0.4956	0.900411	13q12.13	#6F6F6F
AMER3	1.5805	0.0263	0.250477	-0.0713	0.8486	1	2q21.1	#6F6F6F
AMFR	-0.0453	0.9009	0.947604	-0.0777	0.8362	1	16q12.2	#6F6F6F
AMH	1.942	0.0114	0.217919	-0.1413	0.7223	0.985421	19p13.3	blue
AMHR2	0.0823	0.8274	0.932806	0.3045	0.496	0.900411	12q13.13	#6F6F6F
AMICA1	0.2912	0.5114	0.815226	0	0.837	1	11q23.3	#6F6F6F
AMIGO1	-1.0538	0.0883	0.382485	0.114	0.7692	0.996922	1p13.3	#6F6F6F
AMIGO2	0.0823	0.8274	0.932806	0.3045	0.496	0.900411	12q13.11	#6F6F6F
AMIGO3	0.0548	0.8814	0.947604	-0.27	0.537	0.900411	3p21.31	#6F6F6F
AMMECR1	0.2502	0.5621	0.839632	-0.1474	0.7121	0.981492	Xq23	#6F6F6F
AMMECR1L	1.9241	0.0119	0.223525	-0.0713	0.8486	1	2q14.3	orange
AMN	0.4374	0.3653	0.783886	-0.046	0.8994	1	14q32.32	#cccc00
AMN1	0.0823	0.8274	0.932806	0.3045	0.496	0.900411	12p11.21	#6F6F6F
AMOT	0.2502	0.5621	0.839632	-0.0591	0.8727	1	Xq23	#6F6F6F
AMOTL1	0.2015	0.6288	0.889911	0.0068	0.9844	1	11q21	#6F6F6F
AMOTL2	0.4718	0.3375	0.778028	0.0149	0.9662	1	3q22.2	#6F6F6F
AMPD1	-1.0538	0.0883	0.382485	0.2277	0.5919	0.933342	1p13.2	#6F6F6F
AMPD2	-1.0538	0.0883	0.382485	0.2277	0.5919	0.933342	1p13.3	#6F6F6F
AMPD3	0.1008	0.7929	0.932806	0.3979	0.4	0.900411	11p15.4	#6F6F6F
AMPH	0.6961	0.2013	0.560328	0.4515	0.3536	0.900411	7p14.1	#6F6F6F
AMT	0.0548	0.8814	0.947604	-0.27	0.537	0.900411	3p21.31	#6F6F6F
AMTN	-1.2571	0.0553	0.328459	-0.7837	0.1646	0.804935	4q13.3	#6F6F6F
AMY1A	-1.3424	0.0455	0.287262	0.114	0.7692	0.996922	1p21.1	#6F6F6F
AMY1B	-1.3424	0.0455	0.287262	0.114	0.7692	0.996922	1p21.1	#6F6F6F
AMY1C	-1.3424	0.0455	0.287262	0.114	0.7692	0.996922	1p21.1	#6F6F6F
AMY2A	-1.3424	0.0455	0.287262	0.114	0.7692	0.996922	1p21.1	#6F6F6F
AMY2B	-1.3424	0.0455	0.287262	0.114	0.7692	0.996922	1p21.1	#6F6F6F
AMZ1	0.6961	0.2013	0.560328	0.588	0.2582	0.860604	7p22.3	#6F6F6F
AMZ2	0.2232	0.5982	0.860504	-0.3331	0.4644	0.900411	17q24.2	#6F6F6F
AMZ2P1	0.2232	0.5982	0.860504	-0.3331	0.4644	0.900411	17q24.1	#6F6F6F
ANAPC1	1.0931	0.0807	0.382485	-0.193	0.6413	0.942994	2q13	#6F6F6F
ANAPC10	-1.2293	0.059	0.336945	-0.4352	0.3671	0.900411	4q31.21	#6F6F6F
ANAPC11	0.1179	0.7623	0.932806	-0.4448	0.3591	0.900411	17q25.3	#6F6F6F
ANAPC13	0.5438	0.2859	0.699619	0.077	0.8374	1	3q22.2	#6F6F6F
ANAPC15	0.1008	0.7929	0.932806	-0.0532	0.8848	1	11q13.4	#6F6F6F
ANAPC16	-0.737	0.1832	0.546716	0	1	1	10q22.1	#6F6F6F
ANAPC2	-0.8426	0.1437	0.47828	-1.7922	0.0161	0.765455	9q34.3	#6F6F6F
ANAPC4	-1.0369	0.0918	0.382485	-0.1844	0.6541	0.953081	4p15.2	#6F6F6F
ANAPC5	0.3708	0.4258	0.805538	0.8833	0.1308	0.793253	12q24.31	#6F6F6F
ANAPC7	0.3708	0.4258	0.805538	0.8833	0.1308	0.793253	12q24.11	#6F6F6F
ANG	0.8464	0.1424	0.47828	0.489	0.3244	0.87616	14q11.2	#cccc00
ANGEL1	0.9707	0.107	0.425659	0.042	0.9078	1	14q24.3	#cccc00
ANGEL2	-0.154	0.7015	0.921071	1.0438	0.0904	0.793253	1q32.3	#6F6F6F
ANGPT1	0.3207	0.4778	0.809701	0.7562	0.1753	0.810604	8q23.1	#6F6F6F
ANGPT2	-0.0335	0.9257	0.957309	0.0599	0.8711	1	8p23.1	#6F6F6F
ANGPT4	0.9389	0.1151	0.425659	0.3778	0.419	0.900411	20p13	#6F6F6F
ANGPTL1	-0.154	0.7015	0.921071	1.7037	0.0198	0.765455	1q25.2	#6F6F6F
ANGPTL2	-0.7339	0.1846	0.546716	-1.2008	0.063	0.765455	9q33.3	#6F6F6F
ANGPTL3	-1.6473	0.0225	0.250477	-0.26	0.5495	0.900411	1p31.3	darkgreen
ANGPTL4	1.5201	0.0302	0.250477	0.5007	0.3157	0.87616	19p13.2	#6F6F6F
ANGPTL5	0.3759	0.4208	0.805538	-0.0138	0.9688	1	11q22.1	#6F6F6F
ANGPTL6	1.5201	0.0302	0.250477	0.2473	0.5658	0.91115	19p13.2	#6F6F6F
ANGPTL7	-1.559	0.0276	0.250477	-0.8032	0.1573	0.795741	1p36.22	#6F6F6F
ANHX	0.3708	0.4258	0.805538	0.8833	0.1308	0.793253	12q24.33	#6F6F6F
ANK1	0.5191	0.3026	0.726768	0.5335	0.2927	0.860604	8p11.21	#6F6F6F
ANK2	-1.3239	0.0474	0.298725	-0.5431	0.2863	0.860604	4q25	#6F6F6F
ANK3	-0.4147	0.3849	0.797284	0.0791	0.8336	1	10q21.2	#6F6F6F
ANKAR	1.6758	0.0211	0.250477	0.037	0.9183	1	2q32.2	orange
ANKDD1A	0.3355	0.4619	0.805538	-0.0877	0.8171	1	15q22.31	#6F6F6F
ANKDD1B	0.4813	0.3301	0.770482	0.5973	0.2528	0.860604	5q13.3	#6F6F6F
ANKEF1	0.9389	0.1151	0.425659	0.3778	0.419	0.900411	20p12.2	#6F6F6F
ANKFN1	0.3525	0.4441	0.805538	-0.3222	0.4762	0.900411	17q22	#6F6F6F
ANKFY1	0.3302	0.4676	0.805538	-0.903	0.125	0.793253	17p13.2	#6F6F6F
ANKH	0.5778	0.2644	0.677823	0.011	0.9749	1	5p15.2	#6F6F6F
ANKHD1	0.0839	0.8243	0.932806	0.0775	0.8367	1	5q31.3	#6F6F6F
ANKIB1	0.7803	0.1659	0.523768	0.8925	0.1281	0.793253	7q21.2	#6F6F6F
ANKK1	0.2912	0.5114	0.815226	-0.0866	0.8192	1	11q23.2	#6F6F6F
ANKLE1	1.5201	0.0302	0.250477	1.2075	0.062	0.765455	19p13.11	#6F6F6F
ANKLE2	0.3708	0.4258	0.805538	0.8833	0.1308	0.793253	12q24.33	#6F6F6F
ANKMY1	1.3543	0.0442	0.287262	-0.0469	0.8977	1	2q37.3	#6F6F6F
ANKMY2	0.5186	0.303	0.727235	0.3181	0.4808	0.900411	7p21.1	#6F6F6F
ANKRA2	0.5943	0.2545	0.674691	0.6322	0.2332	0.819824	5q13.2	#6F6F6F
ANKRD1	-0.4598	0.3469	0.778028	0.0353	0.9219	1	10q23.31	#6F6F6F
ANKRD10	-0.6347	0.2319	0.629806	-0.1935	0.6405	0.942994	13q34	#6F6F6F
ANKRD11	-0.1826	0.6568	0.913678	-0.0375	0.9172	1	16q24.3	#6F6F6F
ANKRD12	0.2196	0.6031	0.864003	-0.2991	0.5023	0.900411	18p11.22	#6F6F6F
ANKRD13A	0.3708	0.4258	0.805538	0.8833	0.1308	0.793253	12q24.11	#6F6F6F
ANKRD13B	0.0392	0.9136	0.947604	-0.6436	0.2272	0.810604	17q11.2	#6F6F6F
ANKRD13C	-1.6473	0.0225	0.250477	-0.1523	0.7042	0.973106	1p31.1	darkgreen
ANKRD13D	0.1008	0.7929	0.932806	0.2737	0.5325	0.900411	11q13.2	#6F6F6F
ANKRD16	0.022	0.9505	0.974374	0.6443	0.2268	0.810604	10p15.1	#6F6F6F
ANKRD17	-1.2571	0.0553	0.328459	-0.7837	0.1646	0.804935	4q13.3	#6F6F6F
ANKRD18A	-0.6119	0.2444	0.656485	-1.3736	0.0423	0.765455	9p13.1	#f53bc9
ANKRD18B	-0.5048	0.3127	0.739837	-1.4707	0.0338	0.765455	9p13.3	#f53bc9
ANKRD18DP	0.9523	0.1116	0.425659	0.691	0.2037	0.810604	3q29	#6F6F6F
ANKRD19P	-0.5598	0.2756	0.677823	-1.0225	0.095	0.793253	9q22.31	#6F6F6F
ANKRD2	-0.3457	0.4511	0.805538	0.1219	0.7553	0.993708	10q24.2	#6F6F6F
ANKRD20A1	-0.4046	0.3939	0.803546	-0.8894	0.129	0.793253	9q13	#6F6F6F
ANKRD20A11P	0.6304	0.2342	0.633552	0.1623	0.6882	0.967175	21q11.2	#6F6F6F
ANKRD20A12P	-0.3659	0.4306	0.805538	1.6404	0.0229	0.765455	1q21.1	#6F6F6F
ANKRD20A19P	-0.0469	0.8975	0.947604	-0.3048	0.4956	0.900411	13q12.12	#6F6F6F
ANKRD20A2	-0.4046	0.3939	0.803546	-0.8894	0.129	0.793253	9p12	#f53bc9
ANKRD20A3	-0.4046	0.3939	0.803546	-0.8894	0.129	0.793253	9p12	#f53bc9
ANKRD20A4	-0.4046	0.3939	0.803546	-0.8894	0.129	0.793253	9q21.11	#6F6F6F
ANKRD20A5P	0.3971	0.4008	0.803546	-0.4266	0.3744	0.900411	18p11.21	#6F6F6F
ANKRD20A8P	1.0931	0.0807	0.382485	-0.0751	0.8413	1	2q11.1	#6F6F6F
ANKRD22	-0.4598	0.3469	0.778028	0.0353	0.9219	1	10q23.31	#6F6F6F
ANKRD23	1.0931	0.0807	0.382485	-0.193	0.6413	0.942994	2q11.2	#6F6F6F
ANKRD24	1.6423	0.0228	0.250477	0.2422	0.5725	0.916157	19p13.3	blue
ANKRD26	-0.065	0.8611	0.938865	0.6443	0.2268	0.810604	10p12.1	#6F6F6F
ANKRD26P1	0.3184	0.4804	0.811941	-0.0928	0.8076	1	16q11.2	#6F6F6F
ANKRD27	2.4299	0.0037	0.0880536	1.3394	0.0458	0.765455	19q13.11	purple
ANKRD28	0.1527	0.7035	0.921071	-0.2974	0.5042	0.900411	3p25.1	#6F6F6F
ANKRD29	0.3971	0.4008	0.803546	-0.2499	0.5625	0.91115	18q11.2	#6F6F6F
ANKRD30A	-0.1763	0.6663	0.921071	0.9526	0.1115	0.793253	10p11.21	#6F6F6F
ANKRD30B	0.3971	0.4008	0.803546	-0.4266	0.3744	0.900411	18p11.21	#6F6F6F
ANKRD30BL	1.5805	0.0263	0.250477	-0.0713	0.8486	1	2q21.2	#6F6F6F
ANKRD30BP2	0.6304	0.2342	0.633552	0.1623	0.6882	0.967175	21q11.2	#6F6F6F
ANKRD31	0.4813	0.3301	0.770482	0.5973	0.2528	0.860604	5q13.3	#6F6F6F
ANKRD32	0.4094	0.3895	0.803546	0.3301	0.4676	0.900411	5q15	#6F6F6F
ANKRD33	0.0823	0.8274	0.932806	0.3045	0.496	0.900411	12q13.13	#6F6F6F
ANKRD33B	0.7519	0.1771	0.546716	0.0701	0.8509	1	5p15.2	#6F6F6F
ANKRD34A	-0.3659	0.4306	0.805538	1.6404	0.0229	0.765455	1q21.1	#6F6F6F
ANKRD34B	0.3804	0.4165	0.805538	0.3893	0.408	0.900411	5q14.1	#6F6F6F
ANKRD34C	0.3355	0.4619	0.805538	-0.0076	0.9826	1	15q25.1	#6F6F6F
ANKRD35	-0.3659	0.4306	0.805538	1.6404	0.0229	0.765455	1q21.1	#6F6F6F
ANKRD36	1.0931	0.0807	0.382485	-0.193	0.6413	0.942994	2q11.2	#6F6F6F
ANKRD36B	1.0931	0.0807	0.382485	-0.193	0.6413	0.942994	2q11.2	#6F6F6F
ANKRD36BP1	-0.3007	0.5004	0.812806	1.5222	0.03	0.765455	1q24.2	#6F6F6F
ANKRD36BP2	1.3691	0.0427	0.287262	-0.193	0.6413	0.942994	2p11.2	#6F6F6F
ANKRD36C	1.0931	0.0807	0.382485	-0.193	0.6413	0.942994	2q11.1	#6F6F6F
ANKRD37	-1.0381	0.0916	0.382485	-0.3145	0.4848	0.900411	4q35.1	#6F6F6F
ANKRD39	1.0931	0.0807	0.382485	-0.193	0.6413	0.942994	2q11.2	#6F6F6F
ANKRD40	0.1743	0.6693	0.921071	-0.3313	0.4663	0.900411	17q21.33	#6F6F6F
ANKRD42	0.2015	0.6288	0.889911	0.0711	0.8489	1	11q14.1	#6F6F6F
ANKRD44	1.6758	0.0211	0.250477	0.0319	0.9291	1	2q33.1	orange
ANKRD45	-0.154	0.7015	0.921071	1.8903	0.0129	0.765455	1q25.1	#6F6F6F
ANKRD46	0.3207	0.4778	0.809701	0.5463	0.2843	0.860604	8q22.2	#6F6F6F
ANKRD49	0.2015	0.6288	0.889911	0.0068	0.9844	1	11q21	#6F6F6F
ANKRD50	-1.2293	0.059	0.336945	-0.4352	0.3671	0.900411	4q28.1	#6F6F6F
ANKRD52	0.0823	0.8274	0.932806	0.3045	0.496	0.900411	12q13.3	#6F6F6F
ANKRD53	1.6478	0.0225	0.250477	-0.193	0.6413	0.942994	2p13.3	red
ANKRD54	0.0568	0.8774	0.947604	-0.3803	0.4166	0.900411	22q13.1	#6F6F6F
ANKRD55	0.2872	0.5162	0.819503	0.187	0.6501	0.953081	5q11.2	#6F6F6F
ANKRD6	0.0186	0.9581	0.981312	-0.493	0.3214	0.87616	6q15	#6F6F6F
ANKRD60	0.9438	0.1138	0.425659	0.3554	0.4412	0.900411	20q13.32	#6F6F6F
ANKRD61	0.6961	0.2013	0.560328	0.4148	0.3848	0.900411	7p22.1	#6F6F6F
ANKRD62	0.3971	0.4008	0.803546	-0.4266	0.3744	0.900411	18p11.21	#6F6F6F
ANKRD63	0.4349	0.3674	0.783886	0	1	1	15q15.1	#6F6F6F
ANKRD65	-1.559	0.0276	0.250477	-0.8032	0.1573	0.795741	1p36.33	#6F6F6F
ANKRD66	0.0766	0.8384	0.932806	-0.0505	0.8903	1	6p12.3	#6F6F6F
ANKRD7	0.8399	0.1446	0.47828	0.8925	0.1281	0.793253	7q31.31	#6F6F6F
ANKRD9	0.4374	0.3653	0.783886	-0.046	0.8994	1	14q32.31	#cccc00
ANKS1A	-0.0864	0.8196	0.932806	0.0115	0.974	1	6p21.31	#6F6F6F
ANKS1B	0.3708	0.4258	0.805538	0.8833	0.1308	0.793253	12q23.1	#6F6F6F
ANKS3	0.2567	0.5538	0.839632	0.1739	0.6701	0.962035	16p13.3	#6F6F6F
ANKS4B	0.2346	0.5826	0.856476	0.1194	0.7595	0.993708	16p12.2	#6F6F6F
ANKS6	-0.5598	0.2756	0.677823	-1.0225	0.095	0.793253	9q22.33	#6F6F6F
ANKUB1	1.1433	0.0719	0.373428	0.5288	0.2959	0.860604	3q25.1	#6F6F6F
ANKZF1	2.21	0.0062	0.145316	-0.0469	0.8977	1	2q35	orange
ANLN	0.6961	0.2013	0.560328	0.4515	0.3536	0.900411	7p14.2	#6F6F6F
ANO1	0.1008	0.7929	0.932806	0.1523	0.7042	0.973106	11q13.3	#6F6F6F
ANO10	0.0548	0.8814	0.947604	-0.27	0.537	0.900411	3p22.1	#6F6F6F
ANO2	-0.1547	0.7004	0.921071	0.1962	0.6365	0.942994	12p13.31	#6F6F6F
ANO3	0.1008	0.7929	0.932806	0.2737	0.5325	0.900411	11p14.2	#6F6F6F
ANO4	0.3708	0.4258	0.805538	0.8833	0.1308	0.793253	12q23.1	#6F6F6F
ANO5	0.1008	0.7929	0.932806	0.3979	0.4	0.900411	11p14.3	#6F6F6F
ANO6	0.0823	0.8274	0.932806	0.3045	0.496	0.900411	12q12	#6F6F6F
ANO7	1.3543	0.0442	0.287262	-0.0469	0.8977	1	2q37.3	#6F6F6F
ANO7P1	-1.4495	0.0355	0.27982	-0.5461	0.2844	0.860604	1p36.13	#6F6F6F
ANO8	1.5201	0.0302	0.250477	1.2075	0.062	0.765455	19p13.11	#6F6F6F
ANO9	0.1008	0.7929	0.932806	0.5387	0.2893	0.860604	11p15.5	#6F6F6F
ANP32A	0.3355	0.4619	0.805538	-0.0877	0.8171	1	15q23	#6F6F6F
ANP32AP1	0.5397	0.2886	0.703372	0.1011	0.7922	1	15q14	#6F6F6F
ANP32B	-0.5598	0.2756	0.677823	-1.0225	0.095	0.793253	9q22.33	#6F6F6F
ANP32BP1	0.3355	0.4619	0.805538	-0.0076	0.9826	1	15q24.2	#6F6F6F
ANP32D	0.0823	0.8274	0.932806	0.3045	0.496	0.900411	12q13.11	#6F6F6F
ANP32E	-0.3007	0.5004	0.812806	1.2735	0.0533	0.765455	1q21.2	#6F6F6F
ANPEP	0.3355	0.4619	0.805538	0.0647	0.8616	1	15q26.1	#6F6F6F
ANTXR1	1.3457	0.0451	0.287262	-0.193	0.6413	0.942994	2p13.3	#6F6F6F
ANTXR2	-0.955	0.1109	0.425659	-0.4791	0.3318	0.87616	4q21.21	#6F6F6F
ANTXRL	-0.3396	0.4575	0.805538	0.1386	0.7269	0.986265	10q11.22	#6F6F6F
ANTXRLP1	-0.3396	0.4575	0.805538	0.1386	0.7269	0.986265	10q11.22	#6F6F6F
ANXA1	-0.4046	0.3939	0.803546	-1.0225	0.095	0.793253	9q21.13	#6F6F6F
ANXA10	-1.0381	0.0916	0.382485	-0.2963	0.5055	0.900411	4q32.3	#6F6F6F
ANXA11	-0.737	0.1832	0.546716	-0.0682	0.8547	1	10q22.3	#6F6F6F
ANXA13	0.4194	0.3807	0.796509	0.8142	0.1534	0.795741	8q24.13	#6F6F6F
ANXA2	0.3355	0.4619	0.805538	-0.0877	0.8171	1	15q22.2	#6F6F6F
ANXA2R	0.5778	0.2644	0.677823	-0.0055	0.9874	1	5p12	#6F6F6F
ANXA3	-0.955	0.1109	0.425659	-0.4791	0.3318	0.87616	4q21.21	#6F6F6F
ANXA4	1.3457	0.0451	0.287262	-0.193	0.6413	0.942994	2p13.3	#6F6F6F
ANXA5	-1.2293	0.059	0.336945	-0.4352	0.3671	0.900411	4q27	#6F6F6F
ANXA6	-0.053	0.8852	0.947604	0.0775	0.8367	1	5q33.1	#6F6F6F
ANXA7	-0.737	0.1832	0.546716	0	1	1	10q22.2	#6F6F6F
ANXA8	-0.3396	0.4575	0.805538	0.1386	0.7269	0.986265	10q11.22	#6F6F6F
ANXA8L1	-0.3396	0.4575	0.805538	0.1386	0.7269	0.986265	10q11.22	#6F6F6F
ANXA8L2	-0.3396	0.4575	0.805538	0.1386	0.7269	0.986265	10q11.22	#6F6F6F
ANXA9	-0.3007	0.5004	0.812806	1.2735	0.0533	0.765455	1q21.3	#6F6F6F
AOAH	0.6961	0.2013	0.560328	0.4515	0.3536	0.900411	7p14.2	#6F6F6F
AOC1	1.0436	0.0905	0.382485	0.679	0.2094	0.810604	7q36.1	#6F6F6F
AOC2	0.0392	0.9136	0.947604	-0.6436	0.2272	0.810604	17q21.31	#6F6F6F
AOC3	0.0392	0.9136	0.947604	-0.6436	0.2272	0.810604	17q21.31	#6F6F6F
AOC4P	0.0392	0.9136	0.947604	-0.6436	0.2272	0.810604	17q21.31	#6F6F6F
AOX1	1.6758	0.0211	0.250477	0.0319	0.9291	1	2q33.1	orange
AOX2P	1.6758	0.0211	0.250477	0.0319	0.9291	1	2q33.1	orange
AP1AR	-1.2293	0.059	0.336945	-0.4352	0.3671	0.900411	4q25	#6F6F6F
AP1B1	0	1	1	-0.7942	0.1606	0.795741	22q12.2	#6F6F6F
AP1B1P1	0	1	1	-0.7942	0.1606	0.795741	22q12.3	#6F6F6F
AP1G1	-0.0945	0.8045	0.932806	-0.0375	0.9172	1	16q22.2	#6F6F6F
AP1G2	0.8464	0.1424	0.47828	0.2724	0.5341	0.900411	14q11.2	#cccc00
AP1M1	1.5201	0.0302	0.250477	0.9773	0.1054	0.793253	19p13.11	#6F6F6F
AP1M2	1.5201	0.0302	0.250477	0.2473	0.5658	0.91115	19p13.2	#6F6F6F
AP1S1	0.7155	0.1925	0.558038	0.807	0.1559	0.795741	7q22.1	#6F6F6F
AP1S2	0.5319	0.2938	0.711357	-0.0377	0.9168	1	Xp22.2	#6F6F6F
AP1S3	1.6321	0.0233	0.250477	-0.0469	0.8977	1	2q36.1	orange
AP2A1	2.4299	0.0037	0.0880536	0.928	0.118	0.793253	19q13.33	purple
AP2A2	0.1008	0.7929	0.932806	0.26	0.5495	0.900411	11p15.5	#6F6F6F
AP2B1	0.0392	0.9136	0.947604	-0.4537	0.3518	0.900411	17q12	#6F6F6F
AP2M1	0.844	0.1432	0.47828	0.3715	0.4251	0.900411	3q27.1	#6F6F6F
AP2S1	2.5502	0.0028	0.0880536	1.0906	0.0812	0.793253	19q13.32	purple
AP3B1	0.3793	0.4176	0.805538	0.5646	0.2725	0.860604	5q14.1	#6F6F6F
AP3B2	0.3355	0.4619	0.805538	-0.0076	0.9826	1	15q25.2	#6F6F6F
AP3D1	1.942	0.0114	0.217919	-0.1413	0.7223	0.985421	19p13.3	blue
AP3M1	-0.737	0.1832	0.546716	0	1	1	10q22.2	#6F6F6F
AP3M2	0.5191	0.3026	0.726768	0.5335	0.2927	0.860604	8p11.21	#6F6F6F
AP3S1	-0.0621	0.8669	0.944773	0.0102	0.9767	1	5q22.3	#6F6F6F
AP3S2	0.3355	0.4619	0.805538	0.0647	0.8616	1	15q26.1	#6F6F6F
AP4B1	-1.0538	0.0883	0.382485	0.2277	0.5919	0.933342	1p13.2	#6F6F6F
AP4E1	0.3355	0.4619	0.805538	-0.0877	0.8171	1	15q21.2	#6F6F6F
AP4M1	0.7155	0.1925	0.558038	0.807	0.1559	0.795741	7q22.1	#6F6F6F
AP4S1	0.8464	0.1424	0.47828	0.2724	0.5341	0.900411	14q12	#cccc00
AP5B1	0.1008	0.7929	0.932806	0.2737	0.5325	0.900411	11q13.1	#6F6F6F
AP5M1	1.1038	0.0787	0.382485	0.1843	0.6542	0.953081	14q22.3	#cccc00
AP5S1	0.9389	0.1151	0.425659	0.3778	0.419	0.900411	20p13	#6F6F6F
AP5Z1	0.6961	0.2013	0.560328	0.588	0.2582	0.860604	7p22.1	#6F6F6F
APAF1	0.3708	0.4258	0.805538	0.8833	0.1308	0.793253	12q23.1	#6F6F6F
APBA1	-0.4046	0.3939	0.803546	-1.0225	0.095	0.793253	9q21.11	#6F6F6F
APBA2	0.3825	0.4145	0.805538	0.2856	0.5181	0.900411	15q13.1	#6F6F6F
APBA3	1.6423	0.0228	0.250477	0.2422	0.5725	0.916157	19p13.3	blue
APBB1	0.1008	0.7929	0.932806	0.7161	0.1923	0.810604	11p15.4	#6F6F6F
APBB1IP	-0.065	0.8611	0.938865	0.6443	0.2268	0.810604	10p12.1	#6F6F6F
APBB2	-1.2931	0.0509	0.313369	-0.6123	0.2442	0.839435	4p14	#6F6F6F
APBB3	0.0839	0.8243	0.932806	0.0775	0.8367	1	5q31.3	#6F6F6F
APC	0.1606	0.6908	0.921071	0.1396	0.7251	0.986265	5q22.2	#6F6F6F
APC2	1.6423	0.0228	0.250477	0.2458	0.5678	0.912295	19p13.3	blue
APCDD1	0.2196	0.6031	0.864003	-0.2991	0.5023	0.900411	18p11.22	#6F6F6F
APCDD1L	0.9438	0.1138	0.425659	0.3554	0.4412	0.900411	20q13.32	#6F6F6F
APCS	-0.3007	0.5004	0.812806	1.7037	0.0198	0.765455	1q23.2	#6F6F6F
APEH	0.0548	0.8814	0.947604	-0.27	0.537	0.900411	3p21.31	#6F6F6F
APEX1	0.8464	0.1424	0.47828	0.5907	0.2566	0.860604	14q11.2	#cccc00
APEX2	0.4315	0.3703	0.783886	-0.3749	0.4218	0.900411	Xp11.21	#6F6F6F
APH1A	-0.3007	0.5004	0.812806	1.2735	0.0533	0.765455	1q21.2	#6F6F6F
APH1B	0.3355	0.4619	0.805538	-0.0877	0.8171	1	15q22.2	#6F6F6F
API5	0.1008	0.7929	0.932806	0.4243	0.3765	0.900411	11p12	#6F6F6F
APIP	0.1008	0.7929	0.932806	0.1591	0.6933	0.967175	11p13	#6F6F6F
APITD1	-1.559	0.0276	0.250477	-0.8032	0.1573	0.795741	1p36.22	#6F6F6F
APLF	1.6478	0.0225	0.250477	-0.2846	0.5192	0.900411	2p13.3	red
APLN	-0.0727	0.8458	0.934856	-0.2404	0.5749	0.916157	Xq26.1	#6F6F6F
APLNR	-0.1831	0.6559	0.913678	0.1591	0.6933	0.967175	11q12.1	#6F6F6F
APLP1	2.4299	0.0037	0.0880536	1.3394	0.0458	0.765455	19q13.12	purple
APLP2	0.1238	0.7519	0.932806	-0.0866	0.8192	1	11q24.3	#6F6F6F
APMAP	0.7892	0.1625	0.523768	0.2603	0.5491	0.900411	20p11.21	#6F6F6F
APOA1	0.2912	0.5114	0.815226	-0.0026	0.9941	1	11q23.3	#6F6F6F
APOA1BP	-0.3007	0.5004	0.812806	1.4431	0.036	0.765455	1q23.1	#6F6F6F
APOA2	-0.3007	0.5004	0.812806	1.7037	0.0198	0.765455	1q23.3	#6F6F6F
APOA4	0.2912	0.5114	0.815226	-0.0026	0.9941	1	11q23.3	#6F6F6F
APOA5	0.2912	0.5114	0.815226	0	0.837	1	11q23.3	#6F6F6F
APOB	1.402	0.0396	0.27982	-0.4306	0.371	0.900411	2p24.1	#6F6F6F
APOBEC1	-0.1547	0.7004	0.921071	0.1962	0.6365	0.942994	12p13.31	#6F6F6F
APOBEC2	-0.0864	0.8196	0.932806	-0.0505	0.8903	1	6p21.1	#6F6F6F
APOBEC3A	0	1	1	-0.5329	0.2932	0.860604	22q13.1	#6F6F6F
APOBEC3B	0	1	1	-0.5329	0.2932	0.860604	22q13.1	#6F6F6F
APOBEC3C	0	1	1	-0.5329	0.2932	0.860604	22q13.1	#6F6F6F
APOBEC3D	0	1	1	-0.5329	0.2932	0.860604	22q13.1	#6F6F6F
APOBEC3F	0	1	1	-0.5329	0.2932	0.860604	22q13.1	#6F6F6F
APOBEC3G	-0.0675	0.8561	0.937043	-0.6771	0.2103	0.810604	22q13.1	#6F6F6F
APOBEC3H	-0.0675	0.8561	0.937043	-0.6771	0.2103	0.810604	22q13.1	#6F6F6F
APOBEC4	-0.154	0.7015	0.921071	1.7037	0.0198	0.765455	1q25.3	#6F6F6F
APOBR	0.2346	0.5826	0.856476	0.0602	0.8705	1	16p11.2	#6F6F6F
APOC1	2.4299	0.0037	0.0880536	1.3394	0.0458	0.765455	19q13.32	purple
APOC1P1	2.4299	0.0037	0.0880536	1.3394	0.0458	0.765455	19q13.32	purple
APOC2	2.4299	0.0037	0.0880536	1.3394	0.0458	0.765455	19q13.32	purple
APOC3	0.2912	0.5114	0.815226	-0.0026	0.9941	1	11q23.3	#6F6F6F
APOC4	2.4299	0.0037	0.0880536	1.3394	0.0458	0.765455	19q13.32	purple
APOD	0.9523	0.1116	0.425659	0.5836	0.2609	0.860604	3q29	#6F6F6F
APOE	2.4299	0.0037	0.0880536	1.3394	0.0458	0.765455	19q13.32	purple
APOF	0.0823	0.8274	0.932806	0.3045	0.496	0.900411	12q13.3	#6F6F6F
APOH	0.2232	0.5982	0.860504	-0.3331	0.4644	0.900411	17q24.2	#6F6F6F
APOL1	0	1	1	-0.7942	0.1606	0.795741	22q12.3	#6F6F6F
APOL2	0	1	1	-0.7942	0.1606	0.795741	22q12.3	#6F6F6F
APOL3	0.0568	0.8774	0.947604	-0.606	0.2478	0.848162	22q12.3	#6F6F6F
APOL4	0	1	1	-0.7942	0.1606	0.795741	22q12.3	#6F6F6F
APOL5	0.0568	0.8774	0.947604	-0.606	0.2478	0.848162	22q12.3	#6F6F6F
APOL6	0.0568	0.8774	0.947604	-0.606	0.2478	0.848162	22q12.3	#6F6F6F
APOLD1	-0.0838	0.8244	0.932806	0.3045	0.496	0.900411	12p13.1	#6F6F6F
APOM	-0.0864	0.8196	0.932806	0.0115	0.974	1	6p21.33	#6F6F6F
APOO	0.7472	0.179	0.546716	-0.0377	0.9168	1	Xp22.11	#6F6F6F
APOOL	0.2502	0.5621	0.839632	-0.9791	0.1049	0.793253	Xq21.1	#6F6F6F
APOPT1	0.4374	0.3653	0.783886	-0.046	0.8994	1	14q32.33	#cccc00
APP	0.4167	0.3831	0.797284	0.1288	0.7433	0.993708	21q21.3	#6F6F6F
APPBP2	0.3887	0.4086	0.805538	-0.3331	0.4644	0.900411	17q23.2	#6F6F6F
APPL1	0.3502	0.4464	0.805538	-0.353	0.4436	0.900411	3p14.3	#6F6F6F
APPL2	0.3708	0.4258	0.805538	0.8833	0.1308	0.793253	12q23.3	#6F6F6F
APRT	-0.1826	0.6568	0.913678	-0.0375	0.9172	1	16q24.3	#6F6F6F
APTX	-0.5619	0.2742	0.677823	-1.5703	0.0269	0.765455	9p21.1	#f53bc9
AQP1	0.6961	0.2013	0.560328	0.4515	0.3536	0.900411	7p14.3	#6F6F6F
AQP10	-0.3007	0.5004	0.812806	1.4431	0.036	0.765455	1q21.3	#6F6F6F
AQP11	0.1008	0.7929	0.932806	-0.0532	0.8848	1	11q14.1	#6F6F6F
AQP12A	1.3543	0.0442	0.287262	-0.0469	0.8977	1	2q37.3	#6F6F6F
AQP12B	1.3543	0.0442	0.287262	-0.0469	0.8977	1	2q37.3	#6F6F6F
AQP2	0.0823	0.8274	0.932806	0.3045	0.496	0.900411	12q13.12	#6F6F6F
AQP3	-0.5048	0.3127	0.739837	-1.4707	0.0338	0.765455	9p13.3	#f53bc9
AQP4	0.3971	0.4008	0.803546	-0.2499	0.5625	0.91115	18q11.2	#6F6F6F
AQP5	0.0823	0.8274	0.932806	0.3045	0.496	0.900411	12q13.12	#6F6F6F
AQP6	0.0823	0.8274	0.932806	0.3045	0.496	0.900411	12q13.12	#6F6F6F
AQP7	-0.5048	0.3127	0.739837	-1.4707	0.0338	0.765455	9p13.3	#f53bc9
AQP8	0.2346	0.5826	0.856476	0.1194	0.7595	0.993708	16p12.1	#6F6F6F
AQP9	0.3355	0.4619	0.805538	-0.0877	0.8171	1	15q21.3	#6F6F6F
AQPEP	-0.0621	0.8669	0.944773	0.0102	0.9767	1	5q23.1	#6F6F6F
AQR	0.5397	0.2886	0.703372	0.1011	0.7922	1	15q14	#6F6F6F
AR	0.0823	0.8274	0.932806	-0.3749	0.4218	0.900411	Xq12	#6F6F6F
ARAF	0.4315	0.3703	0.783886	-0.1526	0.7037	0.973106	Xp11.23	#6F6F6F
ARAP1	0.1008	0.7929	0.932806	0.1591	0.6933	0.967175	11q13.4	#6F6F6F
ARAP2	-1.2931	0.0509	0.313369	-0.373	0.4236	0.900411	4p14	#6F6F6F
ARAP3	0.1436	0.7184	0.932806	0.1455	0.7153	0.981492	5q31.3	#6F6F6F
ARC	0.2313	0.5871	0.860504	0.486	0.3266	0.87616	8q24.3	#6F6F6F
ARCN1	0.2912	0.5114	0.815226	0	0.837	1	11q23.3	#6F6F6F
AREG	-0.955	0.1109	0.425659	-0.4791	0.3318	0.87616	4q13.3	#6F6F6F
AREGB	-0.955	0.1109	0.425659	-0.4791	0.3318	0.87616	4q13.3	#6F6F6F
AREL1	0.9707	0.107	0.425659	0.0177	0.96	1	14q24.3	#cccc00
ARF1	-0.0686	0.8538	0.934856	1.2067	0.0621	0.765455	1q42.13	#6F6F6F
ARF3	0.0823	0.8274	0.932806	0.3045	0.496	0.900411	12q13.12	#6F6F6F
ARF4	0.2188	0.6042	0.865178	-0.3696	0.4269	0.900411	3p14.3	#6F6F6F
ARF5	0.8399	0.1446	0.47828	0.679	0.2094	0.810604	7q32.1	#6F6F6F
ARF6	0.9707	0.107	0.425659	0.1692	0.6773	0.962035	14q21.3	#cccc00
ARFGAP1	0.9438	0.1138	0.425659	0.3554	0.4412	0.900411	20q13.33	#6F6F6F
ARFGAP2	0.1008	0.7929	0.932806	0.4243	0.3765	0.900411	11p11.2	#6F6F6F
ARFGAP3	-0.1291	0.7428	0.932806	-0.9197	0.1203	0.793253	22q13.2	#6F6F6F
ARFGEF1	0.3077	0.4924	0.812806	0.4337	0.3684	0.900411	8q13.2	#6F6F6F
ARFGEF2	0.9438	0.1138	0.425659	0.3554	0.4412	0.900411	20q13.13	#6F6F6F
ARFIP1	-1.0381	0.0916	0.382485	-0.3959	0.4018	0.900411	4q31.3	#6F6F6F
ARFIP2	0.1008	0.7929	0.932806	0.7161	0.1923	0.810604	11p15.4	#6F6F6F
ARFRP1	0.9438	0.1138	0.425659	0.3554	0.4412	0.900411	20q13.33	#6F6F6F
ARG1	-0.093	0.8073	0.932806	-0.5327	0.2933	0.860604	6q23.2	#6F6F6F
ARG2	1.1038	0.0787	0.382485	0.1158	0.766	0.996922	14q24.1	#cccc00
ARGFX	0.1811	0.6591	0.915277	-0.3508	0.4458	0.900411	3q13.33	#6F6F6F
ARGLU1	-0.6347	0.2319	0.629806	-0.1935	0.6405	0.942994	13q33.3	#6F6F6F
ARHGAP1	0.1008	0.7929	0.932806	0.4243	0.3765	0.900411	11p11.2	#6F6F6F
ARHGAP10	-1.0381	0.0916	0.382485	-0.3959	0.4018	0.900411	4q31.23	#6F6F6F
ARHGAP11A	0.3825	0.4145	0.805538	0.1011	0.7922	1	15q13.3	#6F6F6F
ARHGAP11B	0.3825	0.4145	0.805538	0.2856	0.5181	0.900411	15q13.2	#6F6F6F
ARHGAP12	-0.065	0.8611	0.938865	0.6443	0.2268	0.810604	10p11.22	#6F6F6F
ARHGAP15	1.5805	0.0263	0.250477	0.0118	0.9732	1	2q22.2	#6F6F6F
ARHGAP17	0.2346	0.5826	0.856476	0.1194	0.7595	0.993708	16p12.1	#6F6F6F
ARHGAP18	-0.093	0.8073	0.932806	-0.5327	0.2933	0.860604	6q22.33	#6F6F6F
ARHGAP19	-0.3457	0.4511	0.805538	0.1219	0.7553	0.993708	10q24.1	#6F6F6F
ARHGAP20	0.2912	0.5114	0.815226	-0.0866	0.8192	1	11q23.1	#6F6F6F
ARHGAP21	-0.065	0.8611	0.938865	0.6443	0.2268	0.810604	10p12.1	#6F6F6F
ARHGAP22	-0.3396	0.4575	0.805538	0.0558	0.8795	1	10q11.22	#6F6F6F
ARHGAP23	0.0392	0.9136	0.947604	-0.6436	0.2272	0.810604	17q12	#6F6F6F
ARHGAP23P1	0.3184	0.4804	0.811941	-0.0928	0.8076	1	16p11.2	#6F6F6F
ARHGAP24	-1.1899	0.0646	0.347677	-0.4973	0.3182	0.87616	4q21.23	#6F6F6F
ARHGAP25	1.6478	0.0225	0.250477	-0.2846	0.5192	0.900411	2p13.3	red
ARHGAP26	0.0839	0.8243	0.932806	0.1353	0.7323	0.988988	5q31.3	#6F6F6F
ARHGAP27	0.0392	0.9136	0.947604	-0.3406	0.4565	0.900411	17q21.31	#6F6F6F
ARHGAP28	0.29	0.5129	0.816724	-0.2246	0.5962	0.9353	18p11.31	#6F6F6F
ARHGAP29	-0.8001	0.1585	0.517963	0.2312	0.5872	0.931444	1p22.1	#6F6F6F
ARHGAP30	-0.3007	0.5004	0.812806	1.7037	0.0198	0.765455	1q23.3	#6F6F6F
ARHGAP31	0.1445	0.717	0.932806	-0.3457	0.4512	0.900411	3q13.33	#6F6F6F
ARHGAP32	0.1238	0.7519	0.932806	-0.0866	0.8192	1	11q24.3	#6F6F6F
ARHGAP33	2.4299	0.0037	0.0880536	1.3394	0.0458	0.765455	19q13.12	purple
ARHGAP35	2.5502	0.0028	0.0880536	0.8871	0.1297	0.793253	19q13.32	purple
ARHGAP36	0.2502	0.5621	0.839632	-0.2404	0.5749	0.916157	Xq26.1	#6F6F6F
ARHGAP39	0.2214	0.6006	0.861368	0.5622	0.2741	0.860604	8q24.3	#6F6F6F
ARHGAP4	0.4349	0.3674	0.783886	-0.0897	0.8134	1	Xq28	#6F6F6F
ARHGAP40	1.185	0.0653	0.347677	0.5338	0.2925	0.860604	20q11.23	#6F6F6F
ARHGAP42	0.1929	0.6414	0.905003	0.1667	0.6812	0.96286	11q22.1	#6F6F6F
ARHGAP44	0.2499	0.5625	0.839632	-0.5418	0.2872	0.860604	17p12	#6F6F6F
ARHGAP5	0.8464	0.1424	0.47828	0.1959	0.637	0.942994	14q12	#cccc00
ARHGAP6	0.8853	0.1302	0.474838	-0.0461	0.8994	1	Xp22.2	#6F6F6F
ARHGAP8	-0.1291	0.7428	0.932806	-1.2639	0.0545	0.765455	22q13.31	#6F6F6F
ARHGAP9	0.0823	0.8274	0.932806	0.3045	0.496	0.900411	12q13.3	#6F6F6F
ARHGDIA	0.1179	0.7623	0.932806	-0.4448	0.3591	0.900411	17q25.3	#6F6F6F
ARHGDIB	-0.0838	0.8244	0.932806	0.3045	0.496	0.900411	12p12.3	#6F6F6F
ARHGDIG	0.314	0.4853	0.812806	0.249	0.5636	0.91115	16p13.3	#6F6F6F
ARHGEF1	2.4299	0.0037	0.0880536	1.3394	0.0458	0.765455	19q13.2	purple
ARHGEF10	-0.0335	0.9257	0.957309	0.0045	0.9898	1	8p23.3	#6F6F6F
ARHGEF10L	-1.4495	0.0355	0.27982	-0.5461	0.2844	0.860604	1p36.13	#6F6F6F
ARHGEF11	-0.3007	0.5004	0.812806	1.4431	0.036	0.765455	1q23.1	#6F6F6F
ARHGEF12	0.2912	0.5114	0.815226	0	0.837	1	11q23.3	#6F6F6F
ARHGEF15	0.2499	0.5625	0.839632	-0.8081	0.1555	0.795741	17p13.1	#6F6F6F
ARHGEF16	-1.559	0.0276	0.250477	-0.8032	0.1573	0.795741	1p36.32	#6F6F6F
ARHGEF17	0.1008	0.7929	0.932806	0.1591	0.6933	0.967175	11q13.4	#6F6F6F
ARHGEF18	1.5201	0.0302	0.250477	0.5007	0.3157	0.87616	19p13.2	#6F6F6F
ARHGEF19	-1.4495	0.0355	0.27982	-0.5461	0.2844	0.860604	1p36.13	#6F6F6F
ARHGEF2	-0.1965	0.636	0.898817	1.621	0.0239	0.765455	1q22	#6F6F6F
ARHGEF25	0.0823	0.8274	0.932806	0.3045	0.496	0.900411	12q13.3	#6F6F6F
ARHGEF26	1.0549	0.0881	0.382485	0.4306	0.371	0.900411	3q25.2	#6F6F6F
ARHGEF28	0.4813	0.3301	0.770482	0.4948	0.32	0.87616	5q13.2	#6F6F6F
ARHGEF3	0.6147	0.2428	0.655022	0	0.8735	1	3p14.3	#6F6F6F
ARHGEF33	1.402	0.0396	0.27982	-0.535	0.2917	0.860604	2p22.1	#6F6F6F
ARHGEF35	1.2787	0.0526	0.321915	0.9204	0.1201	0.793253	7q35	#6F6F6F
ARHGEF37	-0.053	0.8852	0.947604	0.1353	0.7323	0.988988	5q32	#6F6F6F
ARHGEF38	-1.0381	0.0916	0.382485	-0.2963	0.5055	0.900411	4q24	#6F6F6F
ARHGEF39	-0.5048	0.3127	0.739837	-1.4707	0.0338	0.765455	9p13.3	#f53bc9
ARHGEF4	1.5805	0.0263	0.250477	-0.0713	0.8486	1	2q21.1	#6F6F6F
ARHGEF40	0.8464	0.1424	0.47828	0.489	0.3244	0.87616	14q11.2	#cccc00
ARHGEF5	1.2787	0.0526	0.321915	0.9204	0.1201	0.793253	7q35	#6F6F6F
ARHGEF6	0.3634	0.4331	0.805538	-0.3252	0.473	0.900411	Xq26.3	#6F6F6F
ARHGEF7	-0.6347	0.2319	0.629806	-0.1935	0.6405	0.942994	13q34	#6F6F6F
ARHGEF9	0.0823	0.8274	0.932806	-0.3686	0.428	0.900411	Xq11.1	#6F6F6F
ARID1A	-1.72	0.0191	0.250477	-1.1804	0.066	0.772724	1p36.11	darkgreen
ARID1B	-0.093	0.8073	0.932806	-0.67	0.2138	0.810604	6q25.3	#6F6F6F
ARID2	0.0823	0.8274	0.932806	0.1585	0.6943	0.967793	12q12	#6F6F6F
ARID3A	1.6423	0.0228	0.250477	0.2624	0.5465	0.900411	19p13.3	blue
ARID3B	0.3355	0.4619	0.805538	-0.0076	0.9826	1	15q24.1	#6F6F6F
ARID3C	-0.5048	0.3127	0.739837	-1.4707	0.0338	0.765455	9p13.3	#f53bc9
ARID4A	1.1038	0.0787	0.382485	0.1843	0.6542	0.953081	14q23.1	#cccc00
ARID4B	-0.0686	0.8538	0.934856	1.2067	0.0621	0.765455	1q42.3	#6F6F6F
ARID5A	1.0931	0.0807	0.382485	-0.193	0.6413	0.942994	2q11.2	#6F6F6F
ARID5B	-0.4147	0.3849	0.797284	0.0791	0.8336	1	10q21.2	#6F6F6F
ARIH1	0.3355	0.4619	0.805538	-0.0076	0.9826	1	15q24.1	#6F6F6F
ARIH2	0.0548	0.8814	0.947604	-0.27	0.537	0.900411	3p21.31	#6F6F6F
ARIH2OS	0.0548	0.8814	0.947604	-0.27	0.537	0.900411	3p21.31	#6F6F6F
ARL1	0.3708	0.4258	0.805538	0.8833	0.1308	0.793253	12q23.2	#6F6F6F
ARL10	-0.1587	0.694	0.921071	0.0163	0.9632	1	5q35.2	#6F6F6F
ARL11	-0.1611	0.69	0.921071	-0.2207	0.6016	0.942994	13q14.2	#6F6F6F
ARL13A	0.2502	0.5621	0.839632	-0.2404	0.5749	0.916157	Xq22.1	#6F6F6F
ARL13B	0.8102	0.1548	0.506473	0.1694	0.6771	0.962035	3q11.1	#6F6F6F
ARL14	0.6737	0.212	0.5835	0.1397	0.7249	0.986265	3q25.33	#6F6F6F
ARL14EP	0.1008	0.7929	0.932806	0.1591	0.6933	0.967175	11p14.1	#6F6F6F
ARL14EPL	-0.0621	0.8669	0.944773	0.0102	0.9767	1	5q23.1	#6F6F6F
ARL15	0.7197	0.1907	0.558038	0.2418	0.5731	0.916157	5q11.2	#6F6F6F
ARL16	0.1179	0.7623	0.932806	-0.4448	0.3591	0.900411	17q25.3	#6F6F6F
ARL17A	0.0392	0.9136	0.947604	-0.3406	0.4565	0.900411	17q21.31	#6F6F6F
ARL17B	0.0392	0.9136	0.947604	-0.3406	0.4565	0.900411	17q21.31	#6F6F6F
ARL2	0.1008	0.7929	0.932806	0.2737	0.5325	0.900411	11q13.1	#6F6F6F
ARL2BP	-0.0453	0.9009	0.947604	-0.0777	0.8362	1	16q13	#6F6F6F
ARL2BPP3	-0.1128	0.7713	0.932806	-0.4025	0.3958	0.900411	13q13.3	#6F6F6F
ARL3	-0.4598	0.3469	0.778028	0.0353	0.9219	1	10q24.32	#6F6F6F
ARL4A	0.6961	0.2013	0.560328	0.4852	0.3272	0.87616	7p21.3	#6F6F6F
ARL4C	1.3543	0.0442	0.287262	-0.0469	0.8977	1	2q37.1	#6F6F6F
ARL4D	0.0392	0.9136	0.947604	-0.6436	0.2272	0.810604	17q21.31	#6F6F6F
ARL5A	1.5805	0.0263	0.250477	-0.0713	0.8486	1	2q23.3	#6F6F6F
ARL5B	0.022	0.9505	0.974374	0.6443	0.2268	0.810604	10p12.31	#6F6F6F
ARL5C	0.0392	0.9136	0.947604	-0.6436	0.2272	0.810604	17q12	#6F6F6F
ARL6	0.8045	0.1569	0.513073	0.1393	0.7256	0.986265	3q11.2	#6F6F6F
ARL6IP1	0.2346	0.5826	0.856476	0.1194	0.7595	0.993708	16p12.3	#6F6F6F
ARL6IP4	0.3708	0.4258	0.805538	0.8833	0.1308	0.793253	12q24.31	#6F6F6F
ARL6IP5	0.5698	0.2693	0.677823	0.3483	0.4485	0.900411	3p14.1	#6F6F6F
ARL6IP6	1.3457	0.0451	0.287262	-0.193	0.6413	0.942994	2q23.3	#6F6F6F
ARL8A	-0.154	0.7015	0.921071	1.7037	0.0198	0.765455	1q32.1	#6F6F6F
ARL8B	0.0735	0.8444	0.934856	-0.2047	0.6241	0.942994	3p26.1	#6F6F6F
ARL9	-1.2571	0.0553	0.328459	-0.9208	0.12	0.793253	4q12	#6F6F6F
ARMC1	0.3876	0.4096	0.805538	0.5612	0.2747	0.860604	8q13.1	#6F6F6F
ARMC10	0.7155	0.1925	0.558038	0.807	0.1559	0.795741	7q22.1	#6F6F6F
ARMC12	-0.0864	0.8196	0.932806	0.0115	0.974	1	6p21.31	#6F6F6F
ARMC2	-0.4319	0.3699	0.783886	-0.5666	0.2713	0.860604	6q21	#6F6F6F
ARMC3	-0.065	0.8611	0.938865	0.6443	0.2268	0.810604	10p12.2	#6F6F6F
ARMC4	-0.065	0.8611	0.938865	0.6443	0.2268	0.810604	10p12.1	#6F6F6F
ARMC4P1	-0.065	0.8611	0.938865	0.6443	0.2268	0.810604	10p12.1	#6F6F6F
ARMC5	0.3184	0.4804	0.811941	0.2259	0.5944	0.9353	16p11.2	#6F6F6F
ARMC6	1.5201	0.0302	0.250477	0.8214	0.1509	0.795741	19p13.11	#6F6F6F
ARMC7	0.2232	0.5982	0.860504	-0.3097	0.4901	0.900411	17q25.1	#6F6F6F
ARMC8	0.7751	0.1678	0.528696	0.4324	0.3695	0.900411	3q22.3	#6F6F6F
ARMC9	1.3543	0.0442	0.287262	-0.1147	0.7679	0.996922	2q37.1	#6F6F6F
ARMCX1	0.2502	0.5621	0.839632	-0.0591	0.8727	1	Xq22.1	#6F6F6F
ARMCX2	0.2502	0.5621	0.839632	-0.0591	0.8727	1	Xq22.1	#6F6F6F
ARMCX3	0.2502	0.5621	0.839632	-0.0591	0.8727	1	Xq22.1	#6F6F6F
ARMCX4	0.2502	0.5621	0.839632	-0.0591	0.8727	1	Xq22.1	#6F6F6F
ARMCX5	0.2502	0.5621	0.839632	-0.1474	0.7121	0.981492	Xq22.1	#6F6F6F
ARMCX6	0.2502	0.5621	0.839632	-0.0591	0.8727	1	Xq22.1	#6F6F6F
ARMS2	-0.3024	0.4984	0.812806	-0.0991	0.796	1	10q26.13	#6F6F6F
ARNT	-0.3007	0.5004	0.812806	1.2735	0.0533	0.765455	1q21.3	#6F6F6F
ARNT2	0.3355	0.4619	0.805538	-0.0076	0.9826	1	15q25.1	#6F6F6F
ARNTL	0.1008	0.7929	0.932806	0.3979	0.4	0.900411	11p15.2	#6F6F6F
ARNTL2	-0.098	0.798	0.932806	-0.0453	0.9009	1	12p11.23	#6F6F6F
ARPC1A	0.7155	0.1925	0.558038	0.807	0.1559	0.795741	7q22.1	#6F6F6F
ARPC1B	0.7155	0.1925	0.558038	0.807	0.1559	0.795741	7q22.1	#6F6F6F
ARPC2	1.8772	0.0133	0.235521	-0.0469	0.8977	1	2q35	orange
ARPC3	0.3708	0.4258	0.805538	0.8833	0.1308	0.793253	12q24.11	#6F6F6F
ARPC4	0.1527	0.7035	0.921071	-0.2974	0.5042	0.900411	3p25.3	#6F6F6F
ARPC5	-0.154	0.7015	0.921071	1.7037	0.0198	0.765455	1q25.3	#6F6F6F
ARPC5L	-0.7339	0.1846	0.546716	-1.2008	0.063	0.765455	9q33.3	#6F6F6F
ARPP19	0.3355	0.4619	0.805538	-0.1769	0.6655	0.962035	15q21.2	#6F6F6F
ARPP21	-0.0794	0.8329	0.932806	-0.3057	0.4946	0.900411	3p22.3	#6F6F6F
ARR3	0.2502	0.5621	0.839632	-0.647	0.2254	0.810604	Xq13.1	#6F6F6F
ARRB1	0.1008	0.7929	0.932806	0.0579	0.8753	1	11q13.4	#6F6F6F
ARRB2	0.3302	0.4676	0.805538	-0.903	0.125	0.793253	17p13.2	#6F6F6F
ARRDC1	-0.8426	0.1437	0.47828	-1.7922	0.0161	0.765455	9q34.3	#6F6F6F
ARRDC2	1.5201	0.0302	0.250477	0.8214	0.1509	0.795741	19p13.11	#6F6F6F
ARRDC3	0.2023	0.6276	0.889911	0.0928	0.8076	1	5q14.3	#6F6F6F
ARRDC4	0.3355	0.4619	0.805538	-0.0877	0.8171	1	15q26.2	#6F6F6F
ARRDC5	1.6423	0.0228	0.250477	0.2422	0.5725	0.916157	19p13.3	blue
ARSA	-0.2661	0.5419	0.839632	-1.0562	0.0879	0.793253	22q13.33	#6F6F6F
ARSB	0.3793	0.4176	0.805538	0.5646	0.2725	0.860604	5q14.1	#6F6F6F
ARSD	0.5964	0.2533	0.674691	-0.0461	0.8994	1	Xp22.33	#6F6F6F
ARSE	0.5964	0.2533	0.674691	-0.0461	0.8994	1	Xp22.33	#6F6F6F
ARSF	0.5964	0.2533	0.674691	-0.0461	0.8994	1	Xp22.33	#6F6F6F
ARSG	0.2232	0.5982	0.860504	-0.3331	0.4644	0.900411	17q24.2	#6F6F6F
ARSH	0.5964	0.2533	0.674691	-0.0461	0.8994	1	Xp22.33	#6F6F6F
ARSI	-0.053	0.8852	0.947604	0.1353	0.7323	0.988988	5q32	#6F6F6F
ARSJ	-1.2293	0.059	0.336945	-0.4352	0.3671	0.900411	4q26	#6F6F6F
ARSK	0.2839	0.5202	0.82501	0.178	0.6637	0.962035	5q15	#6F6F6F
ART1	0	1	1	0.215	0.6095	0.942994	11p15.4	#6F6F6F
ART3	-0.955	0.1109	0.425659	-0.4791	0.3318	0.87616	4q21.1	#6F6F6F
ART4	-0.0838	0.8244	0.932806	0.3045	0.496	0.900411	12p12.3	#6F6F6F
ART5	0	1	1	0.215	0.6095	0.942994	11p15.4	#6F6F6F
ARTN	-1.7318	0.0185	0.250477	-0.0193	0.9565	1	1p34.1	darkgreen
ARV1	-0.0686	0.8538	0.934856	1.2067	0.0621	0.765455	1q42.2	#6F6F6F
ARVCF	0	1	1	-0.7942	0.1606	0.795741	22q11.21	#6F6F6F
ARX	0.7472	0.179	0.546716	-0.0377	0.9168	1	Xp21.3	#6F6F6F
AS3MT	-0.4598	0.3469	0.778028	0.0353	0.9219	1	10q24.32	#6F6F6F
ASAH1	0.0763	0.8389	0.932806	0.04	0.912	1	8p22	#6F6F6F
ASAH2	-0.4984	0.3174	0.749382	0.012	0.9727	1	10q11.23	#6F6F6F
ASAH2B	-0.6911	0.2037	0.565937	0.012	0.9727	1	10q11.23	#6F6F6F
ASAH2C	-0.3396	0.4575	0.805538	0.1386	0.7269	0.986265	10q11.22	#6F6F6F
ASAP1	0.4194	0.3807	0.796509	0.8142	0.1534	0.795741	8q24.21	#6F6F6F
ASAP2	1.402	0.0396	0.27982	-0.2075	0.6201	0.942994	2p25.1	#6F6F6F
ASAP3	-1.72	0.0191	0.250477	-0.8769	0.1328	0.795741	1p36.12	darkgreen
ASB1	1.3543	0.0442	0.287262	-0.0469	0.8977	1	2q37.3	#6F6F6F
ASB10	1.0436	0.0905	0.382485	0.679	0.2094	0.810604	7q36.1	#6F6F6F
ASB11	0.5319	0.2938	0.711357	-0.0377	0.9168	1	Xp22.2	#6F6F6F
ASB12	0.0823	0.8274	0.932806	-0.3686	0.428	0.900411	Xq11.2	#6F6F6F
ASB13	0.022	0.9505	0.974374	0.8281	0.1486	0.795741	10p15.1	#6F6F6F
ASB14	0.3502	0.4464	0.805538	-0.353	0.4436	0.900411	3p14.3	#6F6F6F
ASB15	0.8399	0.1446	0.47828	0.8925	0.1281	0.793253	7q31.32	#6F6F6F
ASB16	0.0392	0.9136	0.947604	-0.6436	0.2272	0.810604	17q21.31	#6F6F6F
ASB17	-1.3424	0.0455	0.287262	-0.0546	0.8818	1	1p31.1	#6F6F6F
ASB18	1.3543	0.0442	0.287262	-0.0469	0.8977	1	2q37.2	#6F6F6F
ASB2	0.5923	0.2557	0.675703	-0.046	0.8994	1	14q32.12	#cccc00
ASB3	1.402	0.0396	0.27982	-0.3314	0.4662	0.900411	2p16.2	#6F6F6F
ASB4	0.7803	0.1659	0.523768	0.8925	0.1281	0.793253	7q21.3	#6F6F6F
ASB5	-1.0381	0.0916	0.382485	-0.2963	0.5055	0.900411	4q34.2	#6F6F6F
ASB6	-0.7339	0.1846	0.546716	-1.2008	0.063	0.765455	9q34.11	#6F6F6F
ASB7	0.3355	0.4619	0.805538	-0.0877	0.8171	1	15q26.3	#6F6F6F
ASB8	0.0823	0.8274	0.932806	0.3045	0.496	0.900411	12q13.11	#6F6F6F
ASB9	0.5319	0.2938	0.711357	-0.0377	0.9168	1	Xp22.2	#6F6F6F
ASCC1	-0.737	0.1832	0.546716	0	1	1	10q22.1	#6F6F6F
ASCC2	0	1	1	-0.7942	0.1606	0.795741	22q12.2	#6F6F6F
ASCC3	-0.2887	0.5144	0.817064	-0.46	0.3467	0.900411	6q16.3	#6F6F6F
ASCL1	0.3708	0.4258	0.805538	0.8833	0.1308	0.793253	12q23.2	#6F6F6F
ASCL2	0.1008	0.7929	0.932806	0.26	0.5495	0.900411	11p15.5	#6F6F6F
ASCL3	0.1008	0.7929	0.932806	0.3979	0.4	0.900411	11p15.4	#6F6F6F
ASCL4	0.3708	0.4258	0.805538	0.8833	0.1308	0.793253	12q23.3	#6F6F6F
ASCL5	-0.154	0.7015	0.921071	1.7037	0.0198	0.765455	1q32.1	#6F6F6F
ASF1A	-0.2057	0.6227	0.886494	-0.4298	0.3717	0.900411	6q22.31	#6F6F6F
ASF1B	1.5201	0.0302	0.250477	0.5032	0.3139	0.87616	19p13.12	#6F6F6F
ASGR1	0.2499	0.5625	0.839632	-0.6715	0.2131	0.810604	17p13.1	#6F6F6F
ASGR2	0.2499	0.5625	0.839632	-0.6715	0.2131	0.810604	17p13.1	#6F6F6F
ASH1L	-0.1965	0.636	0.898817	1.621	0.0239	0.765455	1q22	#6F6F6F
ASH2L	0.2753	0.5305	0.834291	0.3113	0.4883	0.900411	8p11.23	#6F6F6F
ASIC1	0.0823	0.8274	0.932806	0.3045	0.496	0.900411	12q13.12	#6F6F6F
ASIC2	0.1287	0.7436	0.932806	-0.412	0.3872	0.900411	17q11.2	#6F6F6F
ASIC3	1.0436	0.0905	0.382485	0.679	0.2094	0.810604	7q36.1	#6F6F6F
ASIC4	1.8772	0.0133	0.235521	-0.0469	0.8977	1	2q35	orange
ASIC5	-1.0809	0.083	0.382485	-0.3959	0.4018	0.900411	4q32.1	#6F6F6F
ASIP	1.185	0.0653	0.347677	0.4289	0.3725	0.900411	20q11.22	#6F6F6F
ASL	0.8311	0.1475	0.483739	0.6197	0.24	0.825341	7q11.21	#6F6F6F
ASMT|ENSG00000196433.6	0.5964	0.2533	0.674691	-0.0461	0.8994	1	Xp22.33	#6F6F6F
ASMTL|ENSG00000169093.10	0.5964	0.2533	0.674691	-0.0461	0.8994	1	Xp22.33	#6F6F6F
ASNA1	1.5201	0.0302	0.250477	0.5032	0.3139	0.87616	19p13.2	#6F6F6F
ASNS	0.7803	0.1659	0.523768	0.8925	0.1281	0.793253	7q21.3	#6F6F6F
ASNSD1	1.6758	0.0211	0.250477	0.03	0.9334	1	2q32.2	orange
ASPA	0.3302	0.4676	0.805538	-0.903	0.125	0.793253	17p13.2	#6F6F6F
ASPDH	2.4299	0.0037	0.0880536	0.928	0.118	0.793253	19q13.33	purple
ASPG	0.4374	0.3653	0.783886	-0.046	0.8994	1	14q32.33	#cccc00
ASPH	0.2664	0.5414	0.839632	0.5612	0.2747	0.860604	8q12.3	#6F6F6F
ASPHD1	0.2346	0.5826	0.856476	0.1194	0.7595	0.993708	16p11.2	#6F6F6F
ASPHD2	0	1	1	-0.7942	0.1606	0.795741	22q12.1	#6F6F6F
ASPM	-0.154	0.7015	0.921071	1.7037	0.0198	0.765455	1q31.3	#6F6F6F
ASPN	-0.5598	0.2756	0.677823	-1.0225	0.095	0.793253	9q22.31	#6F6F6F
ASPRV1	1.6478	0.0225	0.250477	-0.193	0.6413	0.942994	2p13.3	red
ASPSCR1	0.1179	0.7623	0.932806	-0.4448	0.3591	0.900411	17q25.3	#6F6F6F
ASRGL1	0.1008	0.7929	0.932806	-0.0532	0.8848	1	11q12.3	#6F6F6F
ASS1	-0.7339	0.1846	0.546716	-1.2008	0.063	0.765455	9q34.11	#6F6F6F
ASTE1	0.5438	0.2859	0.699619	0.0255	0.943	1	3q22.1	#6F6F6F
ASTL	1.0931	0.0807	0.382485	-0.193	0.6413	0.942994	2q11.1	#6F6F6F
ASTN1	-0.154	0.7015	0.921071	1.7037	0.0198	0.765455	1q25.2	#6F6F6F
ASTN2	-0.5041	0.3133	0.741185	-0.9695	0.1073	0.793253	9q33.1	#6F6F6F
ASUN	-0.0121	0.9725	0.991674	0.3045	0.496	0.900411	12p11.23	#6F6F6F
ASXL1	1.185	0.0653	0.347677	0.4289	0.3725	0.900411	20q11.21	#6F6F6F
ASXL2	1.402	0.0396	0.27982	-0.3314	0.4662	0.900411	2p23.3	#6F6F6F
ASXL3	0.3971	0.4008	0.803546	-0.2499	0.5625	0.91115	18q12.1	#6F6F6F
ASZ1	0.8399	0.1446	0.47828	0.8925	0.1281	0.793253	7q31.2	#6F6F6F
ATAD1	-0.4598	0.3469	0.778028	-0.0211	0.9527	1	10q23.31	#6F6F6F
ATAD2	0.4194	0.3807	0.796509	0.8142	0.1534	0.795741	8q24.13	#6F6F6F
ATAD2B	1.402	0.0396	0.27982	-0.3314	0.4662	0.900411	2p24.1	#6F6F6F
ATAD3A	-1.559	0.0276	0.250477	-0.8032	0.1573	0.795741	1p36.33	#6F6F6F
ATAD3B	-1.559	0.0276	0.250477	-0.8032	0.1573	0.795741	1p36.33	#6F6F6F
ATAD3C	-1.559	0.0276	0.250477	-0.8032	0.1573	0.795741	1p36.33	#6F6F6F
ATAD5	0.0392	0.9136	0.947604	-0.6436	0.2272	0.810604	17q11.2	#6F6F6F
ATAT1	-0.0864	0.8196	0.932806	0.0115	0.974	1	6p21.33	#6F6F6F
ATCAY	1.6423	0.0228	0.250477	0.2422	0.5725	0.916157	19p13.3	blue
ATE1	-0.3024	0.4984	0.812806	-0.0991	0.796	1	10q26.13	#6F6F6F
ATF1	0.0823	0.8274	0.932806	0.3045	0.496	0.900411	12q13.12	#6F6F6F
ATF2	1.1653	0.0683	0.359631	-0.48	0.3311	0.87616	2q31.1	#6F6F6F
ATF3	-0.154	0.7015	0.921071	1.0438	0.0904	0.793253	1q32.3	#6F6F6F
ATF4	-0.0568	0.8774	0.947604	-0.9459	0.1133	0.793253	22q13.1	#6F6F6F
ATF4P4	0.2912	0.5114	0.815226	-0.0866	0.8192	1	11q23.2	#6F6F6F
ATF5	2.4299	0.0037	0.0880536	0.928	0.118	0.793253	19q13.33	purple
ATF6	-0.3007	0.5004	0.812806	1.7037	0.0198	0.765455	1q23.3	#6F6F6F
ATF6B	-0.0864	0.8196	0.932806	0.0115	0.974	1	6p21.33	#6F6F6F
ATF7	0.0823	0.8274	0.932806	0.3045	0.496	0.900411	12q13.13	#6F6F6F
ATF7IP	-0.0838	0.8244	0.932806	0.3045	0.496	0.900411	12p13.1	#6F6F6F
ATF7IP2	0.3453	0.4515	0.805538	0.1987	0.6328	0.942994	16p13.2	#6F6F6F
ATG10	0.4792	0.3318	0.773721	0.5101	0.3089	0.87616	5q14.1	#6F6F6F
ATG12	-0.0621	0.8669	0.944773	0.0102	0.9767	1	5q22.3	#6F6F6F
ATG13	0.1008	0.7929	0.932806	0.4243	0.3765	0.900411	11p11.2	#6F6F6F
ATG14	0.9707	0.107	0.425659	0.1692	0.6773	0.962035	14q22.3	#cccc00
ATG16L1	1.3543	0.0442	0.287262	-0.0469	0.8977	1	2q37.1	#6F6F6F
ATG16L2	0.1008	0.7929	0.932806	0.1591	0.6933	0.967175	11q13.4	#6F6F6F
ATG2A	0.1008	0.7929	0.932806	0.2737	0.5325	0.900411	11q13.1	#6F6F6F
ATG2B	0.4374	0.3653	0.783886	-0.046	0.8994	1	14q32.2	#cccc00
ATG3	0.1578	0.6953	0.921071	-0.3242	0.4741	0.900411	3q13.2	#6F6F6F
ATG4A	0.2502	0.5621	0.839632	-0.1474	0.7121	0.981492	Xq22.3	#6F6F6F
ATG4B	1.3543	0.0442	0.287262	-0.0469	0.8977	1	2q37.3	#6F6F6F
ATG4C	-1.2839	0.052	0.320062	-0.1109	0.7746	1	1p31.3	#6F6F6F
ATG4D	1.5201	0.0302	0.250477	0.2473	0.5658	0.91115	19p13.2	#6F6F6F
ATG5	-0.2887	0.5144	0.817064	-0.3708	0.4258	0.900411	6q21	#6F6F6F
ATG7	0.1527	0.7035	0.921071	-0.3975	0.4004	0.900411	3p25.3	#6F6F6F
ATG9A	2.21	0.0062	0.145316	-0.0469	0.8977	1	2q35	orange
ATG9B	1.0436	0.0905	0.382485	0.679	0.2094	0.810604	7q36.1	#6F6F6F
ATHL1	0.1008	0.7929	0.932806	0.5387	0.2893	0.860604	11p15.5	#6F6F6F
ATIC	1.8772	0.0133	0.235521	-0.0469	0.8977	1	2q35	orange
ATL1	0.9707	0.107	0.425659	0.1692	0.6773	0.962035	14q22.1	#cccc00
ATL2	1.402	0.0396	0.27982	-0.535	0.2917	0.860604	2p22.2	#6F6F6F
ATL3	0.1008	0.7929	0.932806	0.2737	0.5325	0.900411	11q12.3	#6F6F6F
ATM	0.2912	0.5114	0.815226	-0.0823	0.8275	1	11q22.3	#6F6F6F
ATMIN	-0.1826	0.6568	0.913678	-0.0375	0.9172	1	16q23.2	#6F6F6F
ATN1	-0.1547	0.7004	0.921071	0.1962	0.6365	0.942994	12p13.31	#6F6F6F
ATOH1	-0.9952	0.1011	0.41968	-0.3302	0.4675	0.900411	4q22.2	#6F6F6F
ATOH7	-0.5435	0.2861	0.699619	0	1	1	10q21.3	#6F6F6F
ATOH8	1.3691	0.0427	0.287262	-0.193	0.6413	0.942994	2p11.2	#6F6F6F
ATOX1	-0.053	0.8852	0.947604	0.1353	0.7323	0.988988	5q33.1	#6F6F6F
ATP10A	0.3825	0.4145	0.805538	0.2856	0.5181	0.900411	15q12	#6F6F6F
ATP10B	-0.1604	0.6911	0.921071	0.02	0.9549	1	5q34	#6F6F6F
ATP10D	-1.2931	0.0509	0.313369	-0.4795	0.3315	0.87616	4p12	#6F6F6F
ATP11A	-0.6347	0.2319	0.629806	-0.1935	0.6405	0.942994	13q34	#6F6F6F
ATP11B	0.844	0.1432	0.47828	0.3715	0.4251	0.900411	3q26.33	#6F6F6F
ATP11C	0.3634	0.4331	0.805538	-0.1216	0.7558	0.993708	Xq27.1	#6F6F6F
ATP12A	-0.0469	0.8975	0.947604	-0.3048	0.4956	0.900411	13q12.12	#6F6F6F
ATP13A1	1.5201	0.0302	0.250477	0.8214	0.1509	0.795741	19p13.11	#6F6F6F
ATP13A2	-1.4495	0.0355	0.27982	-0.5461	0.2844	0.860604	1p36.13	#6F6F6F
ATP13A3	1.154	0.0701	0.36778	0.5836	0.2609	0.860604	3q29	#6F6F6F
ATP13A4	1.154	0.0701	0.36778	0.5836	0.2609	0.860604	3q29	#6F6F6F
ATP13A5	1.0654	0.086	0.382485	0.484	0.3281	0.87616	3q29	#6F6F6F
ATP1A1	-1.0538	0.0883	0.382485	0.3688	0.4278	0.900411	1p13.1	#6F6F6F
ATP1A1OS	-1.0538	0.0883	0.382485	0.3688	0.4278	0.900411	1p13.1	#6F6F6F
ATP1A2	-0.3007	0.5004	0.812806	1.7037	0.0198	0.765455	1q23.2	#6F6F6F
ATP1A3	2.4299	0.0037	0.0880536	1.3394	0.0458	0.765455	19q13.2	purple
ATP1A4	-0.3007	0.5004	0.812806	1.7037	0.0198	0.765455	1q23.2	#6F6F6F
ATP1B1	-0.3007	0.5004	0.812806	1.5222	0.03	0.765455	1q24.2	#6F6F6F
ATP1B2	0.2499	0.5625	0.839632	-0.6715	0.2131	0.810604	17p13.1	#6F6F6F
ATP1B3	0.6958	0.2015	0.560328	0.3417	0.4553	0.900411	3q23	#6F6F6F
ATP1B4	0.2502	0.5621	0.839632	-0.0591	0.8727	1	Xq24	#6F6F6F
ATP2A1	0.2346	0.5826	0.856476	0.0602	0.8705	1	16p11.2	#6F6F6F
ATP2A2	0.3708	0.4258	0.805538	0.8833	0.1308	0.793253	12q24.11	#6F6F6F
ATP2A3	0.3302	0.4676	0.805538	-0.903	0.125	0.793253	17p13.2	#6F6F6F
ATP2B1	0.2716	0.535	0.836537	0.7129	0.1937	0.810604	12q21.33	#6F6F6F
ATP2B2	0.1527	0.7035	0.921071	-0.2974	0.5042	0.900411	3p25.3	#6F6F6F
ATP2B3	0.4349	0.3674	0.783886	0.3701	0.4265	0.900411	Xq28	#6F6F6F
ATP2B4	-0.154	0.7015	0.921071	1.9053	0.0124	0.765455	1q32.1	#6F6F6F
ATP2C1	0.5438	0.2859	0.699619	0.0255	0.943	1	3q22.1	#6F6F6F
ATP2C2	-0.1826	0.6568	0.913678	-0.0375	0.9172	1	16q24.1	#6F6F6F
ATP4A	2.4299	0.0037	0.0880536	1.3394	0.0458	0.765455	19q13.12	purple
ATP4B	-0.6347	0.2319	0.629806	-0.1935	0.6405	0.942994	13q34	#6F6F6F
ATP5A1	0.3971	0.4008	0.803546	-0.1671	0.6805	0.962035	18q21.1	#6F6F6F
ATP5B	0.0823	0.8274	0.932806	0.3045	0.496	0.900411	12q13.3	#6F6F6F
ATP5C1	0.022	0.9505	0.974374	0.8281	0.1486	0.795741	10p14	#6F6F6F
ATP5D	1.6423	0.0228	0.250477	0.2458	0.5678	0.912295	19p13.3	blue
ATP5E	0.9438	0.1138	0.425659	0.3554	0.4412	0.900411	20q13.32	#6F6F6F
ATP5EP2	-0.1128	0.7713	0.932806	-0.5006	0.3158	0.87616	13q12.2	#6F6F6F
ATP5F1	-1.0538	0.0883	0.382485	0.2277	0.5919	0.933342	1p13.2	#6F6F6F
ATP5G1	0.1743	0.6693	0.921071	-0.3406	0.4565	0.900411	17q21.32	#6F6F6F
ATP5G2	0.0823	0.8274	0.932806	0.3045	0.496	0.900411	12q13.13	#6F6F6F
ATP5G3	1.1653	0.0683	0.359631	-0.48	0.3311	0.87616	2q31.1	#6F6F6F
ATP5H	0.2232	0.5982	0.860504	-0.3097	0.4901	0.900411	17q25.1	#6F6F6F
ATP5I	-0.867	0.1358	0.47828	-0.0835	0.825	1	4p16.3	#6F6F6F
ATP5J	0.4167	0.3831	0.797284	0.1288	0.7433	0.993708	21q21.3	#6F6F6F
ATP5J2	0.7155	0.1925	0.558038	0.807	0.1559	0.795741	7q22.1	#6F6F6F
ATP5L	0.2912	0.5114	0.815226	0	0.837	1	11q23.3	#6F6F6F
ATP5L2	-0.0587	0.8737	0.947604	-0.7115	0.1943	0.810604	22q13.2	#6F6F6F
ATP5O	0.5628	0.2737	0.677823	0.3075	0.4926	0.900411	21q22.11	#6F6F6F
ATP5S	0.9707	0.107	0.425659	0.1692	0.6773	0.962035	14q21.3	#cccc00
ATP5SL	2.5502	0.0028	0.0880536	1.5222	0.03	0.765455	19q13.2	purple
ATP6AP1	0.3238	0.4745	0.809701	0.1613	0.6897	0.967175	Xq28	#6F6F6F
ATP6AP1L	0.3804	0.4165	0.805538	0.3893	0.408	0.900411	5q14.2	#6F6F6F
ATP6AP2	0.7472	0.179	0.546716	-0.0346	0.9235	1	Xp11.4	#6F6F6F
ATP6C	0.3453	0.4515	0.805538	0.2856	0.518	0.900411	16p13.3	#6F6F6F
ATP6V0A1	0.0392	0.9136	0.947604	-0.6436	0.2272	0.810604	17q21.2	#6F6F6F
ATP6V0A2	0.3708	0.4258	0.805538	0.8833	0.1308	0.793253	12q24.31	#6F6F6F
ATP6V0A4	1.0436	0.0905	0.382485	0.679	0.2094	0.810604	7q34	#6F6F6F
ATP6V0B	-1.7318	0.0185	0.250477	-0.0193	0.9565	1	1p34.1	darkgreen
ATP6V0C	0.3453	0.4515	0.805538	0.2856	0.518	0.900411	16p13.3	#6F6F6F
ATP6V0D1	-0.0453	0.9009	0.947604	0.0229	0.9485	1	16q22.1	#6F6F6F
ATP6V0D2	0.3876	0.4096	0.805538	0.5612	0.2747	0.860604	8q21.3	#6F6F6F
ATP6V0E1	-0.1823	0.6571	0.913678	0.0128	0.9708	1	5q35.1	#6F6F6F
ATP6V0E2	1.0436	0.0905	0.382485	0.679	0.2094	0.810604	7q36.1	#6F6F6F
ATP6V1A	0.1578	0.6953	0.921071	-0.3242	0.4741	0.900411	3q13.2	#6F6F6F
ATP6V1B1	1.6478	0.0225	0.250477	-0.193	0.6413	0.942994	2p13.3	red
ATP6V1B2	0.0763	0.8389	0.932806	-0.0302	0.9328	1	8p21.3	#6F6F6F
ATP6V1C1	0.3207	0.4778	0.809701	0.6405	0.2288	0.810798	8q22.3	#6F6F6F
ATP6V1C2	1.402	0.0396	0.27982	-0.3314	0.4662	0.900411	2p25.1	#6F6F6F
ATP6V1D	1.1038	0.0787	0.382485	0.1158	0.766	0.996922	14q23.3	#cccc00
ATP6V1E1	0	1	1	-0.7942	0.1606	0.795741	22q11.21	#6F6F6F
ATP6V1E2	1.402	0.0396	0.27982	-0.535	0.2917	0.860604	2p21	#6F6F6F
ATP6V1F	1.0436	0.0905	0.382485	0.679	0.2094	0.810604	7q32.1	#6F6F6F
ATP6V1G1	-0.5598	0.2756	0.677823	-1.0578	0.0875	0.793253	9q32	#6F6F6F
ATP6V1G2	-0.0864	0.8196	0.932806	0.0115	0.974	1	6p21.33	#6F6F6F
ATP6V1G3	-0.154	0.7015	0.921071	1.7037	0.0198	0.765455	1q31.3	#6F6F6F
ATP6V1H	0.2251	0.5956	0.860504	0.4785	0.3323	0.87616	8q11.23	#6F6F6F
ATP7A	0.2502	0.5621	0.839632	-0.9791	0.1049	0.793253	Xq21.1	#6F6F6F
ATP7B	-0.1611	0.69	0.921071	-0.225	0.5956	0.9353	13q14.3	#6F6F6F
ATP8A1	-1.2931	0.0509	0.313369	-0.4795	0.3315	0.87616	4p13	#6F6F6F
ATP8A2	0.0183	0.9588	0.981907	-0.2942	0.5079	0.900411	13q12.13	#6F6F6F
ATP8B1	0.3971	0.4008	0.803546	-0.1671	0.6805	0.962035	18q21.31	#6F6F6F
ATP8B2	-0.3007	0.5004	0.812806	1.4431	0.036	0.765455	1q21.3	#6F6F6F
ATP8B3	1.6423	0.0228	0.250477	0.2458	0.5678	0.912295	19p13.3	blue
ATP8B4	0.4349	0.3674	0.783886	0.0061	0.9861	1	15q21.2	#6F6F6F
ATP8B5P	-0.5048	0.3127	0.739837	-1.4707	0.0338	0.765455	9p13.3	#f53bc9
ATP9A	0.9438	0.1138	0.425659	0.4797	0.3313	0.87616	20q13.2	#6F6F6F
ATP9B	0.5236	0.2995	0.720091	-0.3821	0.4148	0.900411	18q23	#6F6F6F
ATPAF1	-2.5089	0.0031	0.0880536	-0.26	0.5495	0.900411	1p33	darkgreen
ATPAF2	0.1589	0.6935	0.921071	-0.757	0.175	0.810604	17p11.2	#6F6F6F
ATPIF1	-1.72	0.0191	0.250477	-1.006	0.0986	0.793253	1p35.3	darkgreen
ATR	0.6958	0.2015	0.560328	0.4355	0.3669	0.900411	3q23	#6F6F6F
ATRAID	1.402	0.0396	0.27982	-0.3314	0.4662	0.900411	2p23.3	#6F6F6F
ATRIP	0.0548	0.8814	0.947604	-0.27	0.537	0.900411	3p21.31	#6F6F6F
ATRN	0.9389	0.1151	0.425659	0.3778	0.419	0.900411	20p13	#6F6F6F
ATRNL1	-0.4598	0.3469	0.778028	-0.0415	0.9088	1	10q25.3	#6F6F6F
ATRX	0.2502	0.5621	0.839632	-0.647	0.2254	0.810604	Xq21.1	#6F6F6F
ATXN1	-0.3013	0.4997	0.812806	0.0286	0.9362	1	6p22.3	#6F6F6F
ATXN10	-0.1291	0.7428	0.932806	-0.9197	0.1203	0.793253	22q13.31	#6F6F6F
ATXN1L	-0.0945	0.8045	0.932806	-0.0375	0.9172	1	16q22.2	#6F6F6F
ATXN2	0.3708	0.4258	0.805538	0.8833	0.1308	0.793253	12q24.12	#6F6F6F
ATXN2L	0.2346	0.5826	0.856476	0.0602	0.8705	1	16p11.2	#6F6F6F
ATXN3	0.8464	0.1424	0.47828	-0.046	0.8994	1	14q32.12	#cccc00
ATXN3L	0.6661	0.2157	0.593355	-0.0461	0.8994	1	Xp22.2	#6F6F6F
ATXN7	0.5013	0.3153	0.745134	0.2564	0.5542	0.906434	3p14.1	#6F6F6F
ATXN7L1	0.7735	0.1684	0.528696	0.807	0.1559	0.795741	7q22.3	#6F6F6F
ATXN7L2	-1.0538	0.0883	0.382485	0.114	0.7692	0.996922	1p13.3	#6F6F6F
ATXN7L3	0.0392	0.9136	0.947604	-0.6436	0.2272	0.810604	17q21.31	#6F6F6F
ATXN7L3B	0.2135	0.6117	0.873394	0.6212	0.2392	0.825341	12q21.1	#6F6F6F
ATXN8OS	-0.1411	0.7226	0.932806	0.0049	0.9887	1	13q21.33	#6F6F6F
AUH	-0.5598	0.2756	0.677823	-1.0225	0.095	0.793253	9q22.31	#6F6F6F
AUNIP	-1.72	0.0191	0.250477	-1.1804	0.066	0.772724	1p36.11	darkgreen
AUP1	1.6478	0.0225	0.250477	-0.193	0.6413	0.942994	2p13.1	red
AURKA	0.9438	0.1138	0.425659	0.3554	0.4412	0.900411	20q13.2	#6F6F6F
AURKAIP1	-1.559	0.0276	0.250477	-0.8032	0.1573	0.795741	1p36.33	#6F6F6F
AURKB	0.2499	0.5625	0.839632	-0.6715	0.2131	0.810604	17p13.1	#6F6F6F
AURKC	2.4299	0.0037	0.0880536	0.928	0.118	0.793253	19q13.43	purple
AUTS2	0.3718	0.4248	0.805538	0.6197	0.24	0.825341	7q11.22	#6F6F6F
AVEN	0.5397	0.2886	0.703372	0.1661	0.6821	0.963951	15q14	#6F6F6F
AVIL	0.0823	0.8274	0.932806	0.3045	0.496	0.900411	12q14.1	#6F6F6F
AVL9	0.6961	0.2013	0.560328	0.4515	0.3536	0.900411	7p14.3	#6F6F6F
AVP	0.9389	0.1151	0.425659	0.3778	0.419	0.900411	20p13	#6F6F6F
AVPI1	-0.3457	0.4511	0.805538	0.1219	0.7553	0.993708	10q24.2	#6F6F6F
AVPR1A	0.0823	0.8274	0.932806	0.3045	0.496	0.900411	12q14.2	#6F6F6F
AVPR1B	-0.154	0.7015	0.921071	1.7037	0.0198	0.765455	1q32.1	#6F6F6F
AVPR2	0.4349	0.3674	0.783886	0.263	0.5457	0.900411	Xq28	#6F6F6F
AWAT1	0.2502	0.5621	0.839632	-0.647	0.2254	0.810604	Xq13.1	#6F6F6F
AWAT2	0.2502	0.5621	0.839632	-0.3749	0.4218	0.900411	Xq13.1	#6F6F6F
AXDND1	-0.154	0.7015	0.921071	1.8903	0.0129	0.765455	1q25.2	#6F6F6F
AXIN1	0.314	0.4853	0.812806	0.249	0.5636	0.91115	16p13.3	#6F6F6F
AXIN2	0.2232	0.5982	0.860504	-0.3331	0.4644	0.900411	17q24.1	#6F6F6F
AXL	2.5502	0.0028	0.0880536	1.5222	0.03	0.765455	19q13.2	purple
AZGP1	0.7155	0.1925	0.558038	0.807	0.1559	0.795741	7q22.1	#6F6F6F
AZGP1P1	0.7155	0.1925	0.558038	0.807	0.1559	0.795741	7q22.1	#6F6F6F
AZI1	0.1179	0.7623	0.932806	-0.4448	0.3591	0.900411	17q25.3	#6F6F6F
AZI2	-0.0794	0.8329	0.932806	-0.2974	0.5042	0.900411	3p24.1	#6F6F6F
AZIN1	0.3207	0.4778	0.809701	0.6405	0.2288	0.810798	8q22.3	#6F6F6F
AZU1	1.6423	0.0228	0.250477	0.2624	0.5465	0.900411	19p13.3	blue
B2M	0.4349	0.3674	0.783886	0	1	1	15q21.1	#6F6F6F
B3GALNT1	0.6737	0.212	0.5835	0.1397	0.7249	0.986265	3q26.1	#6F6F6F
B3GALNT2	-0.0686	0.8538	0.934856	1.2067	0.0621	0.765455	1q42.3	#6F6F6F
B3GALT1	1.0742	0.0843	0.382485	-0.4999	0.3163	0.87616	2q24.3	#6F6F6F
B3GALT2	-0.154	0.7015	0.921071	1.7037	0.0198	0.765455	1q31.2	#6F6F6F
B3GALT4	-0.0864	0.8196	0.932806	0.0115	0.974	1	6p21.32	#6F6F6F
B3GALT5	0.5628	0.2737	0.677823	0.206	0.6223	0.942994	21q22.2	#6F6F6F
B3GALT6	-1.559	0.0276	0.250477	-0.8032	0.1573	0.795741	1p36.33	#6F6F6F
B3GALTL	-0.1128	0.7713	0.932806	-0.5006	0.3158	0.87616	13q12.3	#6F6F6F
B3GAT1	0.1238	0.7519	0.932806	-0.0866	0.8192	1	11q25	#6F6F6F
B3GAT2	-0.082	0.828	0.932806	-0.4217	0.3787	0.900411	6q13	#6F6F6F
B3GAT3	0.1008	0.7929	0.932806	-0.0532	0.8848	1	11q12.3	#6F6F6F
B3GNT1	0.1008	0.7929	0.932806	0.2737	0.5325	0.900411	11q13.2	#6F6F6F
B3GNT2	1.6478	0.0225	0.250477	-0.193	0.6413	0.942994	2p15	red
B3GNT3	1.5201	0.0302	0.250477	0.8214	0.1509	0.795741	19p13.11	#6F6F6F
B3GNT4	0.3708	0.4258	0.805538	0.8833	0.1308	0.793253	12q24.31	#6F6F6F
B3GNT5	0.844	0.1432	0.47828	0.3715	0.4251	0.900411	3q27.1	#6F6F6F
B3GNT6	0.1008	0.7929	0.932806	-0.0532	0.8848	1	11q13.5	#6F6F6F
B3GNT7	1.3543	0.0442	0.287262	-0.0469	0.8977	1	2q37.1	#6F6F6F
B3GNT8	2.5502	0.0028	0.0880536	1.5222	0.03	0.765455	19q13.2	purple
B3GNT9	-0.0453	0.9009	0.947604	0.0229	0.9485	1	16q22.1	#6F6F6F
B3GNTL1	0.1179	0.7623	0.932806	-0.4448	0.3591	0.900411	17q25.3	#6F6F6F
B4GALNT1	0.0823	0.8274	0.932806	0.3045	0.496	0.900411	12q13.3	#6F6F6F
B4GALNT2	0.1743	0.6693	0.921071	-0.3406	0.4565	0.900411	17q21.32	#6F6F6F
B4GALNT3	0.0604	0.8701	0.947604	0.2628	0.546	0.900411	12p13.33	#6F6F6F
B4GALNT4	0.1008	0.7929	0.932806	0.5387	0.2893	0.860604	11p15.5	#6F6F6F
B4GALT1	-0.5048	0.3127	0.739837	-1.4707	0.0338	0.765455	9p21.1	#f53bc9
B4GALT2	-1.7318	0.0185	0.250477	-0.0193	0.9565	1	1p34.1	darkgreen
B4GALT3	-0.3007	0.5004	0.812806	1.7037	0.0198	0.765455	1q23.3	#6F6F6F
B4GALT4	0.1445	0.717	0.932806	-0.3457	0.4512	0.900411	3q13.32	#6F6F6F
B4GALT5	0.9438	0.1138	0.425659	0.4797	0.3313	0.87616	20q13.13	#6F6F6F
B4GALT6	0.3971	0.4008	0.803546	-0.2499	0.5625	0.91115	18q12.1	#6F6F6F
B4GALT7	-0.1823	0.6571	0.913678	-0.0017	0.9961	1	5q35.3	#6F6F6F
B9D1	0.1589	0.6935	0.921071	-0.757	0.175	0.810604	17p11.2	#6F6F6F
B9D2	2.5502	0.0028	0.0880536	1.5222	0.03	0.765455	19q13.2	purple
BAALC	0.3207	0.4778	0.809701	0.6405	0.2288	0.810798	8q22.3	#6F6F6F
BAAT	-0.5598	0.2756	0.677823	-1.0225	0.095	0.793253	9q31.1	#6F6F6F
BABAM1	1.5201	0.0302	0.250477	1.2075	0.062	0.765455	19p13.11	#6F6F6F
BACE1	0.2912	0.5114	0.815226	0	0.837	1	11q23.3	#6F6F6F
BACE2	0.5628	0.2737	0.677823	0.3075	0.4926	0.900411	21q22.2	#6F6F6F
BACH1	0.4167	0.3831	0.797284	0.1288	0.7433	0.993708	21q21.3	#6F6F6F
BACH2	-0.122	0.7551	0.932806	-0.493	0.3214	0.87616	6q15	#6F6F6F
BAD	0.1008	0.7929	0.932806	0.2737	0.5325	0.900411	11q13.1	#6F6F6F
BAG1	-0.5048	0.3127	0.739837	-1.4707	0.0338	0.765455	9p13.3	#f53bc9
BAG2	0.0142	0.9678	0.988998	-0.2297	0.5893	0.933342	6p11.2	#6F6F6F
BAG3	-0.4598	0.3469	0.778028	-0.0831	0.8258	1	10q26.11	#6F6F6F
BAG4	0.2753	0.5305	0.834291	0.3113	0.4883	0.900411	8p11.23	#6F6F6F
BAG5	0.4374	0.3653	0.783886	-0.046	0.8994	1	14q32.33	#cccc00
BAG6	-0.0864	0.8196	0.932806	0.0115	0.974	1	6p21.33	#6F6F6F
BAGE2	0.6304	0.2342	0.633552	0.1623	0.6882	0.967175	21p11.1	#6F6F6F
BAHD1	0.4349	0.3674	0.783886	0	1	1	15q15.1	#6F6F6F
BAI1	0.2313	0.5871	0.860504	0.486	0.3266	0.87616	8q24.3	#6F6F6F
BAI2	-1.7194	0.0191	0.250477	-0.2675	0.5402	0.900411	1p35.2	darkgreen
BAI3	-0.082	0.828	0.932806	-0.6439	0.227	0.810604	6q12	#6F6F6F
BAIAP2	0.1179	0.7623	0.932806	-0.4448	0.3591	0.900411	17q25.3	#6F6F6F
BAIAP2L1	0.7803	0.1659	0.523768	0.8925	0.1281	0.793253	7q21.3	#6F6F6F
BAIAP2L2	0.0568	0.8774	0.947604	-0.3803	0.4166	0.900411	22q13.1	#6F6F6F
BAIAP3	0.2567	0.5538	0.839632	0.1739	0.6701	0.962035	16p13.3	#6F6F6F
BAK1	-0.0864	0.8196	0.932806	0.0115	0.974	1	6p21.31	#6F6F6F
BAMBI	-0.065	0.8611	0.938865	0.6443	0.2268	0.810604	10p12.1	#6F6F6F
BANF1	0.1008	0.7929	0.932806	0.2737	0.5325	0.900411	11q13.1	#6F6F6F
BANF2	0.9389	0.1151	0.425659	0.3778	0.419	0.900411	20p12.1	#6F6F6F
BANK1	-1.2293	0.059	0.336945	-0.5684	0.2702	0.860604	4q24	#6F6F6F
BANP	-0.2507	0.5615	0.839632	-0.1243	0.7511	0.993708	16q24.2	#6F6F6F
BAP1	0.3355	0.4619	0.805538	-0.27	0.537	0.900411	3p21.1	#6F6F6F
BARD1	1.8772	0.0133	0.235521	-0.0469	0.8977	1	2q35	orange
BARHL1	-0.7339	0.1846	0.546716	-1.3992	0.0399	0.765455	9q34.13	#6F6F6F
BARHL2	-1.3424	0.0455	0.287262	0.0225	0.9496	1	1p22.2	#6F6F6F
BARX1	-0.5598	0.2756	0.677823	-1.0225	0.095	0.793253	9q22.32	#6F6F6F
BARX2	0.1238	0.7519	0.932806	-0.0866	0.8192	1	11q24.3	#6F6F6F
BASP1	0.5778	0.2644	0.677823	0.011	0.9749	1	5p15.1	#6F6F6F
BATF	0.9707	0.107	0.425659	0.042	0.9078	1	14q24.3	#cccc00
BATF2	0.1008	0.7929	0.932806	0.2737	0.5325	0.900411	11q13.1	#6F6F6F
BATF3	-0.154	0.7015	0.921071	1.0438	0.0904	0.793253	1q32.3	#6F6F6F
BAX	2.4299	0.0037	0.0880536	0.928	0.118	0.793253	19q13.33	purple
BAZ1A	0.7306	0.186	0.548437	0.1118	0.7731	0.999514	14q13.1	#cccc00
BAZ1B	0.7803	0.1659	0.523768	0.7692	0.1701	0.810604	7q11.23	#6F6F6F
BAZ2A	0.0823	0.8274	0.932806	0.3045	0.496	0.900411	12q13.3	#6F6F6F
BAZ2B	1.0742	0.0843	0.382485	-0.4999	0.3163	0.87616	2q24.2	#6F6F6F
BBC3	2.4299	0.0037	0.0880536	0.928	0.118	0.793253	19q13.32	purple
BBIP1	-0.4598	0.3469	0.778028	0.0353	0.9219	1	10q25.2	#6F6F6F
BBOX1	0.1008	0.7929	0.932806	0.1591	0.6933	0.967175	11p14.2	#6F6F6F
BBS1	0.1008	0.7929	0.932806	0.2737	0.5325	0.900411	11q13.2	#6F6F6F
BBS10	0.2135	0.6117	0.873394	0.6212	0.2392	0.825341	12q21.2	#6F6F6F
BBS12	-1.2293	0.059	0.336945	-0.4352	0.3671	0.900411	4q27	#6F6F6F
BBS2	-0.0453	0.9009	0.947604	-0.0777	0.8362	1	16q12.2	#6F6F6F
BBS4	0.3355	0.4619	0.805538	-0.0076	0.9826	1	15q24.1	#6F6F6F
BBS5	1.0742	0.0843	0.382485	-0.4999	0.3163	0.87616	2q31.1	#6F6F6F
BBS7	-1.2293	0.059	0.336945	-0.4352	0.3671	0.900411	4q27	#6F6F6F
BBS9	0.6961	0.2013	0.560328	0.4515	0.3536	0.900411	7p14.3	#6F6F6F
BBX	0.2752	0.5306	0.834291	-0.2192	0.6037	0.942994	3q13.12	#6F6F6F
BCAM	2.4299	0.0037	0.0880536	1.3394	0.0458	0.765455	19q13.32	purple
BCAN	-0.3007	0.5004	0.812806	1.4431	0.036	0.765455	1q23.1	#6F6F6F
BCAP29	0.7735	0.1684	0.528696	0.807	0.1559	0.795741	7q22.3	#6F6F6F
BCAP31	0.4349	0.3674	0.783886	0.3701	0.4265	0.900411	Xq28	#6F6F6F
BCAR1	-0.1826	0.6568	0.913678	-0.0375	0.9172	1	16q23.1	#6F6F6F
BCAR3	-1.0588	0.0873	0.382485	0.2312	0.5872	0.931444	1p22.1	#6F6F6F
BCAR4	0.3453	0.4515	0.805538	0.1194	0.7595	0.993708	16p13.13	#6F6F6F
BCAS1	0.9438	0.1138	0.425659	0.3554	0.4412	0.900411	20q13.2	#6F6F6F
BCAS2	-1.0538	0.0883	0.382485	0.2277	0.5919	0.933342	1p13.2	#6F6F6F
BCAS3	0.2232	0.5982	0.860504	-0.4479	0.3566	0.900411	17q23.2	#6F6F6F
BCAS4	0.9438	0.1138	0.425659	0.4797	0.3313	0.87616	20q13.13	#6F6F6F
BCAT1	-0.0121	0.9725	0.991674	0.3982	0.3997	0.900411	12p12.1	#6F6F6F
BCAT2	2.4299	0.0037	0.0880536	0.928	0.118	0.793253	19q13.33	purple
BCCIP	-0.3024	0.4984	0.812806	-0.0991	0.796	1	10q26.2	#6F6F6F
BCDIN3D	0.0823	0.8274	0.932806	0.3045	0.496	0.900411	12q13.12	#6F6F6F
BCHE	0.7486	0.1784	0.546716	0.3755	0.4212	0.900411	3q26.1	#6F6F6F
BCKDHA	2.5502	0.0028	0.0880536	1.5222	0.03	0.765455	19q13.2	purple
BCKDHB	-0.082	0.828	0.932806	-0.6439	0.227	0.810604	6q14.1	#6F6F6F
BCKDK	0.2346	0.5826	0.856476	0.1194	0.7595	0.993708	16p11.2	#6F6F6F
BCL10	-1.3424	0.0455	0.287262	0.0265	0.9407	1	1p22.3	#6F6F6F
BCL11A	1.6478	0.0225	0.250477	-0.193	0.6413	0.942994	2p16.1	red
BCL11B	0.5853	0.2598	0.677823	0.0596	0.8718	1	14q32.2	#cccc00
BCL2	0.5236	0.2995	0.720091	-0.1671	0.6805	0.962035	18q21.33	#6F6F6F
BCL2A1	0.3355	0.4619	0.805538	-0.0076	0.9826	1	15q25.1	#6F6F6F
BCL2L1	1.185	0.0653	0.347677	0.4289	0.3725	0.900411	20q11.21	#6F6F6F
BCL2L10	0.3355	0.4619	0.805538	-0.1769	0.6655	0.962035	15q21.2	#6F6F6F
BCL2L11	1.0931	0.0807	0.382485	-0.193	0.6413	0.942994	2q13	#6F6F6F
BCL2L12	2.4299	0.0037	0.0880536	0.928	0.118	0.793253	19q13.33	purple
BCL2L13	0	1	1	-0.7942	0.1606	0.795741	22q11.21	#6F6F6F
BCL2L14	-0.0838	0.8244	0.932806	0.3045	0.496	0.900411	12p13.2	#6F6F6F
BCL2L15	-1.0538	0.0883	0.382485	0.2277	0.5919	0.933342	1p13.2	#6F6F6F
BCL2L2	0.8464	0.1424	0.47828	0.2724	0.5341	0.900411	14q11.2	#cccc00
BCL3	2.4299	0.0037	0.0880536	1.3394	0.0458	0.765455	19q13.32	purple
BCL6	1.0654	0.086	0.382485	0.584	0.2606	0.860604	3q27.3	#6F6F6F
BCL6B	0.2499	0.5625	0.839632	-0.6715	0.2131	0.810604	17p13.1	#6F6F6F
BCL7A	0.3708	0.4258	0.805538	0.8833	0.1308	0.793253	12q24.31	#6F6F6F
BCL7B	0.7803	0.1659	0.523768	0.7692	0.1701	0.810604	7q11.23	#6F6F6F
BCL7C	0.205	0.6237	0.887204	0.0967	0.8004	1	16p11.2	#6F6F6F
BCL9	-0.3659	0.4306	0.805538	1.6404	0.0229	0.765455	1q21.2	#6F6F6F
BCL9L	0.2912	0.5114	0.815226	0	0.837	1	11q23.3	#6F6F6F
BCLAF1	0.0314	0.9302	0.959959	-0.4018	0.3965	0.900411	6q23.3	#6F6F6F
BCMO1	-0.1826	0.6568	0.913678	-0.0375	0.9172	1	16q23.2	#6F6F6F
BCO2	0.2912	0.5114	0.815226	-0.0866	0.8192	1	11q23.1	#6F6F6F
BCOR	0.7472	0.179	0.546716	-0.0346	0.9235	1	Xp11.4	#6F6F6F
BCORL1	0.2502	0.5621	0.839632	-0.2404	0.5749	0.916157	Xq26.1	#6F6F6F
BCR	0	1	1	-0.7942	0.1606	0.795741	22q11.23	#6F6F6F
BCRP2	0	1	1	-0.7942	0.1606	0.795741	22q11.21	#6F6F6F
BCS1L	1.8772	0.0133	0.235521	-0.0469	0.8977	1	2q35	orange
BCYRN1	1.402	0.0396	0.27982	-0.535	0.2917	0.860604	2p21	#6F6F6F
BDH1	0.9523	0.1116	0.425659	0.691	0.2037	0.810604	3q29	#6F6F6F
BDH2	-1.2293	0.059	0.336945	-0.4352	0.3671	0.900411	4q24	#6F6F6F
BDKRB1	0.4374	0.3653	0.783886	-0.046	0.8994	1	14q32.2	#cccc00
BDKRB2	0.4374	0.3653	0.783886	-0.046	0.8994	1	14q32.2	#cccc00
BDNF	0.1008	0.7929	0.932806	0.1591	0.6933	0.967175	11p14.1	#6F6F6F
BDP1	0.5943	0.2545	0.674691	0.6322	0.2332	0.819824	5q13.2	#6F6F6F
BEAN1	-0.0453	0.9009	0.947604	0.0229	0.9485	1	16q21	#6F6F6F
BECN1	0.0392	0.9136	0.947604	-0.6436	0.2272	0.810604	17q21.31	#6F6F6F
BEGAIN	0.4374	0.3653	0.783886	-0.046	0.8994	1	14q32.2	#cccc00
BEND2	0.7472	0.179	0.546716	-0.0346	0.9235	1	Xp22.13	#6F6F6F
BEND3	-0.2887	0.5144	0.817064	-0.2901	0.5127	0.900411	6q21	#6F6F6F
BEND4	-1.2931	0.0509	0.313369	-0.4795	0.3315	0.87616	4p13	#6F6F6F
BEND5	-2.5089	0.0031	0.0880536	-0.26	0.5495	0.900411	1p33	darkgreen
BEND6	0.0142	0.9678	0.988998	-0.2297	0.5893	0.933342	6p12.1	#6F6F6F
BEND7	0.022	0.9505	0.974374	0.6443	0.2268	0.810604	10p13	#6F6F6F
BEST1	0.1008	0.7929	0.932806	-0.0532	0.8848	1	11q12.3	#6F6F6F
BEST2	1.5201	0.0302	0.250477	0.5032	0.3139	0.87616	19p13.2	#6F6F6F
BEST3	0.0823	0.8274	0.932806	0.4257	0.3752	0.900411	12q15	#6F6F6F
BEST4	-2.5089	0.0031	0.0880536	-0.26	0.5495	0.900411	1p34.1	darkgreen
BET1	0.7803	0.1659	0.523768	0.8925	0.1281	0.793253	7q21.3	#6F6F6F
BET1L	0.1008	0.7929	0.932806	0.5387	0.2893	0.860604	11p15.5	#6F6F6F
BEX1	0.2502	0.5621	0.839632	0.0108	0.9755	1	Xq22.1	#6F6F6F
BEX2	0.2502	0.5621	0.839632	0.0108	0.9755	1	Xq22.1	#6F6F6F
BEX4	0.2502	0.5621	0.839632	0.0108	0.9755	1	Xq22.1	#6F6F6F
BEX5	0.2502	0.5621	0.839632	-0.1474	0.7121	0.981492	Xq22.1	#6F6F6F
BFAR	0.2346	0.5826	0.856476	0.1194	0.7595	0.993708	16p13.12	#6F6F6F
BFSP1	0.9389	0.1151	0.425659	0.3778	0.419	0.900411	20p12.1	#6F6F6F
BFSP2	0.4718	0.3375	0.778028	0.0326	0.9277	1	3q22.1	#6F6F6F
BGLAP	-0.3007	0.5004	0.812806	1.4431	0.036	0.765455	1q22	#6F6F6F
BGN	0.4349	0.3674	0.783886	0.3701	0.4265	0.900411	Xq28	#6F6F6F
BHLHA15	0.7803	0.1659	0.523768	0.8925	0.1281	0.793253	7q21.3	#6F6F6F
BHLHA9	0.3302	0.4676	0.805538	-0.5459	0.2845	0.860604	17p13.3	#6F6F6F
BHLHB9	0.2502	0.5621	0.839632	0.0108	0.9755	1	Xq22.1	#6F6F6F
BHLHE22	0.3876	0.4096	0.805538	0.5612	0.2747	0.860604	8q12.3	#6F6F6F
BHLHE23	0.9438	0.1138	0.425659	0.3554	0.4412	0.900411	20q13.33	#6F6F6F
BHLHE40	0.0735	0.8444	0.934856	-0.1231	0.7532	0.993708	3p26.1	#6F6F6F
BHLHE41	-0.0121	0.9725	0.991674	0.3045	0.496	0.900411	12p12.1	#6F6F6F
BHMT	0.3793	0.4176	0.805538	0.465	0.3428	0.896309	5q14.1	#6F6F6F
BHMT2	0.3793	0.4176	0.805538	0.5646	0.2725	0.860604	5q14.1	#6F6F6F
BICC1	-0.3024	0.4984	0.812806	0.1718	0.6734	0.962035	10q21.1	#6F6F6F
BICD1	0.0823	0.8274	0.932806	0.3045	0.496	0.900411	12p11.21	#6F6F6F
BICD2	-0.5598	0.2756	0.677823	-1.0225	0.095	0.793253	9q22.31	#6F6F6F
BID	0	1	1	-0.7942	0.1606	0.795741	22q11.21	#6F6F6F
BIK	-0.1291	0.7428	0.932806	-0.9197	0.1203	0.793253	22q13.2	#6F6F6F
BIN1	1.9241	0.0119	0.223525	-0.0713	0.8486	1	2q14.3	orange
BIN2	0.0823	0.8274	0.932806	0.3045	0.496	0.900411	12q13.13	#6F6F6F
BIN3	0.1337	0.735	0.932806	0.031	0.931	1	8p21.3	#6F6F6F
BIRC2	0.3759	0.4208	0.805538	-0.0138	0.9688	1	11q22.2	#6F6F6F
BIRC3	0.3759	0.4208	0.805538	-0.0138	0.9688	1	11q22.2	#6F6F6F
BIRC5	0.2232	0.5982	0.860504	-0.3097	0.4901	0.900411	17q25.3	#6F6F6F
BIRC6	1.402	0.0396	0.27982	-0.3314	0.4662	0.900411	2p22.3	#6F6F6F
BIRC7	0.9438	0.1138	0.425659	0.3554	0.4412	0.900411	20q13.33	#6F6F6F
BIRC8	2.4299	0.0037	0.0880536	0.928	0.118	0.793253	19q13.42	purple
BIVM	-0.4617	0.3454	0.778028	-0.1935	0.6405	0.942994	13q33.1	#6F6F6F
BLACE	1.0436	0.0905	0.382485	0.679	0.2094	0.810604	7q36.3	#6F6F6F
BLCAP	1.185	0.0653	0.347677	0.5338	0.2925	0.860604	20q11.23	#6F6F6F
BLID	0.2912	0.5114	0.815226	0	0.837	1	11q24.1	#6F6F6F
BLK	0.0763	0.8389	0.932806	0.0599	0.8711	1	8p23.1	#6F6F6F
BLM	0.3355	0.4619	0.805538	-0.0877	0.8171	1	15q26.1	#6F6F6F
BLMH	0.0392	0.9136	0.947604	-0.6436	0.2272	0.810604	17q11.2	#6F6F6F
BLNK	-0.3457	0.4511	0.805538	0.1219	0.7553	0.993708	10q24.1	#6F6F6F
BLOC1S1	0.0823	0.8274	0.932806	0.3045	0.496	0.900411	12q13.2	#6F6F6F
BLOC1S2	-0.3457	0.4511	0.805538	0.1219	0.7553	0.993708	10q24.31	#6F6F6F
BLOC1S3	2.4299	0.0037	0.0880536	0.928	0.118	0.793253	19q13.32	purple
BLOC1S4	-0.867	0.1358	0.47828	-0.0835	0.825	1	4p16.1	#6F6F6F
BLOC1S5	-0.33	0.4678	0.805538	0.0115	0.974	1	6p24.3	#6F6F6F
BLOC1S6	0.4349	0.3674	0.783886	0	1	1	15q21.1	#6F6F6F
BLVRA	0.6961	0.2013	0.560328	0.4515	0.3536	0.900411	7p13	#6F6F6F
BLVRB	2.4299	0.0037	0.0880536	1.3394	0.0458	0.765455	19q13.2	purple
BLZF1	-0.3007	0.5004	0.812806	1.5222	0.03	0.765455	1q24.2	#6F6F6F
BMF	0.4349	0.3674	0.783886	0	1	1	15q15.1	#6F6F6F
BMI1	-0.065	0.8611	0.938865	0.6443	0.2268	0.810604	10p12.2	#6F6F6F
BMP1	0.1337	0.735	0.932806	0.031	0.931	1	8p21.3	#6F6F6F
BMP10	1.6478	0.0225	0.250477	-0.193	0.6413	0.942994	2p13.3	red
BMP15	0.4315	0.3703	0.783886	-0.3749	0.4218	0.900411	Xp11.22	#6F6F6F
BMP2	0.9389	0.1151	0.425659	0.3778	0.419	0.900411	20p12.3	#6F6F6F
BMP2K	-0.955	0.1109	0.425659	-0.4791	0.3318	0.87616	4q21.21	#6F6F6F
BMP3	-0.955	0.1109	0.425659	-0.4791	0.3318	0.87616	4q21.21	#6F6F6F
BMP4	0.9707	0.107	0.425659	0.1692	0.6773	0.962035	14q22.2	#cccc00
BMP5	0.0766	0.8384	0.932806	-0.1257	0.7487	0.993708	6p12.1	#6F6F6F
BMP6	-0.33	0.4678	0.805538	0.0115	0.974	1	6p24.3	#6F6F6F
BMP7	0.9438	0.1138	0.425659	0.3554	0.4412	0.900411	20q13.31	#6F6F6F
BMP8A	-2.0889	0.0081	0.173439	-0.1255	0.749	0.993708	1p34.3	darkgreen
BMP8B	-2.0889	0.0081	0.173439	-0.1255	0.749	0.993708	1p34.2	darkgreen
BMPER	0.6961	0.2013	0.560328	0.4515	0.3536	0.900411	7p14.3	#6F6F6F
BMPR1A	-0.4598	0.3469	0.778028	0.0905	0.812	1	10q23.2	#6F6F6F
BMPR1B	-0.9952	0.1011	0.41968	-0.3302	0.4675	0.900411	4q22.3	#6F6F6F
BMPR2	1.6758	0.0211	0.250477	-0.0505	0.8901	1	2q33.1	orange
BMS1	-0.3266	0.4714	0.809701	0.0705	0.8502	1	10q11.21	#6F6F6F
BMS1P1	-0.3396	0.4575	0.805538	0.1386	0.7269	0.986265	10q11.22	#6F6F6F
BMS1P2	-0.3396	0.4575	0.805538	0.1386	0.7269	0.986265	10q11.22	#6F6F6F
BMS1P4	-0.737	0.1832	0.546716	0	1	1	10q22.2	#6F6F6F
BMS1P5	-0.4152	0.3844	0.797284	0.0545	0.8821	1	10q11.22	#6F6F6F
BMX	0.5319	0.2938	0.711357	-0.0377	0.9168	1	Xp22.2	#6F6F6F
BNC1	0.3355	0.4619	0.805538	-0.0076	0.9826	1	15q25.2	#6F6F6F
BNC2	-0.5076	0.3107	0.739837	-1.0551	0.0881	0.793253	9p22.3	#f53bc9
BNIP1	-0.1823	0.6571	0.913678	0.0128	0.9708	1	5q35.1	#6F6F6F
BNIP2	0.3355	0.4619	0.805538	-0.0877	0.8171	1	15q22.2	#6F6F6F
BNIP3	-0.4147	0.3849	0.797284	-0.1297	0.7418	0.993708	10q26.3	#6F6F6F
BNIP3L	0.1337	0.735	0.932806	0.031	0.931	1	8p21.2	#6F6F6F
BNIP3P1	0.8464	0.1424	0.47828	0.1959	0.637	0.942994	14q12	#cccc00
BNIPL	-0.3007	0.5004	0.812806	1.2735	0.0533	0.765455	1q21.3	#6F6F6F
BOC	0.1578	0.6953	0.921071	-0.3242	0.4741	0.900411	3q13.2	#6F6F6F
BOD1	-0.1823	0.6571	0.913678	0.0128	0.9708	1	5q35.2	#6F6F6F
BOD1L1	-1.0369	0.0918	0.382485	-0.1844	0.6541	0.953081	4p15.33	#6F6F6F
BOD1L2	0.3971	0.4008	0.803546	-0.1671	0.6805	0.962035	18q21.31	#6F6F6F
BOK	1.3543	0.0442	0.287262	-0.0469	0.8977	1	2q37.3	#6F6F6F
BOLA1	-0.3659	0.4306	0.805538	1.6404	0.0229	0.765455	1q21.2	#6F6F6F
BOLA2	0.2346	0.5826	0.856476	0.1194	0.7595	0.993708	16p11.2	#6F6F6F
BOLA2B	0.2346	0.5826	0.856476	0.1194	0.7595	0.993708	16p11.2	#6F6F6F
BOLA3	1.6478	0.0225	0.250477	-0.193	0.6413	0.942994	2p13.1	red
BOLL	1.6758	0.0211	0.250477	0.0319	0.9291	1	2q33.1	orange
BOP1	0.2214	0.6006	0.861368	0.5622	0.2741	0.860604	8q24.3	#6F6F6F
BORA	-0.2322	0.5859	0.860504	-0.15	0.708	0.977867	13q22.1	#6F6F6F
BPESC1	0.6958	0.2015	0.560328	0.3417	0.4553	0.900411	3q23	#6F6F6F
BPGM	1.0436	0.0905	0.382485	0.679	0.2094	0.810604	7q33	#6F6F6F
BPHL	-0.1894	0.6466	0.91037	0.0115	0.974	1	6p25.2	#6F6F6F
BPI	1.185	0.0653	0.347677	0.5338	0.2925	0.860604	20q11.23	#6F6F6F
BPIFA1	1.185	0.0653	0.347677	0.4289	0.3725	0.900411	20q11.21	#6F6F6F
BPIFA2	1.185	0.0653	0.347677	0.4289	0.3725	0.900411	20q11.21	#6F6F6F
BPIFA3	1.185	0.0653	0.347677	0.4289	0.3725	0.900411	20q11.21	#6F6F6F
BPIFA4P	1.185	0.0653	0.347677	0.4289	0.3725	0.900411	20q11.21	#6F6F6F
BPIFB1	1.185	0.0653	0.347677	0.4289	0.3725	0.900411	20q11.21	#6F6F6F
BPIFB2	1.185	0.0653	0.347677	0.4289	0.3725	0.900411	20q11.21	#6F6F6F
BPIFB3	1.185	0.0653	0.347677	0.4289	0.3725	0.900411	20q11.21	#6F6F6F
BPIFB4	1.185	0.0653	0.347677	0.4289	0.3725	0.900411	20q11.21	#6F6F6F
BPIFB6	1.185	0.0653	0.347677	0.4289	0.3725	0.900411	20q11.21	#6F6F6F
BPIFC	-0.0568	0.8774	0.947604	-0.9459	0.1133	0.793253	22q12.3	#6F6F6F
BPNT1	-0.0686	0.8538	0.934856	1.2067	0.0621	0.765455	1q41	#6F6F6F
BPTF	0.2232	0.5982	0.860504	-0.3331	0.4644	0.900411	17q24.2	#6F6F6F
BRAF	1.0436	0.0905	0.382485	0.7957	0.1601	0.795741	7q34	#6F6F6F
BRAP	0.3708	0.4258	0.805538	0.8833	0.1308	0.793253	12q24.12	#6F6F6F
BRAT1	0.6961	0.2013	0.560328	0.588	0.2582	0.860604	7p22.3	#6F6F6F
BRCA1	0.0392	0.9136	0.947604	-0.6436	0.2272	0.810604	17q21.31	#6F6F6F
BRCA2	-0.1128	0.7713	0.932806	-0.5209	0.3013	0.873132	13q13.1	#6F6F6F
BRCC3	0.3238	0.4745	0.809701	0.0806	0.8306	1	Xq28	#6F6F6F
BRD1	-0.2661	0.5419	0.839632	-1.0562	0.0879	0.793253	22q13.33	#6F6F6F
BRD2	-0.0864	0.8196	0.932806	0.0115	0.974	1	6p21.32	#6F6F6F
BRD3	-0.7894	0.1624	0.523768	-1.486	0.0327	0.765455	9q34.2	#6F6F6F
BRD4	1.5201	0.0302	0.250477	0.5032	0.3139	0.87616	19p13.12	#6F6F6F
BRD7	-0.0453	0.9009	0.947604	-0.0777	0.8362	1	16q12.1	#6F6F6F
BRD8	0	1	1	0.1455	0.7153	0.981492	5q31.2	#6F6F6F
BRD9	0.6803	0.2088	0.576679	0.0597	0.8716	1	5p15.33	#6F6F6F
BRDT	-1.3424	0.0455	0.287262	0.114	0.7692	0.996922	1p22.1	#6F6F6F
BRE	1.402	0.0396	0.27982	-0.4306	0.371	0.900411	2p23.2	#6F6F6F
BRF1	0.5612	0.2747	0.677823	-0.1213	0.7563	0.993708	14q32.33	#cccc00
BRF2	0.353	0.4437	0.805538	0.4074	0.3914	0.900411	8p11.23	#6F6F6F
BRI3	0.7803	0.1659	0.523768	0.8925	0.1281	0.793253	7q21.3	#6F6F6F
BRI3BP	0.2423	0.5724	0.853741	0.6585	0.2195	0.810604	12q24.31	#6F6F6F
BRICD5	0.2567	0.5538	0.839632	0.1739	0.6701	0.962035	16p13.3	#6F6F6F
BRIP1	0.2232	0.5982	0.860504	-0.3331	0.4644	0.900411	17q23.2	#6F6F6F
BRIX1	0.5778	0.2644	0.677823	-0.0055	0.9874	1	5p13.2	#6F6F6F
BRK1	0.0731	0.845	0.934856	-0.2974	0.5042	0.900411	3p25.3	#6F6F6F
BRMS1	0.1008	0.7929	0.932806	0.2737	0.5325	0.900411	11q13.2	#6F6F6F
BRMS1L	0.7306	0.186	0.548437	0.1118	0.7731	0.999514	14q13.2	#cccc00
BROX	-0.0686	0.8538	0.934856	1.2067	0.0621	0.765455	1q41	#6F6F6F
BRPF1	0.1527	0.7035	0.921071	-0.2974	0.5042	0.900411	3p25.3	#6F6F6F
BRPF3	-0.0864	0.8196	0.932806	0.0115	0.974	1	6p21.31	#6F6F6F
BRS3	0.3634	0.4331	0.805538	-0.1216	0.7558	0.993708	Xq26.3	#6F6F6F
BRSK1	2.4299	0.0037	0.0880536	0.928	0.118	0.793253	19q13.42	purple
BRSK2	0.1008	0.7929	0.932806	0.26	0.5495	0.900411	11p15.5	#6F6F6F
BRWD1	0.5628	0.2737	0.677823	0.206	0.6223	0.942994	21q22.2	#6F6F6F
BRWD3	0.2502	0.5621	0.839632	-0.9791	0.1049	0.793253	Xq21.1	#6F6F6F
BSCL2	0.1008	0.7929	0.932806	0.1591	0.6933	0.967175	11q12.3	#6F6F6F
BSDC1	-1.7194	0.0191	0.250477	-0.2675	0.5402	0.900411	1p35.1	darkgreen
BSG	1.6423	0.0228	0.250477	0.2624	0.5465	0.900411	19p13.3	blue
BSN	0.0548	0.8814	0.947604	-0.27	0.537	0.900411	3p21.31	#6F6F6F
BSND	-2.5089	0.0031	0.0880536	-0.26	0.5495	0.900411	1p32.3	darkgreen
BSPH1	2.4299	0.0037	0.0880536	0.928	0.118	0.793253	19q13.33	purple
BSPRY	-0.5598	0.2756	0.677823	-1.0578	0.0875	0.793253	9q32	#6F6F6F
BST1	-1.0369	0.0918	0.382485	-0.1844	0.6541	0.953081	4p15.32	#6F6F6F
BST2	1.5201	0.0302	0.250477	1.2075	0.062	0.765455	19p13.11	#6F6F6F
BSX	0.2912	0.5114	0.815226	0	0.837	1	11q24.1	#6F6F6F
BTAF1	-0.4598	0.3469	0.778028	0.0353	0.9219	1	10q23.32	#6F6F6F
BTBD1	0.3355	0.4619	0.805538	-0.0076	0.9826	1	15q25.2	#6F6F6F
BTBD10	0.1008	0.7929	0.932806	0.3979	0.4	0.900411	11p15.2	#6F6F6F
BTBD11	0.3708	0.4258	0.805538	0.8833	0.1308	0.793253	12q23.3	#6F6F6F
BTBD16	-0.3024	0.4984	0.812806	-0.0991	0.796	1	10q26.13	#6F6F6F
BTBD17	0.2232	0.5982	0.860504	-0.3097	0.4901	0.900411	17q25.1	#6F6F6F
BTBD18	0.1008	0.7929	0.932806	0.2737	0.5325	0.900411	11q12.1	#6F6F6F
BTBD19	-2.5089	0.0031	0.0880536	-0.26	0.5495	0.900411	1p34.1	darkgreen
BTBD2	1.942	0.0114	0.217919	-0.1413	0.7223	0.985421	19p13.3	blue
BTBD3	0.9389	0.1151	0.425659	0.3778	0.419	0.900411	20p12.2	#6F6F6F
BTBD6	0.5612	0.2747	0.677823	-0.1213	0.7563	0.993708	14q32.33	#cccc00
BTBD7	0.8464	0.1424	0.47828	-0.046	0.8994	1	14q32.12	#cccc00
BTBD8	-1.0588	0.0873	0.382485	0.2312	0.5872	0.931444	1p22.1	#6F6F6F
BTBD9	-0.0864	0.8196	0.932806	0.0115	0.974	1	6p21.2	#6F6F6F
BTC	-0.955	0.1109	0.425659	-0.4791	0.3318	0.87616	4q13.3	#6F6F6F
BTD	0.1527	0.7035	0.921071	-0.2974	0.5042	0.900411	3p25.1	#6F6F6F
BTF3	0.5943	0.2545	0.674691	0.6322	0.2332	0.819824	5q13.2	#6F6F6F
BTF3L4	-2.5089	0.0031	0.0880536	-0.26	0.5495	0.900411	1p32.3	darkgreen
BTG1	0.2716	0.535	0.836537	0.7129	0.1937	0.810604	12q21.33	#6F6F6F
BTG2	-0.154	0.7015	0.921071	1.7037	0.0198	0.765455	1q32.1	#6F6F6F
BTG3	0.5336	0.2927	0.711357	0.2376	0.5786	0.920927	21q21.1	#6F6F6F
BTG4	0.2912	0.5114	0.815226	-0.0866	0.8192	1	11q23.1	#6F6F6F
BTK	0.2502	0.5621	0.839632	-0.0591	0.8727	1	Xq22.1	#6F6F6F
BTLA	0.1048	0.7857	0.932806	-0.4241	0.3766	0.900411	3q13.2	#6F6F6F
BTN1A1	-0.33	0.4678	0.805538	0.0115	0.974	1	6p22.2	#6F6F6F
BTN2A1	-0.33	0.4678	0.805538	0.0115	0.974	1	6p22.2	#6F6F6F
BTN2A2	-0.33	0.4678	0.805538	0.0115	0.974	1	6p22.2	#6F6F6F
BTN2A3P	-0.33	0.4678	0.805538	0.0115	0.974	1	6p22.2	#6F6F6F
BTN3A1	-0.33	0.4678	0.805538	0.0115	0.974	1	6p22.2	#6F6F6F
BTN3A2	-0.33	0.4678	0.805538	0.0115	0.974	1	6p22.2	#6F6F6F
BTN3A3	-0.33	0.4678	0.805538	0.0115	0.974	1	6p22.2	#6F6F6F
BTNL10	-0.0686	0.8538	0.934856	1.2067	0.0621	0.765455	1q42.13	#6F6F6F
BTNL2	-0.0864	0.8196	0.932806	0.0115	0.974	1	6p21.32	#6F6F6F
BTNL3	-0.2824	0.522	0.82501	-0.0017	0.9961	1	5q35.3	#6F6F6F
BTNL8	-0.2824	0.522	0.82501	0.0331	0.9266	1	5q35.3	#6F6F6F
BTNL9	-0.2824	0.522	0.82501	-0.0017	0.9961	1	5q35.3	#6F6F6F
BTRC	-0.5331	0.293	0.711357	-0.024	0.9461	1	10q24.32	#6F6F6F
BUB1	1.0931	0.0807	0.382485	-0.193	0.6413	0.942994	2q13	#6F6F6F
BUB1B	0.4349	0.3674	0.783886	0	1	1	15q15.1	#6F6F6F
BUB3	-0.3024	0.4984	0.812806	-0.0991	0.796	1	10q26.13	#6F6F6F
BUD13	0.2912	0.5114	0.815226	0	0.837	1	11q23.3	#6F6F6F
BUD31	0.7155	0.1925	0.558038	0.807	0.1559	0.795741	7q22.1	#6F6F6F
BVES	-0.2887	0.5144	0.817064	-0.3708	0.4258	0.900411	6q21	#6F6F6F
BYSL	-0.0864	0.8196	0.932806	-0.0505	0.8903	1	6p21.1	#6F6F6F
BZRAP1	0.3525	0.4441	0.805538	-0.3313	0.4663	0.900411	17q22	#6F6F6F
BZW1	1.6758	0.0211	0.250477	0.0319	0.9291	1	2q33.1	orange
BZW2	0.5186	0.303	0.727235	0.3181	0.4808	0.900411	7p21.1	#6F6F6F
C10orf10	-0.1918	0.643	0.906538	0.1386	0.7269	0.986265	10q11.21	#6F6F6F
C10orf105	-0.737	0.1832	0.546716	0	1	1	10q22.1	#6F6F6F
C10orf107	-0.6273	0.2359	0.638081	0.0791	0.8336	1	10q21.2	#6F6F6F
C10orf11	-0.737	0.1832	0.546716	0	1	1	10q22.2	#6F6F6F
C10orf111	0.022	0.9505	0.974374	0.6443	0.2268	0.810604	10p13	#6F6F6F
C10orf112	-0.005	0.9886	1	0.9525	0.1115	0.793253	10p12.31	#6F6F6F
C10orf113	0.022	0.9505	0.974374	0.6443	0.2268	0.810604	10p12.31	#6F6F6F
C10orf115	-0.065	0.8611	0.938865	0.6443	0.2268	0.810604	10p12.2	#6F6F6F
C10orf118	-0.4598	0.3469	0.778028	0.0353	0.9219	1	10q25.3	#6F6F6F
C10orf12	-0.3457	0.4511	0.805538	0.1219	0.7553	0.993708	10q24.1	#6F6F6F
C10orf120	-0.3024	0.4984	0.812806	-0.0991	0.796	1	10q26.13	#6F6F6F
C10orf126	-0.065	0.8611	0.938865	0.6443	0.2268	0.810604	10p12.1	#6F6F6F
C10orf128	-0.3396	0.4575	0.805538	0.0558	0.8795	1	10q11.23	#6F6F6F
C10orf129	-0.3457	0.4511	0.805538	0.1219	0.7553	0.993708	10q23.33	#6F6F6F
C10orf131	-0.3457	0.4511	0.805538	0.1219	0.7553	0.993708	10q24.1	#6F6F6F
C10orf137	-0.3024	0.4984	0.812806	-0.0991	0.796	1	10q26.13	#6F6F6F
C10orf2	-0.5331	0.293	0.711357	-0.024	0.9461	1	10q24.31	#6F6F6F
C10orf25	-0.1918	0.643	0.906538	0.1386	0.7269	0.986265	10q11.21	#6F6F6F
C10orf32	-0.4598	0.3469	0.778028	0.0353	0.9219	1	10q24.32	#6F6F6F
C10ORF32	-0.4598	0.3469	0.778028	0.0353	0.9219	1	10q24.32	#6F6F6F
C10orf35	-0.737	0.1832	0.546716	0	1	1	10q22.1	#6F6F6F
C10orf40	-0.4147	0.3849	0.797284	0.0791	0.8336	1	10q21.2	#6F6F6F
C10orf43	-0.3396	0.4575	0.805538	0.1386	0.7269	0.986265	10q11.22	#6F6F6F
C10orf53	-0.3396	0.4575	0.805538	0.012	0.9727	1	10q11.23	#6F6F6F
C10orf54	-0.737	0.1832	0.546716	0	1	1	10q22.1	#6F6F6F
C10orf55	-0.737	0.1832	0.546716	0	1	1	10q22.2	#6F6F6F
C10orf62	-0.3457	0.4511	0.805538	0.1219	0.7553	0.993708	10q24.2	#6F6F6F
C10orf67	-0.065	0.8611	0.938865	0.6443	0.2268	0.810604	10p12.2	#6F6F6F
C10orf68	-0.065	0.8611	0.938865	0.6443	0.2268	0.810604	10p11.22	#6F6F6F
C10orf71	-0.3396	0.4575	0.805538	0.012	0.9727	1	10q11.23	#6F6F6F
C10orf76	-0.4598	0.3469	0.778028	0.0353	0.9219	1	10q24.32	#6F6F6F
C10orf82	-0.4598	0.3469	0.778028	-0.0415	0.9088	1	10q25.3	#6F6F6F
C10orf85	-0.4598	0.3469	0.778028	-0.0831	0.8258	1	10q26.12	#6F6F6F
C10orf88	-0.3024	0.4984	0.812806	-0.0991	0.796	1	10q26.13	#6F6F6F
C10orf90	-0.3024	0.4984	0.812806	-0.0991	0.796	1	10q26.2	#6F6F6F
C10orf91	-0.4147	0.3849	0.797284	-0.1297	0.7418	0.993708	10q26.3	#6F6F6F
C10orf95	-0.4598	0.3469	0.778028	0.0353	0.9219	1	10q24.32	#6F6F6F
C10orf99	-0.5896	0.2573	0.677823	0.0791	0.8336	1	10q23.1	#6F6F6F
C11orf1	0.2912	0.5114	0.815226	-0.0866	0.8192	1	11q23.1	#6F6F6F
C11orf16	0.1008	0.7929	0.932806	0.3979	0.4	0.900411	11p15.4	#6F6F6F
C11orf21	0.1008	0.7929	0.932806	0.26	0.5495	0.900411	11p15.5	#6F6F6F
C11orf24	0.1008	0.7929	0.932806	0.2737	0.5325	0.900411	11q13.2	#6F6F6F
C11orf30	0.1008	0.7929	0.932806	-0.0532	0.8848	1	11q13.5	#6F6F6F
C11orf31	0.1008	0.7929	0.932806	0.2737	0.5325	0.900411	11q12.1	#6F6F6F
C11orf34	0.2912	0.5114	0.815226	-0.0866	0.8192	1	11q23.1	#6F6F6F
C11orf35	0.1008	0.7929	0.932806	0.5387	0.2893	0.860604	11p15.5	#6F6F6F
C11orf40	0.1008	0.7929	0.932806	0.5311	0.2944	0.860604	11p15.4	#6F6F6F
C11orf42	0.1008	0.7929	0.932806	0.3979	0.4	0.900411	11p15.4	#6F6F6F
C11orf44	0.1238	0.7519	0.932806	-0.0866	0.8192	1	11q24.3	#6F6F6F
C11orf45	0.1238	0.7519	0.932806	-0.0866	0.8192	1	11q24.3	#6F6F6F
C11orf48	0.1008	0.7929	0.932806	0.1591	0.6933	0.967175	11q12.3	#6F6F6F
C11orf49	0.1008	0.7929	0.932806	0.4243	0.3765	0.900411	11p11.2	#6F6F6F
C11orf52	0.2912	0.5114	0.815226	-0.0866	0.8192	1	11q23.1	#6F6F6F
C11orf53	0.2912	0.5114	0.815226	-0.0866	0.8192	1	11q23.1	#6F6F6F
C11orf54	0.2015	0.6288	0.889911	0.0788	0.834	1	11q21	#6F6F6F
C11orf57	0.2912	0.5114	0.815226	-0.0866	0.8192	1	11q23.1	#6F6F6F
C11orf58	0.1008	0.7929	0.932806	0.3979	0.4	0.900411	11p15.1	#6F6F6F
C11orf63	0.2912	0.5114	0.815226	0	0.837	1	11q24.1	#6F6F6F
C11orf65	0.2912	0.5114	0.815226	-0.0823	0.8275	1	11q22.3	#6F6F6F
C11orf68	0.1008	0.7929	0.932806	0.2737	0.5325	0.900411	11q13.1	#6F6F6F
C11orf70	0.5843	0.2604	0.677823	-0.0138	0.9688	1	11q22.1	#6F6F6F
C11orf71	0.2912	0.5114	0.815226	-0.0866	0.8192	1	11q23.2	#6F6F6F
C11orf72	0.1008	0.7929	0.932806	0.2737	0.5325	0.900411	11q13.2	#6F6F6F
C11orf73	0.2015	0.6288	0.889911	-0.0929	0.8074	1	11q14.2	#6F6F6F
C11orf74	0.1008	0.7929	0.932806	0.1591	0.6933	0.967175	11p12	#6F6F6F
C11orf80	0.2015	0.6288	0.889911	0.4219	0.3786	0.900411	11q13.2	#6F6F6F
C11orf82	0.2015	0.6288	0.889911	0.0711	0.8489	1	11q14.1	#6F6F6F
C11orf83	0.1008	0.7929	0.932806	0.1591	0.6933	0.967175	11q12.3	#6F6F6F
C11orf84	0.1008	0.7929	0.932806	0.2737	0.5325	0.900411	11q13.1	#6F6F6F
C11orf85	0.1008	0.7929	0.932806	0.2737	0.5325	0.900411	11q13.1	#6F6F6F
C11orf86	0.1008	0.7929	0.932806	0.2737	0.5325	0.900411	11q13.2	#6F6F6F
C11orf87	0.2912	0.5114	0.815226	-0.0866	0.8192	1	11q22.3	#6F6F6F
C11orf88	0.2912	0.5114	0.815226	-0.0866	0.8192	1	11q23.1	#6F6F6F
C11orf89	0.1008	0.7929	0.932806	0.26	0.5495	0.900411	11p15.5	#6F6F6F
C11orf91	0.1008	0.7929	0.932806	0.1591	0.6933	0.967175	11p13	#6F6F6F
C11orf92	0.2912	0.5114	0.815226	-0.0866	0.8192	1	11q23.1	#6F6F6F
C11orf93	0.2912	0.5114	0.815226	-0.0866	0.8192	1	11q23.1	#6F6F6F
C11orf94	0.1008	0.7929	0.932806	0.4319	0.3699	0.900411	11p11.2	#6F6F6F
C11orf95	0.1008	0.7929	0.932806	0.2737	0.5325	0.900411	11q13.1	#6F6F6F
C11orf96	0.274	0.5321	0.8358	0.4243	0.3765	0.900411	11p11.2	#6F6F6F
C12orf10	0.0823	0.8274	0.932806	0.3045	0.496	0.900411	12q13.13	#6F6F6F
C12orf23	0.3708	0.4258	0.805538	0.8833	0.1308	0.793253	12q23.3	#6F6F6F
C12orf29	0.2716	0.535	0.836537	0.7129	0.1937	0.810604	12q21.32	#6F6F6F
C12orf36	-0.0838	0.8244	0.932806	0.3045	0.496	0.900411	12p13.1	#6F6F6F
C12orf39	-0.0121	0.9725	0.991674	0.3045	0.496	0.900411	12p12.1	#6F6F6F
C12orf4	-0.1547	0.7004	0.921071	0.1962	0.6365	0.942994	12p13.32	#6F6F6F
C12orf40	0.0823	0.8274	0.932806	0.3045	0.496	0.900411	12q12	#6F6F6F
C12orf42	0.3708	0.4258	0.805538	0.8833	0.1308	0.793253	12q23.2	#6F6F6F
C12orf43	0.3708	0.4258	0.805538	0.8833	0.1308	0.793253	12q24.31	#6F6F6F
C12orf44	0.0823	0.8274	0.932806	0.3045	0.496	0.900411	12q13.13	#6F6F6F
C12orf45	0.3708	0.4258	0.805538	0.8833	0.1308	0.793253	12q23.3	#6F6F6F
C12orf49	0.3708	0.4258	0.805538	0.8833	0.1308	0.793253	12q24.22	#6F6F6F
C12orf5	-0.1547	0.7004	0.921071	0.1962	0.6365	0.942994	12p13.32	#6F6F6F
C12orf50	0.2716	0.535	0.836537	0.7129	0.1937	0.810604	12q21.32	#6F6F6F
C12orf52	0.3708	0.4258	0.805538	0.8833	0.1308	0.793253	12q24.13	#6F6F6F
C12orf54	0.0823	0.8274	0.932806	0.3045	0.496	0.900411	12q13.11	#6F6F6F
C12orf55	0.3708	0.4258	0.805538	0.8833	0.1308	0.793253	12q23.1	#6F6F6F
C12orf56	0.0823	0.8274	0.932806	0.5594	0.2758	0.860604	12q14.2	#6F6F6F
C12orf57	-0.1547	0.7004	0.921071	0.1962	0.6365	0.942994	12p13.31	#6F6F6F
C12orf60	-0.0838	0.8244	0.932806	0.3045	0.496	0.900411	12p12.3	#6F6F6F
C12orf61	0.0823	0.8274	0.932806	0.3045	0.496	0.900411	12q14.1	#6F6F6F
C12orf63	0.3708	0.4258	0.805538	0.8833	0.1308	0.793253	12q23.1	#6F6F6F
C12orf65	0.3708	0.4258	0.805538	0.8833	0.1308	0.793253	12q24.31	#6F6F6F
C12orf66	0.0823	0.8274	0.932806	0.5594	0.2758	0.860604	12q14.2	#6F6F6F
C12orf68	0.0823	0.8274	0.932806	0.3045	0.496	0.900411	12q13.11	#6F6F6F
C12orf71	-0.0121	0.9725	0.991674	0.3045	0.496	0.900411	12p11.23	#6F6F6F
C12orf73	0.3708	0.4258	0.805538	0.8833	0.1308	0.793253	12q23.3	#6F6F6F
C12orf74	0.2716	0.535	0.836537	0.7129	0.1937	0.810604	12q22	#6F6F6F
C12orf75	0.3708	0.4258	0.805538	0.8833	0.1308	0.793253	12q23.3	#6F6F6F
C12orf76	0.3708	0.4258	0.805538	0.8833	0.1308	0.793253	12q24.11	#6F6F6F
C12orf77	-0.0121	0.9725	0.991674	0.3982	0.3997	0.900411	12p12.1	#6F6F6F
C12orf79	0.2716	0.535	0.836537	0.7129	0.1937	0.810604	12q21.33	#6F6F6F
C12orf80	0.0823	0.8274	0.932806	0.3045	0.496	0.900411	12q13.13	#6F6F6F
C13orf35	-0.6347	0.2319	0.629806	-0.1935	0.6405	0.942994	13q34	#6F6F6F
C13orf45	-0.3383	0.4588	0.805538	-0.2496	0.5628	0.91115	13q22.2	#6F6F6F
C14orf1	0.9707	0.107	0.425659	0.042	0.9078	1	14q24.3	#cccc00
C14orf105	1.1038	0.0787	0.382485	0.1843	0.6542	0.953081	14q22.3	#cccc00
C14orf119	0.8464	0.1424	0.47828	0.2724	0.5341	0.900411	14q11.2	#cccc00
C14orf132	0.4374	0.3653	0.783886	-0.046	0.8994	1	14q32.2	#cccc00
C14orf142	0.8464	0.1424	0.47828	-0.046	0.8994	1	14q32.12	#cccc00
C14orf144	0.4374	0.3653	0.783886	-0.046	0.8994	1	14q32.33	#cccc00
C14orf159	0.8464	0.1424	0.47828	-0.046	0.8994	1	14q32.11	#cccc00
C14orf164	0.8464	0.1424	0.47828	0.2724	0.5341	0.900411	14q11.2	#cccc00
C14orf166	0.9707	0.107	0.425659	0.1692	0.6773	0.962035	14q22.1	#cccc00
C14orf166B	1.161	0.069	0.363163	0.1625	0.6879	0.967175	14q24.3	#cccc00
C14orf169	0.9707	0.107	0.425659	-0.0428	0.9061	1	14q24.3	#cccc00
C14orf177	0.4374	0.3653	0.783886	-0.046	0.8994	1	14q32.2	#cccc00
C14orf178	0.8464	0.1424	0.47828	-0.0214	0.9519	1	14q24.3	#cccc00
C14orf180	0.3474	0.4494	0.805538	-0.1213	0.7563	0.993708	14q32.33	#cccc00
C14orf182	0.8893	0.129	0.472618	0.1289	0.7432	0.993708	14q21.3	#cccc00
C14orf183	0.9707	0.107	0.425659	0.1692	0.6773	0.962035	14q21.3	#cccc00
C14orf2	0.4374	0.3653	0.783886	-0.046	0.8994	1	14q32.33	#cccc00
C14orf23	0.8464	0.1424	0.47828	0.1959	0.637	0.942994	14q12	#cccc00
C14orf28	0.9707	0.107	0.425659	0.1692	0.6773	0.962035	14q21.2	#cccc00
C14orf37	1.1038	0.0787	0.382485	0.1843	0.6542	0.953081	14q23.1	#cccc00
C14orf39	1.1038	0.0787	0.382485	0.1843	0.6542	0.953081	14q23.1	#cccc00
C14orf64	0.4374	0.3653	0.783886	-0.046	0.8994	1	14q32.2	#cccc00
C14orf79	0.3474	0.4494	0.805538	-0.1213	0.7563	0.993708	14q32.33	#cccc00
C14orf80	0.5612	0.2747	0.677823	-0.1213	0.7563	0.993708	14q32.33	#cccc00
C14orf93	0.8464	0.1424	0.47828	0.2724	0.5341	0.900411	14q11.2	#cccc00
C15orf26	0.3355	0.4619	0.805538	-0.0076	0.9826	1	15q25.1	#6F6F6F
C15orf27	0.3355	0.4619	0.805538	-0.0076	0.9826	1	15q24.2	#6F6F6F
C15ORF31	0.3355	0.4619	0.805538	-0.0877	0.8171	1	15q22.2	#6F6F6F
C15orf32	0.3355	0.4619	0.805538	-0.0877	0.8171	1	15q26.1	#6F6F6F
C15orf37	0.3355	0.4619	0.805538	-0.0076	0.9826	1	15q25.1	#6F6F6F
C15ORF37	0.3355	0.4619	0.805538	-0.0076	0.9826	1	15q25.1	#6F6F6F
C15orf38	0.3355	0.4619	0.805538	0.0647	0.8616	1	15q26.1	#6F6F6F
C15orf39	0.3355	0.4619	0.805538	-0.0076	0.9826	1	15q24.2	#6F6F6F
C15orf40	0.3355	0.4619	0.805538	-0.0076	0.9826	1	15q25.2	#6F6F6F
C15orf41	0.4349	0.3674	0.783886	0.0061	0.9861	1	15q14	#6F6F6F
C15orf43	0.4349	0.3674	0.783886	0	1	1	15q21.1	#6F6F6F
C15orf48	0.4349	0.3674	0.783886	0	1	1	15q21.1	#6F6F6F
C15orf52	0.4349	0.3674	0.783886	0	1	1	15q15.1	#6F6F6F
C15orf53	0.4349	0.3674	0.783886	0	1	1	15q14	#6F6F6F
C15orf54	0.4349	0.3674	0.783886	0	1	1	15q14	#6F6F6F
C15orf56	0.4349	0.3674	0.783886	0	1	1	15q15.1	#6F6F6F
C15orf57	0.4349	0.3674	0.783886	0	1	1	15q15.1	#6F6F6F
C15orf59	0.1724	0.6723	0.921071	-0.0076	0.9826	1	15q24.1	#6F6F6F
C15orf60	0.1724	0.6723	0.921071	-0.0076	0.9826	1	15q24.1	#6F6F6F
C15orf61	0.3355	0.4619	0.805538	-0.0877	0.8171	1	15q23	#6F6F6F
C15orf62	0.4349	0.3674	0.783886	0	1	1	15q15.1	#6F6F6F
C15orf65	0.3355	0.4619	0.805538	-0.0877	0.8171	1	15q21.3	#6F6F6F
C16orf11	0.314	0.4853	0.812806	0.249	0.5636	0.91115	16p13.3	#6F6F6F
C16orf13	0.2817	0.5228	0.825484	0.2198	0.6029	0.942994	16p13.3	#6F6F6F
C16orf3	-0.1826	0.6568	0.913678	-0.0375	0.9172	1	16q24.3	#6F6F6F
C16orf45	0.2346	0.5826	0.856476	0.1194	0.7595	0.993708	16p13.11	#6F6F6F
C16orf46	-0.1826	0.6568	0.913678	0.024	0.9461	1	16q23.2	#6F6F6F
C16orf47	-0.0165	0.9628	0.984416	-0.0375	0.9172	1	16q22.3	#6F6F6F
C16orf52	0.2346	0.5826	0.856476	0.1194	0.7595	0.993708	16p12.2	#6F6F6F
C16orf54	0.2346	0.5826	0.856476	0.1194	0.7595	0.993708	16p11.2	#6F6F6F
C16orf58	0.3184	0.4804	0.811941	0.2259	0.5944	0.9353	16p11.2	#6F6F6F
C16orf59	0.3453	0.4515	0.805538	0.2856	0.518	0.900411	16p13.3	#6F6F6F
C16orf62	0.2346	0.5826	0.856476	0.1194	0.7595	0.993708	16p12.3	#6F6F6F
C16orf70	-0.0453	0.9009	0.947604	0.0229	0.9485	1	16q22.1	#6F6F6F
C16orf71	0.2567	0.5538	0.839632	0.1739	0.6701	0.962035	16p13.3	#6F6F6F
C16orf72	0.2567	0.5538	0.839632	0.1739	0.6701	0.962035	16p13.2	#6F6F6F
C16orf74	-0.1826	0.6568	0.913678	-0.0375	0.9172	1	16q24.1	#6F6F6F
C16orf78	-0.0945	0.8045	0.932806	-0.1525	0.7038	0.973106	16q12.1	#6F6F6F
C16orf80	-0.0453	0.9009	0.947604	-0.0777	0.8362	1	16q21	#6F6F6F
C16orf82	0.2346	0.5826	0.856476	0.1194	0.7595	0.993708	16p12.1	#6F6F6F
C16orf86	-0.0453	0.9009	0.947604	0.0229	0.9485	1	16q22.1	#6F6F6F
C16orf87	-0.0165	0.9628	0.984416	-0.0928	0.8076	1	16q11.2	#6F6F6F
C16orf89	0.3942	0.4034	0.805538	0.1739	0.6701	0.962035	16p13.3	#6F6F6F
C16orf90	0.2567	0.5538	0.839632	0.1739	0.6701	0.962035	16p13.3	#6F6F6F
C16orf91	0.2567	0.5538	0.839632	0.1739	0.6701	0.962035	16p13.3	#6F6F6F
C16orf92	0.2346	0.5826	0.856476	0.1194	0.7595	0.993708	16p11.2	#6F6F6F
C16orf93	0.16	0.6918	0.921071	0.0303	0.9327	1	16p11.2	#6F6F6F
C16orf95	-0.1845	0.6538	0.913678	-0.0375	0.9172	1	16q24.2	#6F6F6F
C16orf96	0.2567	0.5538	0.839632	0.1739	0.6701	0.962035	16p13.3	#6F6F6F
C16orf97	-0.0453	0.9009	0.947604	-0.0777	0.8362	1	16q12.1	#6F6F6F
C16orf98	0.2346	0.5826	0.856476	0.1194	0.7595	0.993708	16p11.2	#6F6F6F
C17orf100	0.2499	0.5625	0.839632	-0.6715	0.2131	0.810604	17p13.1	#6F6F6F
C17orf102	0.0392	0.9136	0.947604	-0.6436	0.2272	0.810604	17q12	#6F6F6F
C17orf103	0.1589	0.6935	0.921071	-0.757	0.175	0.810604	17p11.2	#6F6F6F
C17orf104	0.0392	0.9136	0.947604	-0.3406	0.4565	0.900411	17q21.31	#6F6F6F
C17orf105	0.0392	0.9136	0.947604	-0.6436	0.2272	0.810604	17q21.31	#6F6F6F
C17orf107	0.3302	0.4676	0.805538	-0.903	0.125	0.793253	17p13.2	#6F6F6F
C17orf112	0.1743	0.6693	0.921071	-0.3313	0.4663	0.900411	17q22	#6F6F6F
C17orf47	0.3525	0.4441	0.805538	-0.3313	0.4663	0.900411	17q22	#6F6F6F
C17orf49	0.2499	0.5625	0.839632	-0.6715	0.2131	0.810604	17p13.1	#6F6F6F
C17orf50	0.0392	0.9136	0.947604	-0.6436	0.2272	0.810604	17q12	#6F6F6F
C17orf51	0.2107	0.6157	0.878497	-0.7798	0.166	0.810604	17p11.2	#6F6F6F
C17orf53	0.0392	0.9136	0.947604	-0.6436	0.2272	0.810604	17q21.31	#6F6F6F
C17orf58	0.2232	0.5982	0.860504	-0.3331	0.4644	0.900411	17q24.2	#6F6F6F
C17orf59	0.2499	0.5625	0.839632	-0.6715	0.2131	0.810604	17p13.1	#6F6F6F
C17orf62	0.1179	0.7623	0.932806	-0.4448	0.3591	0.900411	17q25.3	#6F6F6F
C17orf64	0.2232	0.5982	0.860504	-0.3331	0.4644	0.900411	17q23.2	#6F6F6F
C17orf66	0.0392	0.9136	0.947604	-0.6436	0.2272	0.810604	17q12	#6F6F6F
C17orf67	0.3525	0.4441	0.805538	-0.3313	0.4663	0.900411	17q22	#6F6F6F
C17orf70	0.1179	0.7623	0.932806	-0.4448	0.3591	0.900411	17q25.3	#6F6F6F
C17orf72	0.2232	0.5982	0.860504	-0.3331	0.4644	0.900411	17q23.3	#6F6F6F
C17orf74	0.1029	0.7891	0.932806	-0.6715	0.2131	0.810604	17p13.1	#6F6F6F
C17orf75	0.0392	0.9136	0.947604	-0.6436	0.2272	0.810604	17q11.2	#6F6F6F
C17orf77	0.2232	0.5982	0.860504	-0.3097	0.4901	0.900411	17q25.1	#6F6F6F
C17orf78	0.0392	0.9136	0.947604	-0.3313	0.4663	0.900411	17q12	#6F6F6F
C17orf80	0.2232	0.5982	0.860504	-0.3097	0.4901	0.900411	17q25.1	#6F6F6F
C17orf82	0.2232	0.5982	0.860504	-0.3331	0.4644	0.900411	17q23.2	#6F6F6F
C17orf85	0.3302	0.4676	0.805538	-0.903	0.125	0.793253	17p13.2	#6F6F6F
C17orf89	0.1179	0.7623	0.932806	-0.4448	0.3591	0.900411	17q25.3	#6F6F6F
C17orf96	0.0392	0.9136	0.947604	-0.6436	0.2272	0.810604	17q12	#6F6F6F
C17orf97	0.3302	0.4676	0.805538	-0.7108	0.1946	0.810604	17p13.3	#6F6F6F
C17orf98	0.0392	0.9136	0.947604	-0.6436	0.2272	0.810604	17q12	#6F6F6F
C17orf99	0.2232	0.5982	0.860504	-0.3097	0.4901	0.900411	17q25.3	#6F6F6F
C18orf21	0.3971	0.4008	0.803546	-0.2499	0.5625	0.91115	18q12.2	#6F6F6F
C18orf25	0.3971	0.4008	0.803546	-0.1671	0.6805	0.962035	18q21.1	#6F6F6F
C18orf32	0.3971	0.4008	0.803546	-0.1671	0.6805	0.962035	18q21.1	#6F6F6F
C18orf42	0.3237	0.4745	0.809701	-0.2991	0.5023	0.900411	18p11.31	#6F6F6F
C18orf54	0.3971	0.4008	0.803546	-0.1671	0.6805	0.962035	18q21.2	#6F6F6F
C18orf56	0.3237	0.4745	0.809701	-0.2991	0.5023	0.900411	18p11.32	#6F6F6F
C18orf63	0.5236	0.2995	0.720091	-0.3609	0.4357	0.900411	18q22.3	#6F6F6F
C18orf8	0.3971	0.4008	0.803546	-0.2499	0.5625	0.91115	18q11.2	#6F6F6F
C19orf10	1.6423	0.0228	0.250477	0.2422	0.5725	0.916157	19p13.3	blue
C19orf12	2.4299	0.0037	0.0880536	0.9429	0.1141	0.793253	19q12	purple
C19orf18	2.4299	0.0037	0.0880536	0.928	0.118	0.793253	19q13.43	purple
C19orf24	1.6423	0.0228	0.250477	0.2458	0.5678	0.912295	19p13.3	blue
C19orf25	1.6423	0.0228	0.250477	0.2458	0.5678	0.912295	19p13.3	blue
C19orf26	1.6423	0.0228	0.250477	0.2458	0.5678	0.912295	19p13.3	blue
C19orf33	2.4299	0.0037	0.0880536	1.3394	0.0458	0.765455	19q13.2	purple
C19orf35	1.942	0.0114	0.217919	-0.1413	0.7223	0.985421	19p13.3	blue
C19orf38	1.5201	0.0302	0.250477	0.5032	0.3139	0.87616	19p13.2	#6F6F6F
C19orf40	2.4299	0.0037	0.0880536	1.3394	0.0458	0.765455	19q13.11	purple
C19orf43	1.5201	0.0302	0.250477	0.5032	0.3139	0.87616	19p13.2	#6F6F6F
C19orf44	1.5201	0.0302	0.250477	1.3838	0.0413	0.765455	19p13.11	#6F6F6F
C19orf45	1.5201	0.0302	0.250477	0.5007	0.3157	0.87616	19p13.2	#6F6F6F
C19orf47	2.4299	0.0037	0.0880536	1.3394	0.0458	0.765455	19q13.2	purple
C19orf48	2.4299	0.0037	0.0880536	0.928	0.118	0.793253	19q13.33	purple
C19orf52	1.5201	0.0302	0.250477	0.5032	0.3139	0.87616	19p13.2	#6F6F6F
[truncated: 22,775 more rows]

## Sheet: Figure2c
	PLCL1	STAM	ICOSLG	BANP	IKZF4	MCM9	PPM1B	VPS54	ATG2B	TULP4	ZFC3H1	IL10RA	ITGB7	RGS1	SPTAN1	SIT1	class
TCGA.BP.4967.01	1.1375	3.45943	2.9486	3.0018	1.81147	2.63227	3.79077	3.5435	3.09255	2.5435	3.07724	3.1375	2.38957	6.60984	5.765	1.13093	IN
TCGA.BP.5191.01	0.432959	1.9782	1.45943	1.74846	1.46467	1.1375	2.17632	2.74201	1.05658	1.14405	2.76129	3.34767	4.01346	7.07767	6.4746	3.16993	IN
TCGA.BP.4347.01	2.75061	3.31325	2.04264	2.72465	2	2.49313	4.16752	4.0798	2.55582	2.64847	3.86987	3.34625	3.14405	5.62	6.28355	1.52607	IN
TCGA.BP.4761.01	0.238787	2.30159	1.17632	2.94298	1.38957	0.704872	2.69153	2.5656	0.941106	1.01436	2.47508	3.65191	3.82171	4.79701	6.78607	2.41414	IN
TCGA.BP.4349.01	2.46728	3.03386	2.29866	2.7137	1.94486	2.38405	3.60288	3.65076	2.62527	1.74846	4.00988	2.41684	2.45943	6.27519	6.89664	1.52105	IN
TCGA.B0.5711.01	2.66221	3.40871	2.44626	2.82782	2.06695	2.51096	3.69599	3.88069	2.43563	2.40054	2.81147	3.34341	3.50335	4.50398	5.62527	2.10434	IN
TCGA.B0.4706.01	2.32481	2.8339	2.3978	3.01792	1.848	2.34199	3.98185	3.44095	2.06005	1.43296	3.67582	3.16672	3.42895	5.51444	6.39438	2.0321	IN
TCGA.CZ.5458.01	1.66448	3.18903	1.33342	2.70266	1.54597	2.42761	3.81147	3.40599	2.60407	2.15056	2.43563	3.67694	2.69153	7.04418	6.34092	2.14405	IN
TCGA.B0.5085.01	1.15704	2.14731	1.95606	2.74201	1.57046	1.81558	2.77821	3.33914	2.16672	1.51096	3.72028	2.69822	3.52356	5.07211	6.99526	1.42223	IN
TCGA.CZ.5465.01	1.0072	3.04439	1.66448	2.69153	1.95606	2.31034	3.31759	4.08491	2.78869	1.774	2.8339	2.86987	2.88753	5.52356	5.52638	0.970854	IN
TCGA.BP.4330.01	1.83188	3.37434	1.87971	3.19692	2.56803	3.01257	4.1177	3.72792	3.16027	2.29278	3.74953	5.17273	3.95977	6.15664	6.19849	3.48414	IN
TCGA.CZ.5463.01	1.47508	3.83996	1.36737	2.64616	1.82375	2.73118	4.23419	4.17712	2.72247	2.77189	3.28244	3.82069	2.75061	6.48945	5.60615	1.76129	IN
TCGA.B0.5692.01	1.22651	3.38128	2.58736	2.57046	1.74846	2.26303	3.79181	3.40327	1.83996	2.30743	2.27798	4.6241	4.62877	6.36422	6.77004	4.50779	IN
TCGA.BP.4973.01	1.68257	3.20477	2.68257	3.01078	2.15381	2.88557	3.77083	3.6241	2.80116	2.8679	3.6837	4.07039	3.10936	7.90026	5.92529	1.95977	IN
TCGA.CJ.4884.01	1.65076	3.15866	2.07382	2.62761	1.5008	2.52857	3.7761	3.56682	2.23573	2.30743	3.92979	4.42828	3.47897	6.90328	6.06932	2.72465	IN
TCGA.BP.4345.01	2.59455	3.0054	2.94111	2.74201	1.9486	2.08746	3.51349	3.44626	2.21723	2.02148	3.02857	3.7845	2.65992	7.0542	6.45533	2.21412	IN
TCGA.B0.4817.01	0.400538	2.86394	1.83996	2.67356	1.30451	1.926	3.28983	3.41549	1.45418	1.62761	3.67807	2.46728	3.5097	5.9798	5.99095	1.07724	IN
TCGA.B8.5163.01	2.6893	3.1635	2.32769	2.39232	1.92979	2.58015	4.21412	3.39917	2.67807	2.40054	2.21101	4.84097	3.07382	7.44145	5.79701	3.13093	IN
TCGA.B8.5550.01	1.85997	2.75702	2.55336	2.26003	1.43296	2.76129	4.20711	3.86888	2.07382	2.33342	2.15704	3.63575	2.8679	6.14832	6.50827	1.72247	IN
TCGA.B8.5158.01	1.32769	3.14078	1.33342	2.72247	1.56071	2.31325	3.62293	3.56071	2.40327	2.15381	2.56803	4.09761	3.59096	5.89676	5.23802	2.31034	IN
TCGA.CZ.5459.01	1.31034	3.30305	2.28096	2.37016	1.29278	2.33628	3.24031	3.15543	2.26604	1.926	2.54597	3.46728	3.06695	6.84071	5.89336	1.90304	IN
TCGA.CZ.4863.01	2.10769	3.37851	2.34199	2.93734	2.14405	2.83794	4.42089	3.91934	2.34199	2.27202	3.59455	5.15299	3.67469	6.67285	6.05376	3.92884	IN
TCGA.BP.4164.01	1.1177	2.72683	2.83996	2.76341	1.66448	2.41414	4.04876	4.38405	2.64616	2.10098	3.36737	3.20477	3.28983	6.75702	5.62176	1.44361	IN
TCGA.B0.5113.01	2.59932	3.2555	1.76553	2.89918	2.49057	3.15218	3.98368	4.11187	3.0268	2.81147	4.03034	4.31542	3.5008	7.34767	5.53356	2.41414	IN
TCGA.BP.4970.01	2.52857	3.64731	2.21101	2.85798	1.99277	3.06695	4.38267	3.55459	2.70266	2.69377	2.52857	4.61117	3.04963	6.97705	6.15036	2.32193	IN
TCGA.CJ.4902.01	2.36457	2.98185	2.66903	2.8953	1.94111	2.67582	3.58015	3.81558	2.96717	2.19219	3.87676	4.2891	2.96532	5.96509	6.44526	2.43296	IN
TCGA.BP.4797.01	1.62293	3.49313	2.1635	2.22342	1.76553	2.41143	4.07125	3.45549	2.33628	2.73552	2.34199	4.08661	2.48543	5.03034	5.75782	2.22342	IN
TCGA.B0.5095.01	3.0321	3.18745	2.07724	3.1811	2.38405	2.96717	3.69711	3.60881	2.73118	2.53356	3.98277	3.7148	2.85798	6.31596	6.15947	1.94486	IN
TCGA.BP.4337.01	1.57531	2.33628	2.57531	3.21257	1.848	1.9855	3.57773	3.36877	1.98185	1.48027	3.851	3.63807	2.98003	6.71411	6.69822	1.75702	IN
TCGA.BP.5198.01	1.65992	2.83794	1.69599	2.62994	1.59455	2.35614	4.43696	3.28096	2.15381	2.01792	2.05311	3.7845	2.30159	7.3672	5.58376	1.73552	IN
TCGA.B8.5164.01	1.72683	3.86196	1.71809	2.65306	1.88753	2.92029	4.70984	3.91934	2.63227	2.88753	2.57531	5.32337	4.46728	7.02259	5.92172	4.0268	IN
TCGA.B0.5108.01	1.88362	3.18903	1.95233	2.91839	1.80735	2.16027	3.852	3.55336	2.70044	1.94111	3.27501	4.74524	3.38128	7.65277	5.98755	2.16672	IN
TCGA.CJ.4891.01	0.863938	3.89627	2.73552	2.84398	0.910733	1.53107	3.17473	3.29719	1.67356	1.87971	2.97269	3.81967	2.40327	6.65893	5.70487	1.32769	IN
TCGA.CJ.4882.01	1.55582	2.50589	2.91265	3.08066	2.10098	1.97453	3.92315	2.9486	2.42761	2.01078	3.96717	4.51223	3.30305	8.0063	6.86071	3.17632	IN
TCGA.BP.4971.01	2.14405	2.67582	2.7866	3.17153	2.40054	2.59455	3.62293	3.50462	2.46728	2.07724	4.36877	4.42492	3.5008	6.91265	7.09001	2.64847	IN
TCGA.B0.5709.01	2.15056	3.63807	2.21412	2.80529	1.94486	2.9542	4.4822	3.54597	2.89336	2.67129	2.59694	5.3107	3.64962	7.0227	6.39489	3.42492	IN
TCGA.CJ.4873.01	0.659925	2.31904	1.73985	2.49057	1.94111	1.73985	3.20945	3.00899	1.80323	1.43829	3.64847	4.63343	2.79286	6.55382	6.39951	2.95233	IN
TCGA.CJ.4901.01	1.41143	2.81762	2.46989	2.59455	1.87578	2.19849	3.75596	3.42626	2.60407	1.80735	3.69377	4.94486	3.71918	7.46744	5.93946	3.60051	IN
TCGA.CJ.4640.01	2.04963	3.43563	2.19849	2.53854	1.34483	1.93357	4.39849	4.04876	1.95233	2.02503	2.58976	4.65076	3.40463	7.16712	6.12805	3.06867	IN
TCGA.B0.4813.01	1.31615	2.31325	0.575312	2.70266	1.50589	1.79494	4.04177	4.12184	3.52982	1.18903	4.95466	2.4489	2.56803	7.31098	6.82909	0.831877	IN
TCGA.CJ.4870.01	2.75275	3.24031	2.10434	2.50843	1.18269	1.86394	3.25248	3.12928	2.01078	1.70929	1.76553	2.22342	2.76765	3.84599	6.00988	1.23879	IN
TCGA.BP.5202.01	2.3978	3.32625	3.46858	2.43296	1.59455	2.34483	4.10014	3.55336	2.8679	2.54844	2.40599	2.87971	2.96901	4.79077	5.97453	0.9855	IN
TCGA.B0.5400.01	0.970854	2.58015	1.5509	2.57289	1.42223	1.38405	3.62877	2.96532	0.970854	1.57046	2.70708	3.5435	3.55949	6.74967	6.00899	1.98185	IN
TCGA.B0.5116.01	2.25701	3.20006	2.01436	2.79494	1.65535	2.48027	3.0993	3.05658	2.73552	1.96347	2.08406	2.12763	2.67129	4.18903	5.31723	1.13093	IN
TCGA.B0.4694.01	1.42223	3.42223	2.57289	2.33342	1.31615	1.57046	3.69599	3.27798	2	1.58496	2.18269	4.83744	4.0365	6.6175	5.81532	3.66562	IN
TCGA.BP.4983.01	0.925999	2.8679	3.55827	2.8679	2.36177	2.72028	3.64155	3.65191	1.774	2.18587	4.50526	5.58767	3.92695	7.35076	6.15015	3.79701	IN
TCGA.B0.5096.01	0.933573	3.88557	1.49057	2.20163	1.40054	2.45154	3.9241	3.30012	1.77821	2.5509	2.37016	4.10601	2.64386	6.73498	4.853	1.1375	IN
TCGA.BP.4972.01	2.19849	3.71589	2.21412	2.79701	2.08066	2.86196	4.03122	3.57289	2.96532	2.80529	2.80735	4.29939	2.56071	4.61412	5.81429	1.71809	IN
TCGA.B0.5075.01	0.895303	3.34908	2.1177	2.42223	1.91073	2.59455	3.73769	3.40871	2.0635	2.51096	3.48027	4.74685	3.35332	6.24888	5.87971	2.23879	IN
TCGA.B0.4693.01	2.15056	3.38543	2.5008	2.50589	2.31904	2.66676	3.87774	3.93829	3.02503	2.35896	3.8885	4.61824	3.91169	6.74416	5.92505	2.23879	IN
TCGA.BP.4346.01	1.70044	3.07211	2.40599	3.3147	2.40327	2.99095	4.28244	3.84599	2.8953	1.9782	4.0045	5.79961	4.79909	7.13237	6.53792	4.54535	IN
TCGA.BP.4981.01	0.847997	2.26303	3.12267	2.774	1.27501	1.79909	3.23113	3.2854	1.07039	1.46989	3.49057	3.26153	3.29866	6.8586	6.74712	1.29866	IN
TCGA.CJ.4878.01	1.97453	3.20477	3.69153	2.75916	1.48027	1.89918	3.93357	3.95513	2.93923	2.10769	4.54288	2.30451	2.35896	7.65256	6.62834	0.613532	IN
TCGA.BP.4989.01	1.5509	2.69822	2.51854	3.12763	2.1635	2.47249	4.05572	3.79909	2.22342	2.20789	4.02945	5.23993	4.26153	7.77676	6.39369	4.08066	IN
TCGA.CJ.4907.01	2.69599	2.99277	2.19535	2.85599	2.20477	2.46205	4.10182	3.66676	2.774	2.40871	2.6893	3.41819	2.32193	4.72629	5.98048	1.12433	IN
TCGA.CJ.4916.01	1.36177	2.83794	1.62761	2.72901	1.93734	2.31904	3.53356	3.6565	2.02148	1.83592	3.75596	5.43463	4.1177	7.74772	6.33253	4.12267	IN
TCGA.B0.5099.01	2.55827	3.16672	2.5008	2.73118	1.82375	2.5008	4.20555	4.1035	3.09255	2.21101	3.39917	1.95233	2.14405	2.74631	6.39523	0.485427	IN
TCGA.BP.4803.01	1.79909	3.25852	1.76553	2.74631	1.52105	2.04963	3.28096	3.5008	2.65992	2.79701	2.22959	3.0268	2.87184	5.26078	5.5598	1.33914	IN
TCGA.CZ.5466.01	2.06005	3.10266	1.59932	2.90111	1.58496	2.24184	3.32625	3.30159	2.55336	2.27501	2.45154	4.5552	3.54844	5.46826	5.55827	3.03386	IN
TCGA.CJ.6031.01	1.94486	3.09761	2.73985	2.44095	1.51602	2.14405	3.32193	3.32769	2.0036	1.89918	2.14405	4.17871	2.854	5.1102	6.2032	2.87184	IN
TCGA.CJ.5684.01	2.26903	3.24945	1.92979	2.61824	1.69599	2.14078	3.46597	3.44095	2.17632	1.73552	2.37851	3.37573	3.08236	3.81147	6.20555	3.01436	IN
TCGA.B0.5713.01	2.25701	3.30159	1.65535	2.58976	1.66448	2.72683	4.15218	3.7666	2.75702	2.44095	3.11603	3.29425	3.81558	5.73525	6.23247	1.67356	IN
TCGA.B0.5694.01	1.65076	2.89918	2.6893	2.45681	1.70487	2.08406	3.05832	3.57289	2.04264	1.80735	2.37573	3.18903	3.13586	5.09887	5.77347	1.02148	MM
TCGA.B0.5097.01	2.19535	3.06178	1.61824	2.46467	1.81147	2.16993	3.58856	3.34056	2.57289	2.39232	3.15056	3.8846	2.04264	7.63873	5.61176	1.4957	MM
TCGA.B0.4810.01	1.68706	2.99277	3.16511	3.0268	1.9486	1.9855	3.84298	3.62877	2	1.47508	3.82579	4.18587	3.80735	5.79416	6.73064	3.60763	MM
TCGA.CZ.4858.01	0.641546	2.65992	1.65076	3.17473	1.62761	1.63691	3.49697	4.20867	1.70044	1.46467	3.28244	4.30159	2.44095	5.29536	5.79753	2.94486	MM
TCGA.B0.5081.01	1.7137	2.56071	1.62761	2.72901	2.04614	2.0072	3.41684	3.2555	1.93734	1.83592	3.75916	5.08746	4.10518	8.41452	6.31524	3.75061	MM
TCGA.BP.4804.01	1.81967	2.80735	1.774	2.63923	1.852	1.88753	3.62176	3.50462	2.09761	2.02857	3.04089	4.71425	3.45154	5.81737	6.58391	3.46597	MM
TCGA.CZ.5469.01	0.584963	2.50335	3.60644	2.70708	1.84398	2.01436	3.76447	3.10936	2.01078	1.31615	3.11603	2.64155	1.32193	5.39472	6.59753	1.43829	MM
TCGA.CJ.4897.01	2.22651	3.16832	1.54102	2.59694	1.4957	2.48543	4.23343	3.50843	2.37295	2	2.44095	3.03738	2.5509	4.06523	6.17592	1.60407	MM
TCGA.CJ.4894.01	2.01078	3.33771	2.29866	2.75702	2.4489	2.76341	4.37086	3.88947	2.71149	2.35896	3.18903	4.82426	4.03914	4.08066	6.28466	3.42761	MM
TCGA.B0.4837.01	1.92979	2.7761	1.37851	2.09424	1.36737	1.61824	2.89142	3.22805	2.06695	1.5509	2.63691	2.79077	2.46989	5.43763	6.00966	1.18903	MM
TCGA.BP.4341.01	2.10769	2.774	2.08746	3.32193	1.774	2.29572	3.37851	3.60881	2.38128	1.93734	3.90785	2.29572	3.17632	5.3875	7.17403	0.659925	MM
TCGA.CZ.5457.01	2.19219	3.05137	1.46467	2.14405	1.01436	2.39232	4.02591	3.7761	2.45681	2.41143	2.19535	3.63459	2.73552	5.68313	5.80116	1.87184	MM
TCGA.B0.5696.01	1.83188	2.90689	2.23879	2.18903	1.40599	1.79077	3.51979	3.48543	1.58015	1.91456	2.12433	2.848	3.51223	5.79623	6.09107	1.08406	MM
TCGA.CJ.4881.01	1.43296	2.82579	1.81967	2.7761	2.05658	2.12102	3.774	3.51854	2.18269	1.72247	4.04439	4.30743	3.08746	6.11853	5.91839	2.29278	MM
TCGA.CZ.5456.01	1.1375	3.29131	2.26604	2.88166	1.85599	1.74846	3.60999	3.39506	1.97453	1.75702	2.59216	4.11187	3.71589	6.98003	4.61058	2.36737	MM
TCGA.BP.4343.01	2.26003	3.43296	0.790772	1.9855	0.9855	2.16672	4.16591	3.49442	2.19535	1.7866	1.852	3.54102	2.31904	5.70099	4.77873	2.63923	MM
TCGA.B0.4822.01	1.41684	2.22651	1.70929	2.69599	1.88362	1.81558	2.66448	3.34199	2.0321	1.52607	4.22651	3.89142	3.58616	5.40327	6.99424	2.25096	MM
TCGA.BP.5009.01	1.53605	2.56803	2.22033	2.53854	1.9222	2.01078	3.17632	3.60644	1.93357	1.8679	3.30159	3.85699	3.12267	5.66278	5.65306	2.50589	MM
TCGA.CJ.5675.01	1.53107	3.46989	1.66448	2.56071	1.80323	1.77821	3.89142	3.63807	1.7137	1.46989	2.56316	5.54133	3.90497	6.1177	6.28374	4.18824	MM
TCGA.BP.4770.01	1.38405	2.20789	2.70929	2.36457	1.58015	1.60881	4.02148	3.27947	1.34483	2.23573	2.26903	3.35755	0.847997	7.03804	7.03551	1.60881	MM
TCGA.BP.5010.01	1.9855	2.6893	1.95233	2.26604	1.70929	2.04963	2.82171	3.24031	1.96717	1.59455	3.12763	3.16832	2.75916	6.32894	6.71658	1.67356	MM
TCGA.BP.4338.01	0.62293	3.10098	1.71809	1.95606	1.65992	2.37016	3.7939	3.43563	2.18903	2.03562	2.23573	3.14731	3.43162	3.9514	5.30706	1.36737	MM
TCGA.B0.5100.01	2.49825	2.50589	2.60644	2.75916	2.01078	1.66448	3.98732	3.06695	2.45943	1.24489	2.50843	1.80735	2.0036	4.51979	7.42291	0.632268	MM
TCGA.BP.4161.01	1.71809	3.54597	2.29866	3.01792	1.97453	2.90497	3.68482	3.98459	2.65535	2.10098	3.78346	4.76075	3.76235	6.29591	5.7879	3.16027	MM
TCGA.BP.4759.01	2.03914	2.73985	1.18903	2.11437	1.23266	1.48543	2.94111	3.07382	1.44361	1.40599	1.78241	2.02148	2.33342	3.03914	5.8622	1.49057	MM
TCGA.BP.5189.01	2.30159	3.43696	2.68032	2.67807	1.90689	2.34483	4.18745	3.96901	2.5509	2.70487	2.83996	4.23189	2.84599	6.9357	5.35685	1.20789	MM
TCGA.B0.5102.01	0.918386	3.01078	1.75702	2.73118	1.51096	1.37851	3.92884	3.57289	2.1375	1.25096	3.42492	3.21723	3.53481	5.3067	5.98117	1.54597	MM
TCGA.BP.4326.01	1.18903	2.53107	1.46989	2.84197	1.46989	2.30743	3.46989	3.22497	3.1177	1.95233	3.28096	2.73552	1.41684	7.19387	5.68874	0.475085	MM
TCGA.BP.4799.01	1.5008	2.69599	1.53107	1.7137	0.641546	1.29866	3.20477	2.7866	1.62761	1.58015	2.21412	2.36177	1.35614	6.41903	5.43896	1.56071	MM
TCGA.CJ.5676.01	1.5008	2.63227	1.52105	2.46467	1.53605	1.69599	3.22497	3.04089	1.21412	1.37295	2.59694	3.56925	2.73769	5.94439	6.61868	2.45943	MM
TCGA.B0.5710.01	2.5509	3.09592	1.774	2.69599	1.94486	2.85599	3.66448	3.7939	2.46728	2.50335	2.98185	2.8679	2.69822	6.39643	6.22052	1.774	MM
TCGA.B0.4852.01	2.23573	3.34341	1.73985	2.488	1.64155	2.80735	4.0321	4.2555	2.56316	2.04963	3.97911	3.22497	2.94298	6.14282	5.67864	1.29278	MM
TCGA.BP.4351.01	2.26003	2.58736	2.38128	3.13422	2.33056	2.51096	4.3875	3.70487	3.14731	2.21723	4.51349	2.98914	3.45286	7.41202	6.87541	1.19535	MM
TCGA.B8.4620.01	1.73552	2.81762	1.66448	2.62059	1.48543	1.8953	3.65076	3.63575	2.72028	1.35614	3.23113	3.49825	1.82782	7.28882	5.14405	1.1177	MM
TCGA.BP.5185.01	0.641546	1.93734	2.88753	1.53605	0.871844	0.613532	1.99277	2.15056	0.823749	0.773996	2	1.77821	3.75275	3.7148	6.39968	1.46989	MM
TCGA.BP.4158.01	2.38405	3.15543	2.20163	2.93546	1.852	2.37573	3.50589	3.68145	2.8339	2.09085	3.80735	2.79701	2.50843	4.53481	6.13196	1.49057	MM
TCGA.B8.4153.01	1.28688	2.70266	2.04614	2.23573	1.37851	1.73552	3.02148	3.35191	1.87578	1.50589	3.0018	3.14078	3.02326	6.62688	6.55766	0.823749	MM
TCGA.BP.4165.01	2.32769	2.70266	2.05658	2.74846	1.848	2.22959	2.91265	3.40735	2.32769	1.66903	3.25852	2.9982	3.67694	4.85748	6.7046	2.43829	MM
TCGA.BP.5183.01	1.9855	3.06867	1.26303	2.66221	1.95233	2.43829	3.65992	3.84197	2.32193	2.50589	3.20163	4.04789	3.8166	5.50843	6.07724	2.73769	MM
TCGA.BP.4342.01	1.66448	3.22959	2.29866	2.99458	2.14731	1.98185	3.39917	3.61706	2.72901	2.0036	3.5509	4.08916	3.53605	6.78516	6.11811	1.69599	MM
TCGA.BP.4985.01	1.67807	2.49313	2.82985	1.88753	1.96347	2.24793	3.48156	3.30743	2.63923	2.1375	2.66676	2.64847	2.10434	5.34412	5.67976	1.22651	MM
TCGA.B0.4691.01	1	2.62761	3.61706	2.53605	1.852	2.14078	3.45549	3.37712	1.29866	1.42223	3.47768	3.58135	3.48156	6.63532	6.13873	3.06867	SM
TCGA.B0.4827.01	1.62293	3.40735	1.71809	2.6017	1.80323	2.58736	3.63343	3.11103	2.77189	2.50335	1.62761	4.27575	3.20789	6.32715	6.45335	2.13093	SM
TCGA.CJ.5682.01	2.03562	3.24945	1.37295	2.20789	1.53605	2.1635	3.63923	3.50208	2.08746	2.14405	2.26604	2.70929	3.0072	4.75916	6.45828	1.91456	SM
TCGA.B0.4707.01	0.871844	2.08746	2.11103	2.65535	1.93357	1.45943	3.09424	2.57289	2.0635	1.42761	3.57894	2.74631	2.58976	4.35544	5.87652	1.99639	SM
TCGA.CJ.4868.01	1.73552	3.49057	2.01078	2.69822	1.62293	2.43563	3.72028	3.32337	2.48027	2.18903	3.05658	4.20867	3.22188	6.83124	6.06803	2.55336	SM
TCGA.CZ.5455.01	3.45418	3.80941	2.79701	2.48285	1.8679	2.59455	4.28836	4.09677	2.60881	2.87971	3.05658	4.34908	3.44095	7.52293	5.53419	3.08746	SM
TCGA.CZ.5454.01	1.4957	3.93734	1.5656	2.64386	1.42223	2.1375	3.10434	3.40599	2.20163	1.75702	2.02503	4.59872	2.89918	8.14272	5.11437	1.60881	SM
TCGA.BP.4329.01	1.76977	3.11603	1.9486	2.55827	1.48027	2.19849	3.55582	3.55949	2.12763	1.58496	2.43296	3.62644	3.12433	6.85885	5.62439	1.61353	SM
TCGA.B0.4703.01	2.12102	3.20006	2.42492	3.26153	2.23573	2.41414	4.29499	3.33914	2.78031	2.30743	3.78764	4.07639	2.52105	6.66434	6.37313	2.49313	SM
TCGA.B0.5080.01	2.35332	3.0268	1.62761	2.76129	1.81147	2.47508	4.10014	3.39506	2.39506	1.97085	2.63227	4.1102	2.854	6.20692	6.61427	2.97453	SM
TCGA.BP.4974.01	3.22497	2.93923	2.37851	3.12928	2.20163	2.86196	3.95606	3.9855	3.16027	2.49825	4.11936	3.70377	2.62994	5.76924	6.94509	1.33342	SM
TCGA.BP.4787.01	1.88753	3.29131	2.59694	2.55582	1.60407	2.24184	3.58736	3.11936	2.16027	2	3.15704	4.24641	2.19219	7.44543	5.36282	1.83188	SM
TCGA.CJ.5680.01	2.97636	3.56925	2.41954	3.12433	2.11103	1.81967	3.7845	3.83491	1.98914	1.78241	2.6017	3.67243	3.55704	6.22265	6.06781	0.748461	SM
TCGA.BP.4352.01	0.0976108	2.98368	3.61589	3.25852	1.72247	1.95977	3.55213	3.19219	1.70487	1.76977	4.8802	2.08746	0.85599	5.06609	7.29737	0.594549	SM
TCGA.CZ.5462.01	1.07724	3.54473	2.33914	2.23879	1.37851	2.54102	4.8475	3.8748	1.85599	1.87578	3.09592	3.70155	4.17632	6.54148	4.64097	1.63227	SM
TCGA.CZ.5467.01	1.54597	3.33628	1.66903	2.75702	1.45418	2.5509	4.06523	3.58376	2.58015	2.06005	2.42761	3.24336	1.63691	6.36229	5.75916	1.24489	SM
TCGA.CJ.4890.01	2.19535	3.1177	1.61824	2.70487	1.81147	2.57531	4.05224	3.56925	2.28688	2.26903	3.02503	5.46695	3.26303	7.50335	5.92434	3.41684	SM
TCGA.B0.5107.01	0.238787	2.74846	2.40871	3.04439	2.20163	2.08406	3.35191	3.34483	1.34483	1.31034	4.03386	4.79857	3.59574	6.02967	6.10371	3.14568	SM
TCGA.B0.4847.01	0.773996	2.42223	2.20477	2.47508	1.66448	1.9486	3.05485	3.57289	1.58976	1.38405	3.66789	4.54226	4.16672	8.15916	6.59813	3.78764	SM
TCGA.CZ.4861.01	1.25701	3.73118	3.20006	2.41414	1.54102	2.45681	3.71589	3.27352	2.05658	1.93734	2.74416	4.83643	3.37434	7.53862	5.25285	2.14731	SM
TCGA.B0.4718.01	1.54102	3.14893	1.95977	2.71589	1.79494	2.08406	3.17313	3.4957	2.34483	1.65076	3.91839	3.60526	3.46989	7.32265	6.53838	1.926	SM
TCGA.B0.5094.01	0.85599	3.05137	1.44361	3.05137	2.1635	2.37573	3.29719	3.6893	2.08746	2.62527	3.60288	3.30889	3.80632	5.03958	5.01436	1.10434	SM
TCGA.B0.4818.01	2.20789	3.17951	1.8679	3.10266	1.76553	2.46989	3.88166	3.6565	2.25096	2.02503	3.47249	4.25399	3.46858	7.31252	6.18765	2.46989	SM
TCGA.B0.4697.01	0.879706	2.08746	1.37851	2.52105	1.51602	1.65535	3.4489	3.05658	1.91073	1.85997	3.65076	4.95233	4.85798	7.4297	6.33521	3.43029	SM
TCGA.CZ.4857.01	1.47508	3.18428	2.10769	2.91073	1.73118	2.48027	3.71918	3.67243	3.02148	2.28983	3.55459	4.20555	3.02857	6.17532	5.26754	1.82782	SM
TCGA.CZ.5461.01	1.94111	3.46205	1.5509	2.49313	1.60881	2.61117	3.70266	3.60999	3.0072	2.22959	1.89142	4.02503	2.854	5.92053	4.94813	2.45943	SM
TCGA.B0.4836.01	1.57531	3.13914	2.91648	2.23573	1.86394	1.88362	3.86691	3.24184	2.18269	1.86394	3.08746	3.80426	3.42223	5.74308	5.47671	2.78241	SM
TCGA.B0.4811.01	1.30451	2.25701	1.25096	2.44626	2.02503	2.37295	2.97636	3.43696	2.52105	1.57531	4.20945	2.93168	3.70155	5.33342	6.27836	1.4957	SM
TCGA.CJ.4887.01	1.19535	2.76977	2.33914	2.64847	1.59455	1.69599	3.44095	3.42492	2.0321	1.61353	3.27202	4.86394	3.83188	7.36842	6.51775	3.30597	SM
TCGA.CJ.4895.01	1.93734	3.43029	2.17313	2.66448	1.63691	2.04264	3.53978	3.78973	2.05311	1.71809	3.43429	4.28466	3.03034	7.40267	5.55029	1.82375	SM
TCGA.B0.5109.01	0.669027	3.25701	1.7137	2.74846	1.36737	1.73118	3.77083	3.38957	1.87971	1.46989	3.81762	3.74953	4.15462	6.12371	7.3025	3.13258	SM
TCGA.BP.5201.01	2.33056	2.76553	2.80941	2.83996	1.76129	1.84398	3.72683	3.69933	1.70929	1.56071	3.24336	3.95233	4.03738	7.22265	6.4031	3.25248	SM
TCGA.B0.5701.01	1.56071	3.87184	2.81558	2.62994	1.70487	2.65992	4.18507	3.67469	1.95233	2.22959	2.46467	3.01078	2.98185	5.97016	5.3345	2.06695	SM
TCGA.B0.5115.01	2.80735	3.33056	1.88362	3.1635	2.24489	2.73552	3.46728	3.82375	2.94298	2.01436	3.95699	3.72683	3.43162	6.84637	6.337	1.83996	SM
TCGA.CJ.4888.01	1.54102	3.07724	2.46728	2.47249	1.80735	2.22342	4.2211	3.58616	1.90304	2.48027	3.22342	5.09466	4.20867	7.81076	5.74873	3.5741	SM
TCGA.B0.5402.01	1.9222	3.35191	0.847997	2.56316	1.45943	2.28392	3.96532	3.76129	2.88166	1.68706	2.89918	3.26003	3.12598	5.85898	4.98231	1.28096	SM
TCGA.B0.4700.01	2.02857	2.86196	2.89336	2.5656	1.72683	1.73118	3.30889	3.16832	1.67807	1.83188	3.16189	4.52419	3.69377	7.19002	6.74618	3.86493	SM
TCGA.CZ.5468.01	1.13093	2.90111	1.83996	2.36457	1.33914	1.7866	3.23573	3.60881	1.57046	1.94111	2.95977	3.77716	2.82782	6.87578	5.972	1.61824	SM
TCGA.B0.5092.01	1.26903	2.82985	1.68257	3.02326	2.22651	2.63227	3.79077	3.71039	1.85997	1.63227	4.4822	4.89918	4.05745	7.54365	7.07927	4.33842	SM
TCGA.B0.4849.01	2.24184	3.02148	3.03034	3.0197	1.68706	2.37851	4.02768	3.7866	2.70266	1.62761	4.29499	3.9486	2.69599	7.38353	6.38042	1.51096	SM
TCGA.B0.4843.01	1.82375	2.32193	2.59694	2.36177	1.68706	2.09085	2.98003	3.34199	2.30743	1.41143	3.41954	2.63227	2.88753	5.09212	6.84775	1.15704	SM
TCGA.CJ.5678.01	0.831877	2.7761	1.66903	2.25701	0.978196	1.62761	3.91839	3.41414	1.22651	1.60407	3.12928	3.92979	4.08236	7.1297	6.51948	4.22574	SM
TCGA.B0.4713.01	0.879706	2.55336	3.08916	2.36177	1.73118	1.8679	3.58376	2.98185	1.53605	1.4489	4.02503	2.9486	3.36317	5.16189	5.70183	2.17313	SM
TCGA.B0.4848.01	1.37295	3.46597	1.81967	2.50589	1.61353	1.53605	4.01703	3.61824	2.09424	1.85997	2.12433	4.46074	3.0197	5.31759	5.40259	2.24184	SM
TCGA.CJ.6033.01	1.68257	2.82782	1.89142	2.45943	1.39506	1.8953	3.56071	3.66448	1.72683	1.60881	2.70708	3.26303	2.3978	4.48027	6.26772	1.65535	SM
TCGA.CJ.4904.01	2.67807	3.26454	2.31615	2.61589	1.47508	2.488	4.41752	3.7137	2.56071	2.52857	2.21412	3.01614	2.66221	5.71149	5.80503	1.774	SM
TCGA.BP.4798.01	1.17632	2.84197	1.8679	3.18587	2.35614	2.55582	4.50016	3.71589	2.57046	2.41954	3.7126	5.45483	3.7845	8.50438	5.95024	3.57168	SM
TCGA.CJ.5681.01	0.757023	3.34625	2.58976	3.61941	1.45418	2.84599	4.62059	4.04439	3.50843	3.21257	2.05658	2.02148	2.01436	3.17473	6.78057	0.454176	SM
TCGA.B0.4846.01	2.14405	3.49953	2.12763	2.69377	2.01792	2.8339	3.99729	3.91361	2.97636	2.16993	3.29278	4.52293	3.31034	8.00445	5.6522	2.84599	SM
TCGA.BP.4771.01	1.60881	2.91265	2.33914	3.28983	2.50589	2.71589	3.82069	3.61589	2.35896	2.29572	3.84398	6.04023	4.67582	7.96815	6.76646	4.98641	SM
TCGA.B0.4814.01	2.10769	3.33771	1.40054	2.93546	1.67807	2.56316	3.50589	3.5097	2.60881	2.02148	3.83491	3.59335	3.51223	5.82833	6.29554	1.47508	SM
TCGA.CJ.4871.01	2.04614	3.17313	1.38957	2.29572	1.4489	2.01792	3.49953	3.55582	1.97085	1.848	2.08066	2.9782	2.9222	6.0177	5.46858	1.75702	SM
TCGA.B0.4714.01	1.55582	2.51602	3.03562	2.94111	2.13093	2.51602	3.29866	3.79181	2.88753	1.60407	4.41075	5.0036	4.21412	6.35526	6.57334	3.46728	SM
TCGA.CZ.5460.01	1.29866	3.35896	3.15543	2.87184	1.75702	1.71809	3.37156	3.6792	2.4489	1.63227	2.63923	3.95977	3.81455	7.62834	6.03914	2.85	SM
TCGA.CJ.4875.01	1.36737	2.87578	1.48027	2.69822	1.54597	2.13093	3.26754	3.39506	1.64155	1.48027	3.74524	3.38543	4.03386	5.11645	6.41397	3.46989	SM
TCGA.BP.4169.01	2.32193	3.14568	1.98185	2.96347	2.10434	2.61824	4.12433	3.55827	2.88753	2.20477	3.50462	4.43162	2.83794	7.08799	5.96855	2.11437	SM
TCGA.CJ.5677.01	1.26303	3.05485	2.90881	2.48285	1.49057	2.0321	2.85	3.29866	1.64155	1.87971	2.51602	3.73118	1.62293	5.32517	6.79779	1.20163	SM
TCGA.CJ.6028.01	1.77821	3.43829	1.86394	2.37295	1.9855	2.46467	4.15137	4.08491	2.91073	2.4957	3.04963	5.0387	3.32337	7.03298	5.41853	2.85599	SM
TCGA.B0.4845.01	2.30451	2.5435	1.9486	2.98732	2.29572	2.85997	3.47119	4.02768	3.08236	1.84398	4.16993	3.29131	2.8339	6.18587	6.12784	1.02148	SM
TCGA.BP.5178.01	1.23266	2.4957	1.69153	2.0635	1.3505	1.46467	3.25852	2.79077	1.1375	1.29278	2.27798	4.0365	2.28983	7.09054	5.61265	2.21723	SM
TCGA.B0.4841.01	1.28688	1.98914	2.09085	1.79494	0.941106	0.9855	2.96347	2.37295	1.26903	1.20789	1.94486	2	1.46467	5.22805	6.67059	0.594549	SM
TCGA.B0.4842.01	0.505891	2.15704	2.36737	2.49057	1.44361	0.910733	3.34341	2.9279	0.815575	1.37295	2.19849	4.31759	3.91743	5.17073	6.57001	3.09085	SM
TCGA.CJ.4638.01	0.613532	2.18269	2.7845	2.7761	1.66448	1.926	3.22805	3.26454	1.31615	1.17632	4.17712	2.65076	3.85599	5.51412	6.6279	1.77821	SM
TCGA.CJ.4885.01	2.16027	3.37851	1.71809	2.70929	1.20163	2.63691	3.72901	3.7137	2.08746	2.45943	1.91073	2.79494	2.45418	6.29315	5.90038	1.32193	SM
TCGA.B0.4690.01	1.31034	3.48543	2.12433	3.06695	1.926	2.25399	3.98459	3.58976	2.54102	2.34767	3.5097	5.27463	2.9782	7.85953	5.30634	2.59216	SM
TCGA.CZ.5987.01	1.47508	3.10098	2.18269	2.08066	1.51602	1.22033	3.31904	3.32048	1.58496	1.44361	2.85	3.7126	4.11187	7.35729	5.62673	1.97085	SM
TCGA.B8.4143.01	1.28688	3.25701	2.06005	3.27202	2.42761	2.36457	3.89433	3.24489	2.23573	1.54102	4.69265	4.86938	3.23113	7.15137	6.31379	3.34625	SM
TCGA.BP.4355.01	2.89336	3.02503	1.96717	3.16027	2.38681	2.62761	3.65076	4.05658	2.72028	1.88753	4.29205	3.18428	2.80323	5.2502	6.85512	0.9855	SM
TCGA.CJ.4918.01	2.69599	3.01078	1.81967	2.47768	1.72247	2.53605	3.87873	3.45943	2.56316	2.3505	2.83188	4.26228	2.20789	5.2032	5.94533	1.95606	SM
TCGA.B8.4622.01	1.85997	3.41007	2.28392	2.88557	2.07039	2.80116	3.73552	3.66562	3.03386	2.33628	3.59813	4.43896	3.36597	7.25673	5.40837	1.65992	SM
TCGA.B0.4844.01	0.925999	2.65535	2.62994	2.26604	1.63691	1.59932	3.01792	3.04264	2.01436	1.26303	3.53107	3.23879	3.39232	6.03034	5.94158	2.28983	SM
TCGA.B0.4828.01	1.17632	2.45418	2.03914	2.87774	1.80735	2.23266	3.40054	3.68818	2.40054	1.91456	4.39712	3.09255	3.56071	5.87946	6.35209	2.17313	SM
TCGA.CJ.5679.01	1	3.07382	3.13586	2.6017	1.26903	1.39506	3.11603	3.07039	1.45943	1.81147	2.38681	1.74846	3.04264	3.21568	5.73823	0.757023	SM
TCGA.B0.4712.01	1.17632	2.91265	0.948601	2.46989	1.04963	1.62761	3.20006	3.15056	1.49057	1.23879	2.5008	3.29866	2.8679	4.72028	6.01903	2.90111	SM
TCGA.CJ.4923.01	1.70487	2.75702	2.34483	3.09761	2.23573	2.37016	3.17313	3.41143	2.22651	1.82782	3.53854	4.393	3.53107	6.37156	6.76514	3.40327	SM

## Sheet: Figure2d
SYMBOL	CHR	CHRLOC	CHRLOCCHR	CHRLOCEND	slog10pv	p.value	q.BH	slgqv	sign	m.pos	color
AGBL4	1	-48532853	1	-50023954	-0.0321	NA	0.9445	-0.024798	-1	4.92784e+07	blue
ATPAF1	1	-46635038	1	-46665878	-0.8773	NA	0.4641	-0.333388	-1	46650458	blue
BEND5	1	-48727522	1	-48776969	0.4431	NA	0.630875	0.200057	-1	4.87522e+07	red
CMPK1	1	47333789	1	47378839	-2.6336	NA	0.0378	-1.42251	1	47356314	blue
CYP4A11	1	-46929187	1	-46941476	-0.5637	NA	0.588215	-0.230464	-1	4.69353e+07	blue
CYP4A22	1	47137424	1	47147481	-0.285	NA	0.7469	-0.126738	1	4.71425e+07	blue
CYP4B1	1	46799045	1	46819413	0.0248	NA	0.9445	0.024798	1	46809229	red
CYP4X1	1	46961363	1	47050754	0.1994	NA	0.769148	0.11399	1	4.70061e+07	red
CYP4Z1	1	47067230	1	47118318	-0.3963	NA	0.661459	-0.179497	1	47092774	blue
CYP4Z2P	1	-46843094	1	-46900475	0.2475	NA	0.754133	0.122552	-1	4.68718e+07	red
DMBX1	1	46506998	1	46516216	0.2234	NA	0.760836	0.118709	1	46511607	red
EFCAB14	1	-46675158	1	-46719114	-1.0694	NA	0.3924	-0.406271	-1	46697136	blue
ELAVL4	1	50109832	1	50203772	-0.2948	NA	0.7469	-0.126738	1	50156802	blue
FAAH	1	46394316	1	46413845	-1.0085	NA	0.3924	-0.406271	1	4.64041e+07	blue
FOXD2	1	47438043	1	47440691	0.2728	NA	0.7469	0.126738	1	47439367	red
FOXE3	1	47416284	1	47418052	0.6514	NA	0.567891	0.245735	1	47417168	red
KNCN	1	-46545643	1	-46551215	-0.5084	NA	0.612267	-0.213059	-1	46548429	blue
LINC00853	1	47179249	1	47180339	0.1427	NA	0.806288	0.0935098	1	47179794	red
MKNK1	1	-46557406	1	-46604268	-2.5633	NA	0.0378	-1.42251	-1	46580837	blue
MOB3C	1	-46607714	1	-46616891	-0.8045	NA	0.488133	-0.311462	-1	4.66123e+07	blue
NSUN4	1	46340176	1	46365152	-1.9679	NA	0.1008	-0.996539	1	46352664	blue
PDZK1IP1	1	-47183581	1	-47190036	-0.5705	NA	0.588215	-0.230464	-1	4.71868e+07	blue
SLC5A9	1	48222715	1	48248638	0.1452	NA	0.806288	0.0935098	1	4.82357e+07	red
SPATA6	1	-48295372	1	-48472204	-0.6529	NA	0.567891	-0.245735	-1	48383788	blue
STIL	1	-47250138	1	-47314147	-1.2339	NA	0.32704	-0.485399	-1	4.72821e+07	blue
TAL1	1	-47216290	1	-47232225	0.4841	NA	0.612267	0.213059	-1	4.72243e+07	red
TEX38	1	46671853	1	46673584	0.0933	NA	0.868754	0.0611033	1	4.66727e+07	red
TRABD2B	1	-47760527	1	-47997385	-1.3781	NA	0.2933	-0.532688	-1	47878956	blue

## Sheet: Figure3a
Tissue	Xcell_slog	Consensus_slog
aDC	-5.4232	-0.8567
Adipocytes	-1.9685	NA
Astrocytes	-0.442	NA
B-cells	-0.1246	-0.9452
Basophils	-0.0546	NA
CD4+ memory T-cells	0.9075	NA
CD4+ naive T-cells	-0.6601	NA
CD4+ T-cells	0.6308	-0.8035
CD4+ Tcm	1.1384	NA
CD4+ Tem	0.1196	NA
CD8+ naive T-cells	-0.3615	NA
CD8+ T-cells	-0.163	-0.9795
CD8+ Tcm	-0.0216	NA
CD8+ Tem	-0.9418	NA
cDC	-1.6625	NA
Chondrocytes	-0.5502	NA
Class-switched memory B-cells	-0.0192	NA
CLP	-0.4592	NA
CMP	0.2025	NA
DC	-0.6966	NA
Endothelial cells	-4.405	NA
Eosinophils	1.1289	-0.7827
Epithelial cells	6.503	0.3866
Erythrocytes	-0.5822	NA
Fibroblasts	-0.584	-0.044
GMP	-0.0217	NA
Hepatocytes	2.6415	NA
HSC	-2.5204	NA
iDC	-0.0389	NA
Keratinocytes	0.8898	NA
ly Endothelial cells	-4.3468	NA
Macrophages	-1.8805	-0.8567
Macrophages M1	-2.2745	-1.2496
Macrophages M2	-1.5126	0.8246
Mast cells	3.0869	-0.9227
Megakaryocytes	-4.572	NA
Melanocytes	0.5236	NA
Memory B-cells	1.5934	NA
MEP	-3.0529	NA
Mesangial cells	0.3489	NA
Monocytes	-0.919	-0.7117
MPP	-0.49	NA
MSC	1.6864	NA
mv Endothelial cells	-0.5467	NA
Myocytes	0.1436	NA
naive B-cells	0.3553	NA
Neurons	-5.4921	NA
Neutrophils	0.5721	-0.793
NK cells	0.0779	-0.9452
NKT	-3.8034	NA
Osteoblast	-1.6008	NA
pDC	-1.5889	NA
Pericytes	0.1792	NA
Plasma cells	0.664	-0.379
Platelets	1.0814	NA
Preadipocytes	-3.2656	NA
pro B-cells	-0.0295	NA
Sebocytes	-0.728	NA
Skeletal muscle	0.6973	NA
Smooth muscle	-3.7141	NA
Tgd cells	-0.2048	-1.2496
Th1 cells	0.4361	NA
Th2 cells	-0.3856	NA
Tregs	-8.1277	-0.8459

## Sheet: Figure3b
PLCL1	STAM	ICOSLG	BANP	IKZF4	MCM9	PPM1B	VPS54	ATG2B	TULP4	ZFC3H1	IL10RA	ITGB7	RGS1	SPTAN1	SIT1	class
1.1375	3.45943	2.9486	3.0018	1.81147	2.63227	3.79077	3.5435	3.09255	2.5435	3.07724	3.1375	2.38957	6.60984	5.765	1.13093	IN
0.432959	1.9782	1.45943	1.74846	1.46467	1.1375	2.17632	2.74201	1.05658	1.14405	2.76129	3.34767	4.01346	7.07767	6.4746	3.16993	IN
2.75061	3.31325	2.04264	2.72465	2	2.49313	4.16752	4.0798	2.55582	2.64847	3.86987	3.34625	3.14405	5.62	6.28355	1.52607	IN
0.238787	2.30159	1.17632	2.94298	1.38957	0.704872	2.69153	2.5656	0.941106	1.01436	2.47508	3.65191	3.82171	4.79701	6.78607	2.41414	IN
2.46728	3.03386	2.29866	2.7137	1.94486	2.38405	3.60288	3.65076	2.62527	1.74846	4.00988	2.41684	2.45943	6.27519	6.89664	1.52105	IN
2.66221	3.40871	2.44626	2.82782	2.06695	2.51096	3.69599	3.88069	2.43563	2.40054	2.81147	3.34341	3.50335	4.50398	5.62527	2.10434	IN
2.32481	2.8339	2.3978	3.01792	1.848	2.34199	3.98185	3.44095	2.06005	1.43296	3.67582	3.16672	3.42895	5.51444	6.39438	2.0321	IN
1.66448	3.18903	1.33342	2.70266	1.54597	2.42761	3.81147	3.40599	2.60407	2.15056	2.43563	3.67694	2.69153	7.04418	6.34092	2.14405	IN
1.15704	2.14731	1.95606	2.74201	1.57046	1.81558	2.77821	3.33914	2.16672	1.51096	3.72028	2.69822	3.52356	5.07211	6.99526	1.42223	IN
1.0072	3.04439	1.66448	2.69153	1.95606	2.31034	3.31759	4.08491	2.78869	1.774	2.8339	2.86987	2.88753	5.52356	5.52638	0.970854	IN
1.83188	3.37434	1.87971	3.19692	2.56803	3.01257	4.1177	3.72792	3.16027	2.29278	3.74953	5.17273	3.95977	6.15664	6.19849	3.48414	IN
1.47508	3.83996	1.36737	2.64616	1.82375	2.73118	4.23419	4.17712	2.72247	2.77189	3.28244	3.82069	2.75061	6.48945	5.60615	1.76129	IN
1.22651	3.38128	2.58736	2.57046	1.74846	2.26303	3.79181	3.40327	1.83996	2.30743	2.27798	4.6241	4.62877	6.36422	6.77004	4.50779	IN
1.68257	3.20477	2.68257	3.01078	2.15381	2.88557	3.77083	3.6241	2.80116	2.8679	3.6837	4.07039	3.10936	7.90026	5.92529	1.95977	IN
1.65076	3.15866	2.07382	2.62761	1.5008	2.52857	3.7761	3.56682	2.23573	2.30743	3.92979	4.42828	3.47897	6.90328	6.06932	2.72465	IN
2.59455	3.0054	2.94111	2.74201	1.9486	2.08746	3.51349	3.44626	2.21723	2.02148	3.02857	3.7845	2.65992	7.0542	6.45533	2.21412	IN
0.400538	2.86394	1.83996	2.67356	1.30451	1.926	3.28983	3.41549	1.45418	1.62761	3.67807	2.46728	3.5097	5.9798	5.99095	1.07724	IN
2.6893	3.1635	2.32769	2.39232	1.92979	2.58015	4.21412	3.39917	2.67807	2.40054	2.21101	4.84097	3.07382	7.44145	5.79701	3.13093	IN
1.85997	2.75702	2.55336	2.26003	1.43296	2.76129	4.20711	3.86888	2.07382	2.33342	2.15704	3.63575	2.8679	6.14832	6.50827	1.72247	IN
1.32769	3.14078	1.33342	2.72247	1.56071	2.31325	3.62293	3.56071	2.40327	2.15381	2.56803	4.09761	3.59096	5.89676	5.23802	2.31034	IN
1.31034	3.30305	2.28096	2.37016	1.29278	2.33628	3.24031	3.15543	2.26604	1.926	2.54597	3.46728	3.06695	6.84071	5.89336	1.90304	IN
2.10769	3.37851	2.34199	2.93734	2.14405	2.83794	4.42089	3.91934	2.34199	2.27202	3.59455	5.15299	3.67469	6.67285	6.05376	3.92884	IN
1.1177	2.72683	2.83996	2.76341	1.66448	2.41414	4.04876	4.38405	2.64616	2.10098	3.36737	3.20477	3.28983	6.75702	5.62176	1.44361	IN
2.59932	3.2555	1.76553	2.89918	2.49057	3.15218	3.98368	4.11187	3.0268	2.81147	4.03034	4.31542	3.5008	7.34767	5.53356	2.41414	IN
2.52857	3.64731	2.21101	2.85798	1.99277	3.06695	4.38267	3.55459	2.70266	2.69377	2.52857	4.61117	3.04963	6.97705	6.15036	2.32193	IN
2.36457	2.98185	2.66903	2.8953	1.94111	2.67582	3.58015	3.81558	2.96717	2.19219	3.87676	4.2891	2.96532	5.96509	6.44526	2.43296	IN
1.62293	3.49313	2.1635	2.22342	1.76553	2.41143	4.07125	3.45549	2.33628	2.73552	2.34199	4.08661	2.48543	5.03034	5.75782	2.22342	IN
3.0321	3.18745	2.07724	3.1811	2.38405	2.96717	3.69711	3.60881	2.73118	2.53356	3.98277	3.7148	2.85798	6.31596	6.15947	1.94486	IN
1.57531	2.33628	2.57531	3.21257	1.848	1.9855	3.57773	3.36877	1.98185	1.48027	3.851	3.63807	2.98003	6.71411	6.69822	1.75702	IN
1.65992	2.83794	1.69599	2.62994	1.59455	2.35614	4.43696	3.28096	2.15381	2.01792	2.05311	3.7845	2.30159	7.3672	5.58376	1.73552	IN
1.72683	3.86196	1.71809	2.65306	1.88753	2.92029	4.70984	3.91934	2.63227	2.88753	2.57531	5.32337	4.46728	7.02259	5.92172	4.0268	IN
1.88362	3.18903	1.95233	2.91839	1.80735	2.16027	3.852	3.55336	2.70044	1.94111	3.27501	4.74524	3.38128	7.65277	5.98755	2.16672	IN
0.863938	3.89627	2.73552	2.84398	0.910733	1.53107	3.17473	3.29719	1.67356	1.87971	2.97269	3.81967	2.40327	6.65893	5.70487	1.32769	IN
1.55582	2.50589	2.91265	3.08066	2.10098	1.97453	3.92315	2.9486	2.42761	2.01078	3.96717	4.51223	3.30305	8.0063	6.86071	3.17632	IN
2.14405	2.67582	2.7866	3.17153	2.40054	2.59455	3.62293	3.50462	2.46728	2.07724	4.36877	4.42492	3.5008	6.91265	7.09001	2.64847	IN
2.15056	3.63807	2.21412	2.80529	1.94486	2.9542	4.4822	3.54597	2.89336	2.67129	2.59694	5.3107	3.64962	7.0227	6.39489	3.42492	IN
0.659925	2.31904	1.73985	2.49057	1.94111	1.73985	3.20945	3.00899	1.80323	1.43829	3.64847	4.63343	2.79286	6.55382	6.39951	2.95233	IN
1.41143	2.81762	2.46989	2.59455	1.87578	2.19849	3.75596	3.42626	2.60407	1.80735	3.69377	4.94486	3.71918	7.46744	5.93946	3.60051	IN
2.04963	3.43563	2.19849	2.53854	1.34483	1.93357	4.39849	4.04876	1.95233	2.02503	2.58976	4.65076	3.40463	7.16712	6.12805	3.06867	IN
1.31615	2.31325	0.575312	2.70266	1.50589	1.79494	4.04177	4.12184	3.52982	1.18903	4.95466	2.4489	2.56803	7.31098	6.82909	0.831877	IN
2.75275	3.24031	2.10434	2.50843	1.18269	1.86394	3.25248	3.12928	2.01078	1.70929	1.76553	2.22342	2.76765	3.84599	6.00988	1.23879	IN
2.3978	3.32625	3.46858	2.43296	1.59455	2.34483	4.10014	3.55336	2.8679	2.54844	2.40599	2.87971	2.96901	4.79077	5.97453	0.9855	IN
0.970854	2.58015	1.5509	2.57289	1.42223	1.38405	3.62877	2.96532	0.970854	1.57046	2.70708	3.5435	3.55949	6.74967	6.00899	1.98185	IN
2.25701	3.20006	2.01436	2.79494	1.65535	2.48027	3.0993	3.05658	2.73552	1.96347	2.08406	2.12763	2.67129	4.18903	5.31723	1.13093	IN
1.42223	3.42223	2.57289	2.33342	1.31615	1.57046	3.69599	3.27798	2	1.58496	2.18269	4.83744	4.0365	6.6175	5.81532	3.66562	IN
0.925999	2.8679	3.55827	2.8679	2.36177	2.72028	3.64155	3.65191	1.774	2.18587	4.50526	5.58767	3.92695	7.35076	6.15015	3.79701	IN
0.933573	3.88557	1.49057	2.20163	1.40054	2.45154	3.9241	3.30012	1.77821	2.5509	2.37016	4.10601	2.64386	6.73498	4.853	1.1375	IN
2.19849	3.71589	2.21412	2.79701	2.08066	2.86196	4.03122	3.57289	2.96532	2.80529	2.80735	4.29939	2.56071	4.61412	5.81429	1.71809	IN
0.895303	3.34908	2.1177	2.42223	1.91073	2.59455	3.73769	3.40871	2.0635	2.51096	3.48027	4.74685	3.35332	6.24888	5.87971	2.23879	IN
2.15056	3.38543	2.5008	2.50589	2.31904	2.66676	3.87774	3.93829	3.02503	2.35896	3.8885	4.61824	3.91169	6.74416	5.92505	2.23879	IN
1.70044	3.07211	2.40599	3.3147	2.40327	2.99095	4.28244	3.84599	2.8953	1.9782	4.0045	5.79961	4.79909	7.13237	6.53792	4.54535	IN
0.847997	2.26303	3.12267	2.774	1.27501	1.79909	3.23113	3.2854	1.07039	1.46989	3.49057	3.26153	3.29866	6.8586	6.74712	1.29866	IN
1.97453	3.20477	3.69153	2.75916	1.48027	1.89918	3.93357	3.95513	2.93923	2.10769	4.54288	2.30451	2.35896	7.65256	6.62834	0.613532	IN
1.5509	2.69822	2.51854	3.12763	2.1635	2.47249	4.05572	3.79909	2.22342	2.20789	4.02945	5.23993	4.26153	7.77676	6.39369	4.08066	IN
2.69599	2.99277	2.19535	2.85599	2.20477	2.46205	4.10182	3.66676	2.774	2.40871	2.6893	3.41819	2.32193	4.72629	5.98048	1.12433	IN
1.36177	2.83794	1.62761	2.72901	1.93734	2.31904	3.53356	3.6565	2.02148	1.83592	3.75596	5.43463	4.1177	7.74772	6.33253	4.12267	IN
2.55827	3.16672	2.5008	2.73118	1.82375	2.5008	4.20555	4.1035	3.09255	2.21101	3.39917	1.95233	2.14405	2.74631	6.39523	0.485427	IN
1.79909	3.25852	1.76553	2.74631	1.52105	2.04963	3.28096	3.5008	2.65992	2.79701	2.22959	3.0268	2.87184	5.26078	5.5598	1.33914	IN
2.06005	3.10266	1.59932	2.90111	1.58496	2.24184	3.32625	3.30159	2.55336	2.27501	2.45154	4.5552	3.54844	5.46826	5.55827	3.03386	IN
1.94486	3.09761	2.73985	2.44095	1.51602	2.14405	3.32193	3.32769	2.0036	1.89918	2.14405	4.17871	2.854	5.1102	6.2032	2.87184	IN
2.26903	3.24945	1.92979	2.61824	1.69599	2.14078	3.46597	3.44095	2.17632	1.73552	2.37851	3.37573	3.08236	3.81147	6.20555	3.01436	IN
2.25701	3.30159	1.65535	2.58976	1.66448	2.72683	4.15218	3.7666	2.75702	2.44095	3.11603	3.29425	3.81558	5.73525	6.23247	1.67356	IN
1.65076	2.89918	2.6893	2.45681	1.70487	2.08406	3.05832	3.57289	2.04264	1.80735	2.37573	3.18903	3.13586	5.09887	5.77347	1.02148	MM
2.19535	3.06178	1.61824	2.46467	1.81147	2.16993	3.58856	3.34056	2.57289	2.39232	3.15056	3.8846	2.04264	7.63873	5.61176	1.4957	MM
1.68706	2.99277	3.16511	3.0268	1.9486	1.9855	3.84298	3.62877	2	1.47508	3.82579	4.18587	3.80735	5.79416	6.73064	3.60763	MM
0.641546	2.65992	1.65076	3.17473	1.62761	1.63691	3.49697	4.20867	1.70044	1.46467	3.28244	4.30159	2.44095	5.29536	5.79753	2.94486	MM
1.7137	2.56071	1.62761	2.72901	2.04614	2.0072	3.41684	3.2555	1.93734	1.83592	3.75916	5.08746	4.10518	8.41452	6.31524	3.75061	MM
1.81967	2.80735	1.774	2.63923	1.852	1.88753	3.62176	3.50462	2.09761	2.02857	3.04089	4.71425	3.45154	5.81737	6.58391	3.46597	MM
0.584963	2.50335	3.60644	2.70708	1.84398	2.01436	3.76447	3.10936	2.01078	1.31615	3.11603	2.64155	1.32193	5.39472	6.59753	1.43829	MM
2.22651	3.16832	1.54102	2.59694	1.4957	2.48543	4.23343	3.50843	2.37295	2	2.44095	3.03738	2.5509	4.06523	6.17592	1.60407	MM
2.01078	3.33771	2.29866	2.75702	2.4489	2.76341	4.37086	3.88947	2.71149	2.35896	3.18903	4.82426	4.03914	4.08066	6.28466	3.42761	MM
1.92979	2.7761	1.37851	2.09424	1.36737	1.61824	2.89142	3.22805	2.06695	1.5509	2.63691	2.79077	2.46989	5.43763	6.00966	1.18903	MM
2.10769	2.774	2.08746	3.32193	1.774	2.29572	3.37851	3.60881	2.38128	1.93734	3.90785	2.29572	3.17632	5.3875	7.17403	0.659925	MM
2.19219	3.05137	1.46467	2.14405	1.01436	2.39232	4.02591	3.7761	2.45681	2.41143	2.19535	3.63459	2.73552	5.68313	5.80116	1.87184	MM
1.83188	2.90689	2.23879	2.18903	1.40599	1.79077	3.51979	3.48543	1.58015	1.91456	2.12433	2.848	3.51223	5.79623	6.09107	1.08406	MM
1.43296	2.82579	1.81967	2.7761	2.05658	2.12102	3.774	3.51854	2.18269	1.72247	4.04439	4.30743	3.08746	6.11853	5.91839	2.29278	MM
1.1375	3.29131	2.26604	2.88166	1.85599	1.74846	3.60999	3.39506	1.97453	1.75702	2.59216	4.11187	3.71589	6.98003	4.61058	2.36737	MM
2.26003	3.43296	0.790772	1.9855	0.9855	2.16672	4.16591	3.49442	2.19535	1.7866	1.852	3.54102	2.31904	5.70099	4.77873	2.63923	MM
1.41684	2.22651	1.70929	2.69599	1.88362	1.81558	2.66448	3.34199	2.0321	1.52607	4.22651	3.89142	3.58616	5.40327	6.99424	2.25096	MM
1.53605	2.56803	2.22033	2.53854	1.9222	2.01078	3.17632	3.60644	1.93357	1.8679	3.30159	3.85699	3.12267	5.66278	5.65306	2.50589	MM
1.53107	3.46989	1.66448	2.56071	1.80323	1.77821	3.89142	3.63807	1.7137	1.46989	2.56316	5.54133	3.90497	6.1177	6.28374	4.18824	MM
1.38405	2.20789	2.70929	2.36457	1.58015	1.60881	4.02148	3.27947	1.34483	2.23573	2.26903	3.35755	0.847997	7.03804	7.03551	1.60881	MM
1.9855	2.6893	1.95233	2.26604	1.70929	2.04963	2.82171	3.24031	1.96717	1.59455	3.12763	3.16832	2.75916	6.32894	6.71658	1.67356	MM
0.62293	3.10098	1.71809	1.95606	1.65992	2.37016	3.7939	3.43563	2.18903	2.03562	2.23573	3.14731	3.43162	3.9514	5.30706	1.36737	MM
2.49825	2.50589	2.60644	2.75916	2.01078	1.66448	3.98732	3.06695	2.45943	1.24489	2.50843	1.80735	2.0036	4.51979	7.42291	0.632268	MM
1.71809	3.54597	2.29866	3.01792	1.97453	2.90497	3.68482	3.98459	2.65535	2.10098	3.78346	4.76075	3.76235	6.29591	5.7879	3.16027	MM
2.03914	2.73985	1.18903	2.11437	1.23266	1.48543	2.94111	3.07382	1.44361	1.40599	1.78241	2.02148	2.33342	3.03914	5.8622	1.49057	MM
2.30159	3.43696	2.68032	2.67807	1.90689	2.34483	4.18745	3.96901	2.5509	2.70487	2.83996	4.23189	2.84599	6.9357	5.35685	1.20789	MM
0.918386	3.01078	1.75702	2.73118	1.51096	1.37851	3.92884	3.57289	2.1375	1.25096	3.42492	3.21723	3.53481	5.3067	5.98117	1.54597	MM
1.18903	2.53107	1.46989	2.84197	1.46989	2.30743	3.46989	3.22497	3.1177	1.95233	3.28096	2.73552	1.41684	7.19387	5.68874	0.475085	MM
1.5008	2.69599	1.53107	1.7137	0.641546	1.29866	3.20477	2.7866	1.62761	1.58015	2.21412	2.36177	1.35614	6.41903	5.43896	1.56071	MM
1.5008	2.63227	1.52105	2.46467	1.53605	1.69599	3.22497	3.04089	1.21412	1.37295	2.59694	3.56925	2.73769	5.94439	6.61868	2.45943	MM
2.5509	3.09592	1.774	2.69599	1.94486	2.85599	3.66448	3.7939	2.46728	2.50335	2.98185	2.8679	2.69822	6.39643	6.22052	1.774	MM
2.23573	3.34341	1.73985	2.488	1.64155	2.80735	4.0321	4.2555	2.56316	2.04963	3.97911	3.22497	2.94298	6.14282	5.67864	1.29278	MM
2.26003	2.58736	2.38128	3.13422	2.33056	2.51096	4.3875	3.70487	3.14731	2.21723	4.51349	2.98914	3.45286	7.41202	6.87541	1.19535	MM
1.73552	2.81762	1.66448	2.62059	1.48543	1.8953	3.65076	3.63575	2.72028	1.35614	3.23113	3.49825	1.82782	7.28882	5.14405	1.1177	MM
0.641546	1.93734	2.88753	1.53605	0.871844	0.613532	1.99277	2.15056	0.823749	0.773996	2	1.77821	3.75275	3.7148	6.39968	1.46989	MM
2.38405	3.15543	2.20163	2.93546	1.852	2.37573	3.50589	3.68145	2.8339	2.09085	3.80735	2.79701	2.50843	4.53481	6.13196	1.49057	MM
1.28688	2.70266	2.04614	2.23573	1.37851	1.73552	3.02148	3.35191	1.87578	1.50589	3.0018	3.14078	3.02326	6.62688	6.55766	0.823749	MM
2.32769	2.70266	2.05658	2.74846	1.848	2.22959	2.91265	3.40735	2.32769	1.66903	3.25852	2.9982	3.67694	4.85748	6.7046	2.43829	MM
1.9855	3.06867	1.26303	2.66221	1.95233	2.43829	3.65992	3.84197	2.32193	2.50589	3.20163	4.04789	3.8166	5.50843	6.07724	2.73769	MM
1.66448	3.22959	2.29866	2.99458	2.14731	1.98185	3.39917	3.61706	2.72901	2.0036	3.5509	4.08916	3.53605	6.78516	6.11811	1.69599	MM
1.67807	2.49313	2.82985	1.88753	1.96347	2.24793	3.48156	3.30743	2.63923	2.1375	2.66676	2.64847	2.10434	5.34412	5.67976	1.22651	MM
1	2.62761	3.61706	2.53605	1.852	2.14078	3.45549	3.37712	1.29866	1.42223	3.47768	3.58135	3.48156	6.63532	6.13873	3.06867	SM
1.62293	3.40735	1.71809	2.6017	1.80323	2.58736	3.63343	3.11103	2.77189	2.50335	1.62761	4.27575	3.20789	6.32715	6.45335	2.13093	SM
2.03562	3.24945	1.37295	2.20789	1.53605	2.1635	3.63923	3.50208	2.08746	2.14405	2.26604	2.70929	3.0072	4.75916	6.45828	1.91456	SM
0.871844	2.08746	2.11103	2.65535	1.93357	1.45943	3.09424	2.57289	2.0635	1.42761	3.57894	2.74631	2.58976	4.35544	5.87652	1.99639	SM
1.73552	3.49057	2.01078	2.69822	1.62293	2.43563	3.72028	3.32337	2.48027	2.18903	3.05658	4.20867	3.22188	6.83124	6.06803	2.55336	SM
3.45418	3.80941	2.79701	2.48285	1.8679	2.59455	4.28836	4.09677	2.60881	2.87971	3.05658	4.34908	3.44095	7.52293	5.53419	3.08746	SM
1.4957	3.93734	1.5656	2.64386	1.42223	2.1375	3.10434	3.40599	2.20163	1.75702	2.02503	4.59872	2.89918	8.14272	5.11437	1.60881	SM
1.76977	3.11603	1.9486	2.55827	1.48027	2.19849	3.55582	3.55949	2.12763	1.58496	2.43296	3.62644	3.12433	6.85885	5.62439	1.61353	SM
2.12102	3.20006	2.42492	3.26153	2.23573	2.41414	4.29499	3.33914	2.78031	2.30743	3.78764	4.07639	2.52105	6.66434	6.37313	2.49313	SM
2.35332	3.0268	1.62761	2.76129	1.81147	2.47508	4.10014	3.39506	2.39506	1.97085	2.63227	4.1102	2.854	6.20692	6.61427	2.97453	SM
3.22497	2.93923	2.37851	3.12928	2.20163	2.86196	3.95606	3.9855	3.16027	2.49825	4.11936	3.70377	2.62994	5.76924	6.94509	1.33342	SM
1.88753	3.29131	2.59694	2.55582	1.60407	2.24184	3.58736	3.11936	2.16027	2	3.15704	4.24641	2.19219	7.44543	5.36282	1.83188	SM
2.97636	3.56925	2.41954	3.12433	2.11103	1.81967	3.7845	3.83491	1.98914	1.78241	2.6017	3.67243	3.55704	6.22265	6.06781	0.748461	SM
0.0976108	2.98368	3.61589	3.25852	1.72247	1.95977	3.55213	3.19219	1.70487	1.76977	4.8802	2.08746	0.85599	5.06609	7.29737	0.594549	SM
1.07724	3.54473	2.33914	2.23879	1.37851	2.54102	4.8475	3.8748	1.85599	1.87578	3.09592	3.70155	4.17632	6.54148	4.64097	1.63227	SM
1.54597	3.33628	1.66903	2.75702	1.45418	2.5509	4.06523	3.58376	2.58015	2.06005	2.42761	3.24336	1.63691	6.36229	5.75916	1.24489	SM
2.19535	3.1177	1.61824	2.70487	1.81147	2.57531	4.05224	3.56925	2.28688	2.26903	3.02503	5.46695	3.26303	7.50335	5.92434	3.41684	SM
0.238787	2.74846	2.40871	3.04439	2.20163	2.08406	3.35191	3.34483	1.34483	1.31034	4.03386	4.79857	3.59574	6.02967	6.10371	3.14568	SM
0.773996	2.42223	2.20477	2.47508	1.66448	1.9486	3.05485	3.57289	1.58976	1.38405	3.66789	4.54226	4.16672	8.15916	6.59813	3.78764	SM
1.25701	3.73118	3.20006	2.41414	1.54102	2.45681	3.71589	3.27352	2.05658	1.93734	2.74416	4.83643	3.37434	7.53862	5.25285	2.14731	SM
1.54102	3.14893	1.95977	2.71589	1.79494	2.08406	3.17313	3.4957	2.34483	1.65076	3.91839	3.60526	3.46989	7.32265	6.53838	1.926	SM
0.85599	3.05137	1.44361	3.05137	2.1635	2.37573	3.29719	3.6893	2.08746	2.62527	3.60288	3.30889	3.80632	5.03958	5.01436	1.10434	SM
2.20789	3.17951	1.8679	3.10266	1.76553	2.46989	3.88166	3.6565	2.25096	2.02503	3.47249	4.25399	3.46858	7.31252	6.18765	2.46989	SM
0.879706	2.08746	1.37851	2.52105	1.51602	1.65535	3.4489	3.05658	1.91073	1.85997	3.65076	4.95233	4.85798	7.4297	6.33521	3.43029	SM
1.47508	3.18428	2.10769	2.91073	1.73118	2.48027	3.71918	3.67243	3.02148	2.28983	3.55459	4.20555	3.02857	6.17532	5.26754	1.82782	SM
1.94111	3.46205	1.5509	2.49313	1.60881	2.61117	3.70266	3.60999	3.0072	2.22959	1.89142	4.02503	2.854	5.92053	4.94813	2.45943	SM
1.57531	3.13914	2.91648	2.23573	1.86394	1.88362	3.86691	3.24184	2.18269	1.86394	3.08746	3.80426	3.42223	5.74308	5.47671	2.78241	SM
1.30451	2.25701	1.25096	2.44626	2.02503	2.37295	2.97636	3.43696	2.52105	1.57531	4.20945	2.93168	3.70155	5.33342	6.27836	1.4957	SM
1.19535	2.76977	2.33914	2.64847	1.59455	1.69599	3.44095	3.42492	2.0321	1.61353	3.27202	4.86394	3.83188	7.36842	6.51775	3.30597	SM
1.93734	3.43029	2.17313	2.66448	1.63691	2.04264	3.53978	3.78973	2.05311	1.71809	3.43429	4.28466	3.03034	7.40267	5.55029	1.82375	SM
0.669027	3.25701	1.7137	2.74846	1.36737	1.73118	3.77083	3.38957	1.87971	1.46989	3.81762	3.74953	4.15462	6.12371	7.3025	3.13258	SM
2.33056	2.76553	2.80941	2.83996	1.76129	1.84398	3.72683	3.69933	1.70929	1.56071	3.24336	3.95233	4.03738	7.22265	6.4031	3.25248	SM
1.56071	3.87184	2.81558	2.62994	1.70487	2.65992	4.18507	3.67469	1.95233	2.22959	2.46467	3.01078	2.98185	5.97016	5.3345	2.06695	SM
2.80735	3.33056	1.88362	3.1635	2.24489	2.73552	3.46728	3.82375	2.94298	2.01436	3.95699	3.72683	3.43162	6.84637	6.337	1.83996	SM
1.54102	3.07724	2.46728	2.47249	1.80735	2.22342	4.2211	3.58616	1.90304	2.48027	3.22342	5.09466	4.20867	7.81076	5.74873	3.5741	SM
1.9222	3.35191	0.847997	2.56316	1.45943	2.28392	3.96532	3.76129	2.88166	1.68706	2.89918	3.26003	3.12598	5.85898	4.98231	1.28096	SM
2.02857	2.86196	2.89336	2.5656	1.72683	1.73118	3.30889	3.16832	1.67807	1.83188	3.16189	4.52419	3.69377	7.19002	6.74618	3.86493	SM
1.13093	2.90111	1.83996	2.36457	1.33914	1.7866	3.23573	3.60881	1.57046	1.94111	2.95977	3.77716	2.82782	6.87578	5.972	1.61824	SM
1.26903	2.82985	1.68257	3.02326	2.22651	2.63227	3.79077	3.71039	1.85997	1.63227	4.4822	4.89918	4.05745	7.54365	7.07927	4.33842	SM
2.24184	3.02148	3.03034	3.0197	1.68706	2.37851	4.02768	3.7866	2.70266	1.62761	4.29499	3.9486	2.69599	7.38353	6.38042	1.51096	SM
1.82375	2.32193	2.59694	2.36177	1.68706	2.09085	2.98003	3.34199	2.30743	1.41143	3.41954	2.63227	2.88753	5.09212	6.84775	1.15704	SM
0.831877	2.7761	1.66903	2.25701	0.978196	1.62761	3.91839	3.41414	1.22651	1.60407	3.12928	3.92979	4.08236	7.1297	6.51948	4.22574	SM
0.879706	2.55336	3.08916	2.36177	1.73118	1.8679	3.58376	2.98185	1.53605	1.4489	4.02503	2.9486	3.36317	5.16189	5.70183	2.17313	SM
1.37295	3.46597	1.81967	2.50589	1.61353	1.53605	4.01703	3.61824	2.09424	1.85997	2.12433	4.46074	3.0197	5.31759	5.40259	2.24184	SM
1.68257	2.82782	1.89142	2.45943	1.39506	1.8953	3.56071	3.66448	1.72683	1.60881	2.70708	3.26303	2.3978	4.48027	6.26772	1.65535	SM
2.67807	3.26454	2.31615	2.61589	1.47508	2.488	4.41752	3.7137	2.56071	2.52857	2.21412	3.01614	2.66221	5.71149	5.80503	1.774	SM
1.17632	2.84197	1.8679	3.18587	2.35614	2.55582	4.50016	3.71589	2.57046	2.41954	3.7126	5.45483	3.7845	8.50438	5.95024	3.57168	SM
0.757023	3.34625	2.58976	3.61941	1.45418	2.84599	4.62059	4.04439	3.50843	3.21257	2.05658	2.02148	2.01436	3.17473	6.78057	0.454176	SM
2.14405	3.49953	2.12763	2.69377	2.01792	2.8339	3.99729	3.91361	2.97636	2.16993	3.29278	4.52293	3.31034	8.00445	5.6522	2.84599	SM
1.60881	2.91265	2.33914	3.28983	2.50589	2.71589	3.82069	3.61589	2.35896	2.29572	3.84398	6.04023	4.67582	7.96815	6.76646	4.98641	SM
2.10769	3.33771	1.40054	2.93546	1.67807	2.56316	3.50589	3.5097	2.60881	2.02148	3.83491	3.59335	3.51223	5.82833	6.29554	1.47508	SM
2.04614	3.17313	1.38957	2.29572	1.4489	2.01792	3.49953	3.55582	1.97085	1.848	2.08066	2.9782	2.9222	6.0177	5.46858	1.75702	SM
1.55582	2.51602	3.03562	2.94111	2.13093	2.51602	3.29866	3.79181	2.88753	1.60407	4.41075	5.0036	4.21412	6.35526	6.57334	3.46728	SM
1.29866	3.35896	3.15543	2.87184	1.75702	1.71809	3.37156	3.6792	2.4489	1.63227	2.63923	3.95977	3.81455	7.62834	6.03914	2.85	SM
1.36737	2.87578	1.48027	2.69822	1.54597	2.13093	3.26754	3.39506	1.64155	1.48027	3.74524	3.38543	4.03386	5.11645	6.41397	3.46989	SM
2.32193	3.14568	1.98185	2.96347	2.10434	2.61824	4.12433	3.55827	2.88753	2.20477	3.50462	4.43162	2.83794	7.08799	5.96855	2.11437	SM
1.26303	3.05485	2.90881	2.48285	1.49057	2.0321	2.85	3.29866	1.64155	1.87971	2.51602	3.73118	1.62293	5.32517	6.79779	1.20163	SM
1.77821	3.43829	1.86394	2.37295	1.9855	2.46467	4.15137	4.08491	2.91073	2.4957	3.04963	5.0387	3.32337	7.03298	5.41853	2.85599	SM
2.30451	2.5435	1.9486	2.98732	2.29572	2.85997	3.47119	4.02768	3.08236	1.84398	4.16993	3.29131	2.8339	6.18587	6.12784	1.02148	SM
1.23266	2.4957	1.69153	2.0635	1.3505	1.46467	3.25852	2.79077	1.1375	1.29278	2.27798	4.0365	2.28983	7.09054	5.61265	2.21723	SM
1.28688	1.98914	2.09085	1.79494	0.941106	0.9855	2.96347	2.37295	1.26903	1.20789	1.94486	2	1.46467	5.22805	6.67059	0.594549	SM
0.505891	2.15704	2.36737	2.49057	1.44361	0.910733	3.34341	2.9279	0.815575	1.37295	2.19849	4.31759	3.91743	5.17073	6.57001	3.09085	SM
0.613532	2.18269	2.7845	2.7761	1.66448	1.926	3.22805	3.26454	1.31615	1.17632	4.17712	2.65076	3.85599	5.51412	6.6279	1.77821	SM
2.16027	3.37851	1.71809	2.70929	1.20163	2.63691	3.72901	3.7137	2.08746	2.45943	1.91073	2.79494	2.45418	6.29315	5.90038	1.32193	SM
1.31034	3.48543	2.12433	3.06695	1.926	2.25399	3.98459	3.58976	2.54102	2.34767	3.5097	5.27463	2.9782	7.85953	5.30634	2.59216	SM
1.47508	3.10098	2.18269	2.08066	1.51602	1.22033	3.31904	3.32048	1.58496	1.44361	2.85	3.7126	4.11187	7.35729	5.62673	1.97085	SM
1.28688	3.25701	2.06005	3.27202	2.42761	2.36457	3.89433	3.24489	2.23573	1.54102	4.69265	4.86938	3.23113	7.15137	6.31379	3.34625	SM
2.89336	3.02503	1.96717	3.16027	2.38681	2.62761	3.65076	4.05658	2.72028	1.88753	4.29205	3.18428	2.80323	5.2502	6.85512	0.9855	SM
2.69599	3.01078	1.81967	2.47768	1.72247	2.53605	3.87873	3.45943	2.56316	2.3505	2.83188	4.26228	2.20789	5.2032	5.94533	1.95606	SM
1.85997	3.41007	2.28392	2.88557	2.07039	2.80116	3.73552	3.66562	3.03386	2.33628	3.59813	4.43896	3.36597	7.25673	5.40837	1.65992	SM
0.925999	2.65535	2.62994	2.26604	1.63691	1.59932	3.01792	3.04264	2.01436	1.26303	3.53107	3.23879	3.39232	6.03034	5.94158	2.28983	SM
1.17632	2.45418	2.03914	2.87774	1.80735	2.23266	3.40054	3.68818	2.40054	1.91456	4.39712	3.09255	3.56071	5.87946	6.35209	2.17313	SM
1	3.07382	3.13586	2.6017	1.26903	1.39506	3.11603	3.07039	1.45943	1.81147	2.38681	1.74846	3.04264	3.21568	5.73823	0.757023	SM
1.17632	2.91265	0.948601	2.46989	1.04963	1.62761	3.20006	3.15056	1.49057	1.23879	2.5008	3.29866	2.8679	4.72028	6.01903	2.90111	SM
1.70487	2.75702	2.34483	3.09761	2.23573	2.37016	3.17313	3.41143	2.22651	1.82782	3.53854	4.393	3.53107	6.37156	6.76514	3.40327	SM

## Sheet: Figure3c
	NDUFS2	FKBP15	CALR	SLC31A1	AFG3L2	UTP3	LAMP1	MFSD7	TDRD7	ITGB1BP1	NARS	WDR11	CXCL9	TMEM33	ATP6V1A	PLEKHB2	SCAMP2	CLCN7	WTAP	CORO7	IL17RA	ARHGEF11	MRS2	LILRB4	MRPL40	CD84	TFRC	OTUD4	STX12	ABCD1	P2RX7	IGSF6	ABI1	SLAMF8	FPR3	IFNAR1	SIGLEC9	DLAT	CMKLR1	class
TCGA.BP.4967.01	5.50271	3.58736	9.09144	3.03914	5.46793	3.47249	6.59813	3.43296	2.9982	5.43763	5.55367	4.05311	2.79701	3.56682	4.6153	4.94486	5.51791	4.96855	5.12226	3.66221	1.69153	3.10266	3.39094	3.50716	4.61117	2.18269	3.80426	3.46989	4.45549	3.31179	2.51854	2.95606	4.43496	2.28392	3.34056	4.19849	1.47508	3.98368	1.8953	IN
TCGA.BP.5191.01	4.49889	2.95233	9.00011	1.82782	2.87381	3.19849	5.20163	2.65992	1.80735	5.48285	4.43029	2.73335	6.71905	2.06005	3.29425	4.0018	5.35614	3.4019	4.22342	3.50843	2.01792	2.27202	2.13422	4.41278	6.00675	2.02503	1.74846	1.94111	3.32912	3.22651	1.73118	3.82579	3.04789	4.86245	3.13586	3.73552	1.72683	2.16993	2.26903	IN
TCGA.BP.4347.01	6.07468	3.68257	8.8572	3.70377	5.29094	4.49313	6.49985	3.01078	3.08916	5.6091	6.32571	4.2891	5.02015	3.89433	4.14975	5.68061	5.852	5.08023	5.95373	3.85699	2.26003	3.35332	3.79077	2.58256	4.98868	1.83996	3.84197	3.5435	4.7339	2.79909	2.38957	2.02148	4.38543	2.09085	3.32912	4.34696	0.925999	4.17313	2.05658	IN
TCGA.BP.4761.01	5.82426	3.55213	9.53325	2.79077	3.24184	2.926	5.65735	1.98185	2.25096	5.45088	3.69153	3.28983	2.99095	2.38405	3.84097	4.98687	6.82184	5.24603	4.14975	3.42223	2.06005	2.93734	2.43296	2.93546	6.79973	0.925999	4.21723	2.08746	3.02148	3.95047	1.79909	1.62761	3.16832	4.393	1.79494	3.32769	1.21412	2.62527	1.99277	IN
TCGA.BP.4349.01	5.86962	3.49313	8.92089	2.62761	4.44758	3.81147	6.39352	2.74846	2.88753	5.90014	5.48671	4.00988	3.60288	3.31904	4.30961	4.49442	5.95606	4.67243	5.72329	4.17792	2.65992	3.27202	3.25096	2.81558	5.24945	1.34483	3.47897	3.24489	4.49953	2.78869	1.7866	1.90689	3.8748	2.10769	2.21412	4.36317	1.32193	3.48156	1.10434	IN
TCGA.B0.5711.01	5.83542	3.94486	8.78467	3.12763	5.17073	3.79701	6.7028	1.70487	3.45022	5.58225	5.80323	4.13668	4.38819	3.57289	5.05268	5.37782	5.92267	4.19928	5.4957	3.39506	2.58015	2.93734	3.58256	3.38543	5.27984	2.04614	4.09677	3.58976	4.99684	2.88753	2.85798	3.20006	4.61353	3.10936	3.75489	5.11562	1.57046	4.25323	2.34199	IN
TCGA.B0.4706.01	6.01703	3.4957	8.58526	2.07382	4.39917	3.34767	6.59976	2.63227	2.79494	5.82553	5.05311	3.89433	3.8125	2.72901	4.01792	4.41684	5.90977	4.71973	5.01703	3.74524	2.20789	3.12928	3.15218	1.66448	5.98254	0.941106	3.17473	3.10098	4.02503	3.32193	1.9855	1.35614	3.88264	1.40054	1.23266	3.93263	0.773996	3.20789	1.36177	IN
TCGA.CZ.5458.01	5.76129	3.80632	8.72462	2.852	5.07639	3.80426	6.732	3.06523	3.21412	5.20555	5.42492	4.10936	3.71918	3.34767	4.38128	4.87086	6.26209	4.05832	5.42626	3.91839	2.65992	2.75916	3.32912	2.99639	5.18388	1.71809	4.17871	3.26303	4.77189	3.56925	1.96717	2.30159	4.60644	3.11437	3.40871	3.96809	1.31034	3.12763	1.96717	IN
TCGA.B0.5085.01	5.87603	3.1811	8.59991	1.76553	4.08491	3.0036	5.61412	1.95233	2.20789	5.09972	4.9905	3.58135	3.18428	2.27798	3.32048	3.86691	6.16952	4.83946	4.83086	3.99367	2.19535	2.98003	2.63691	2.30159	6.04308	0.918386	2.80323	2.55827	3.86691	3.88264	1.8679	2.24489	3.06005	2.01436	1.70929	3.05311	1.08406	2.17313	1.04963	IN
TCGA.CZ.5465.01	5.85723	3.60999	8.96639	2.91265	5.54751	4.29939	6.36054	0.871844	2.96901	5.63575	6.21781	3.76235	3.08576	3.05832	5.50367	5.1416	6.12143	4.39025	5.45582	2.52857	2.22959	2.69599	3.33485	2.95791	5.73715	1.56071	5.51159	2.99639	4.82018	2.59932	2.96532	2.51854	4.08236	1.75702	3.8846	4.18507	1.17632	4.04876	1.85997	IN
TCGA.BP.4330.01	6.08002	4.16511	8.82509	3.31904	5.12019	4.0635	6.3302	2.82985	3.33628	4.87431	5.93617	4.50906	6.53278	3.67807	4.74039	5.17473	6.50287	4.84147	5.59574	4.49057	3.01792	3.10769	3.61706	4.20242	4.76447	3.6311	4.16672	3.38819	4.98277	3.08406	3.31759	3.31904	4.75596	3.95699	4.49121	4.60763	1.91839	4.02503	3.29719	IN
TCGA.CZ.5463.01	6.23132	3.95977	8.49881	4.1375	6.31705	4.26078	6.68229	2.23266	3.75916	4.84599	6.62848	4.88313	5.25739	4.39917	4.9397	5.82934	6.02746	4.35755	5.46041	3.22651	2.33342	3.04963	4.01614	3.9364	5.31252	2.9241	3.6427	3.99186	5.17073	2.59216	3.3505	3.62176	5.13914	2.848	4.05485	4.74416	1.73552	5.03958	2.52607	IN
TCGA.B0.5692.01	5.8089	4.02591	9.41722	2.99277	5.21179	4.12019	6.50478	4.06091	3.27947	5.38474	5.56194	3.52356	5.25134	3.25701	4.64328	5.1416	6.71356	4.7939	5.2555	4.61706	2.58496	3.0072	3.48156	4.39575	5.94134	2.24489	3.29866	3.16672	4.22265	3.42223	2.44361	3.62059	4.39985	3.69599	3.16189	4.53481	1.76553	3.65764	1.60881	IN
TCGA.BP.4973.01	6.02104	3.8268	8.94292	2.9486	5.38647	3.42895	6.37573	2.04264	3.09255	5.33414	5.66647	4.34837	4.53356	3.60644	4.90256	5.28614	5.97292	4.94533	5.83491	4.02503	2.46728	3.08576	3.5472	3.48671	4.74255	2.9222	4.59335	3.65306	4.67016	3.20163	3.72574	2.87578	4.59036	3.21257	3.74201	4.59335	1.68257	4.05311	2.10434	IN
TCGA.CJ.4884.01	6.03364	3.98185	8.96489	3.47897	5.58886	4.5008	6.65535	2.0036	2.91456	5.10182	6.34465	4.11603	4.2211	3.62293	5.21218	5.57954	5.85823	4.91552	5.89312	4.21956	2.16027	2.99639	3.8125	4.59335	5.29168	2.854	3.34625	3.25852	4.59096	3.07553	2.75702	3.82069	4.66221	3.53978	4.37016	3.97177	2.21412	4.22805	2.70266	IN
TCGA.BP.4345.01	5.66021	3.70266	9.55142	3.26903	3.64386	3.87676	6.95803	2.34767	2.43296	6.28374	5.33342	3.41278	5.02547	3.43162	4.38405	4.56377	5.29609	4.3875	5.42593	4.1152	2.74416	3.20163	3.18269	5.37121	4.80012	2.32769	4.6565	3.34908	4.66789	2.83794	2	3.36877	4.35896	4.10601	4.40531	4.14486	2.24184	3.56682	3.53481	IN
TCGA.B0.4817.01	5.15056	3.09255	8.2897	3.21723	3.74631	3.7301	6.33557	3.40327	1.84398	5.51696	5.41549	3.60051	3.32625	3.03914	4.51728	4.86344	5.61117	4.13175	5.56925	3.99639	2.22651	2.57046	3.27798	2.19849	5.23534	0.713696	3.71149	2.75275	3.34199	3.57168	1.39506	2.69153	3.45943	2.45943	1.25096	3.80941	1.18269	2.54844	0.687061	IN
TCGA.B8.5163.01	5.36737	4.26679	9.39964	3.73444	4.13832	3.93923	6.5627	3.04264	2.98368	5.60199	5.37226	3.97911	6.16772	3.84298	5.12267	5.11353	5.80735	4.43829	5.51916	3.75489	2.77189	2.774	3.19377	4.76924	4.69933	3.49697	3.81044	3.6565	4.88947	2.82782	2.96901	3.35614	4.85947	4.07296	5.39369	5.18982	2.32193	4.10014	3.83086	IN
TCGA.B8.5550.01	5.96	3.93452	8.86459	3.80632	4.86394	3.89724	6.94883	3.9364	2.76129	6.16993	5.49601	3.51475	4.66562	4.09339	5.31506	6.04002	5.91958	5.51979	5.91337	3.87774	2.56803	2.88947	4.01346	4.34341	5.27761	2.45418	4.64674	3.2765	4.17073	3.72901	2.18269	2.38128	4.21956	3.71589	4.39985	4.35896	1.90304	4.50208	3.68482	IN
TCGA.B8.5158.01	6.04133	3.92125	10.3456	3.20006	5.75435	3.6017	6.76739	1.53605	2.61824	5.53076	6.69502	4.48607	4.8268	3.49185	5.22997	5.51507	6.31288	4.98413	5.92172	3.7137	2.84197	3.17632	3.40599	4.20789	5.2426	3.22497	4.53667	3.10266	4.63575	3.22188	2.53605	3.42223	4.8339	4.19692	4.74039	4.40122	2.72465	4.46923	2.9222	IN
TCGA.CZ.5459.01	5.83895	3.62994	8.75495	3.13258	5.63517	3.848	6.45664	1.7137	2.75702	5.68089	5.81686	3.77716	4.89433	3.12598	3.94392	4.68426	5.63981	4.44228	5.40224	3.68482	1.96717	2.62293	3.04614	3.02857	5.2854	1.63691	2.49057	2.61353	4.57471	2.62527	1.50589	2.19535	4.10852	2.54844	3.09255	4.05832	1.46989	4.14078	2.15704	IN
TCGA.CZ.4863.01	6.20516	4.26529	9.20384	4.06178	5.15299	4.29278	6.42391	2.39506	3.43029	5.68201	5.56712	4.55029	5.92505	4.0045	5.19731	6.32787	6.21956	4.91504	5.77768	3.95884	2.62994	3.0993	4.0197	4.08151	5.50335	3.34767	5.21839	3.76235	4.51979	2.854	2.7137	3.22805	4.88118	3.71918	4.94392	4.28244	2.37295	4.28244	3.10098	IN
TCGA.BP.4164.01	6.20261	3.53854	8.83156	3.12598	5.25475	3.87971	6.98493	1.5509	3.33199	5.7666	5.86344	3.73444	3.23266	3.55704	5.56925	5.69766	5.76447	4.79961	5.72982	4.04264	2.19219	3.2555	3.90207	2.94298	5.33878	1.53107	4.2765	3.39643	5.30049	3.27352	2.45681	2.39232	4.05398	2.67129	3.40327	4.48671	1.25096	4.89579	1.54597	IN
TCGA.B0.5113.01	5.58826	3.79286	8.81141	3.12102	4.97361	3.89045	5.99277	1.28688	2.97269	5.59872	5.84147	4.2854	5.1334	3.45286	4.80735	5.26303	5.804	4.16912	5.749	3.83188	2.84197	3.35473	3.50843	3.80941	4.9528	3.06695	4.13258	3.50589	4.67582	3.0054	3.16189	3.36317	4.76182	3.32481	3.83592	5.05702	1.85599	4.09761	2.65076	IN
TCGA.BP.4970.01	5.63778	4.15866	9.26254	3.66562	5.05572	3.71809	6.99005	2.852	3.29719	4.70266	6.05637	4.29131	6.35315	4.13996	5.39815	5.72547	6.37643	4.70321	5.61648	3.79077	3.06523	3.26153	3.6241	4.10601	4.6865	3.05311	4.02768	3.86888	4.95513	2.98003	2.36737	3.64155	5.12887	3.70266	4.56377	4.81506	2.32481	4.05918	4.01703	IN
TCGA.CJ.4902.01	6.05202	3.94953	9.14705	2.88947	4.79857	3.7666	6.71177	2.05658	2.99095	6.15967	5.42962	4.04439	5.10727	3.15704	4.32984	4.64443	5.80297	4.6153	5.38024	4.27873	2.64616	3.34767	3.33771	4.10182	5.28725	2.59455	2.61824	3.46074	4.61412	3.56803	2.17632	3.60763	4.38128	3.68482	4.11603	4.38267	2.25096	3.43162	3.08066	IN
TCGA.BP.4797.01	5.88484	3.63343	8.89075	3.66789	4.21179	4.0798	6.86009	3.70598	2.91839	5.90183	6.03694	4.18982	5.3147	4.26679	5.35544	6.1336	5.69125	4.88509	5.83264	3.36737	2.66448	2.774	3.85898	4.30961	4.90111	3.25096	4.61471	3.41278	4.8515	3.15381	2.23879	3.29278	4.67976	3.58736	4.71973	4.57652	2.47508	4.77873	2.93546	IN
TCGA.B0.5095.01	6.13217	3.71039	8.80732	2.96162	4.7137	3.59694	6.54226	2.12763	2.54102	5.43396	5.45582	4.11936	3.45812	3.27947	4.23955	4.80941	5.24451	4.71315	5.6907	4.37365	2.56316	3.62761	3.48414	3.42358	4.80632	1.9782	3.6311	3.45549	4.7939	3.23726	2.02503	2.42761	4.51033	2.80735	3.57531	4.36947	1.58015	3.67129	3.55213	IN
TCGA.BP.4337.01	6.2292	3.24184	8.79795	2.22342	4.68145	3.47768	6.43796	3.08236	2.37016	6.13114	5.40599	3.6241	3.59574	2.67356	4.54844	4.78241	5.65964	5.15543	5.10014	4.34412	2.27798	2.99095	3.32769	3.27501	5.91743	1.18903	3.45681	2.74416	4.04963	3.55582	1.56071	1.80323	3.46597	2.80941	2.50843	3.96162	1.32193	3.6427	2.17632	IN
TCGA.BP.5198.01	5.37051	3.42492	9.50488	3.30597	4.31397	3.8268	6.89627	1.5656	2.44361	5.6017	5.88899	3.22959	3.70155	3.35755	4.86888	5.25248	5.72928	4.49313	5.9855	3.89821	2.82171	2.90111	3.21412	4.14323	5.08491	2.80735	4.82883	3.18269	4.6893	2.79701	1.75702	2.58976	4.37782	4.10014	4.04177	4.01167	2.40054	4.01078	2.6017	IN
TCGA.B8.5164.01	6.02923	4.61883	9.36249	4.51791	5.20477	4.7761	6.9377	2.12763	3.5472	4.52293	6.35702	4.5741	7.9407	4.79961	4.94111	6.34359	6.76129	5.01792	6.19357	4.23189	3.35191	3.47249	3.95327	5.34731	4.85947	4.38336	3.78869	3.95606	4.69377	3.65535	3.20163	4.55152	5.20359	4.52857	5.08958	4.70266	2.83188	4.42156	3.70266	IN
TCGA.B0.5108.01	5.75889	4.21412	9.06598	3.41278	4.71809	4.05311	7.1533	3.24641	2.93923	5.92766	5.54071	4.10182	5.57561	3.5435	4.64674	5.09466	5.58646	4.76713	5.72301	3.99729	2.59932	3.33056	2.774	6.5435	4.68482	3.03562	5.20085	3.62176	4.87283	2.60644	2.30451	3.84499	4.81404	4.82069	5.06953	4.51538	2.44626	3.91361	3.7148	IN
TCGA.CJ.4891.01	5.81044	3.66903	10.5873	2.18269	4.24184	3.45418	6.6014	2.11437	1.81558	6.18587	6.29297	2.72901	2.28983	3.17792	4.91504	5.02192	5.60377	5.56803	5.85025	4.01792	2.23879	3.29425	3.51349	3.91265	5.38888	1.5509	2.61117	3.18269	3.84097	3.52857	2.09761	3.27053	3.71918	6.57577	3.0054	3.37712	2.67129	2.84197	1.78241	IN
TCGA.CJ.4882.01	5.40599	3.29866	8.59522	2.33342	3.71809	3.34056	6.32103	1.97085	2.34767	5.71891	5.39985	2.94111	5.32984	3.01257	3.87283	4.94111	5.4446	4.93923	5.3572	4.50271	2.04264	2.95606	2.72683	3.58376	4.83996	2.24489	4.34696	3.43962	3.96625	3.41549	1.70044	2.52607	3.94486	3.83895	3.27798	4.04439	1.70929	2.86592	1.96347	IN
TCGA.BP.4971.01	6.01659	4.01257	8.63565	2.41684	3.86888	3.41007	6.27501	2.79909	2.57531	5.66704	5.2555	3.97085	5.54288	2.66903	3.76977	4.1914	4.95606	5.26866	5.17073	4.5656	2.73335	3.6311	3.01257	5.1815	5.32553	3.18745	4.61706	3.2555	4.22959	3.13586	3.42626	4.23343	3.9855	4.47573	3.44758	3.32625	2.14405	2.87184	2.99095	IN
TCGA.B0.5709.01	5.74846	4.31542	8.97019	3.68482	5.37051	4.14568	6.93993	2.26903	3.30012	5.77742	6.13258	4.07553	6.08321	4.30159	5.37678	5.93334	6.49793	5.31615	5.79129	4.14649	3.36036	3.33485	3.78555	4.65935	4.7241	3.45418	4.33771	3.57773	4.59455	3.43429	2.88362	3.9782	5.19259	4.35544	4.94251	4.64559	2.37573	4.25096	3.86096	IN
TCGA.CJ.4873.01	5.68706	3.64386	9.02987	2.38957	3.73444	3.45681	5.9798	2.69377	1.78241	5.40735	5.01881	3.53232	4.851	2.69377	3.29425	4.17233	5.05355	4.74524	4.77083	4.34837	2.23879	3.32337	3.0036	5.29168	5.97934	2.42761	2.66448	2.62994	3.95699	3.59694	2.77189	4.18666	3.60644	4.60229	4.16912	3.64616	2.70044	2.9982	2.64155	IN
TCGA.CJ.4901.01	5.3427	3.70487	8.8679	2.87971	4.12598	3.25701	5.94696	2.02857	2.70487	5.81865	5.03078	3.65076	7.78365	3.31759	4.21956	4.67976	5.36527	4.73444	5.23534	4.0072	2.20163	2.91073	3.06178	5.0751	5.00854	3.31034	4.49889	3.34483	4.26078	3.16672	2.66903	3.926	4.34056	4.79494	4.02591	3.86394	2.27501	3.43029	2.96717	IN
TCGA.CJ.4640.01	6.32625	3.93168	10.0129	3.81352	5.29131	4.14649	6.74873	3.07382	3.36177	5.0365	6.18626	3.8125	6.24888	4.35332	5.62644	5.63952	6.39472	4.74039	5.80839	3.40054	2.54597	3.22497	4.12516	4.85997	5.62088	2.28688	4.0798	3.37573	4.38474	2.88362	1.78241	3.58015	4.82222	4.13258	4.70929	4.04002	2.12763	3.89336	2.76977	IN
TCGA.B0.4813.01	5.60377	3.20477	9.0036	1.94111	4.04789	4.14405	6.11749	2.09085	2.54844	6.86481	5.6153	3.64847	2.54844	4.46074	3.21568	4.25475	5.55796	5.37539	4.92077	3.80529	2.0072	3.14078	2.56071	2.37295	6.07211	0.871844	3.86196	2.8339	3.91839	4.1235	1.4957	1.82375	3.68145	2.37016	2.59216	3.40327	1.01436	2.97453	1.10434	IN
TCGA.CJ.4870.01	5.38405	3.28836	8.5622	2.70487	4.69377	3.5097	6.84134	2.87381	2.63459	5.732	5.27798	3.33199	2.27501	3.35755	4.59216	4.71205	6.20379	4.1914	5.23496	3.36457	1.77821	2.29866	3.16672	2.70929	5.34056	1.15056	4.46205	2.66221	4.85	3.29425	1.67356	2.28096	4.2817	2.01436	3.2032	4.04701	1.08406	3.69488	1.36737	IN
TCGA.BP.5202.01	5.94486	3.80839	8.91109	3.56682	5.21684	4.28836	6.56773	2.22959	2.91265	6.02392	5.82833	4.15137	3.42626	3.63343	5.04658	5.52199	6.27612	4.66959	5.9472	3.49825	2.37016	3.0054	3.5741	3.50335	5.28318	2.26303	4.8748	3.5008	5.2902	3.31615	2.14731	3.09761	4.58856	2.75275	3.86096	4.32193	2.03914	4.21257	2.47249	IN
TCGA.B0.5400.01	5.6837	3.6565	10.0417	2.87578	4.73227	3.26604	7.34864	2.98732	2.32769	5.17752	5.73173	3.26003	2.80735	3.0268	5.02813	5.14893	5.91025	5.82553	5.81404	4.18666	2.26604	2.95233	3.29572	3.11936	6.62249	1.65992	3.7148	2.39506	4.23649	3.24945	1.67807	2.82171	3.50589	3.79909	2.488	3.70377	1.97085	2.57046	1.91839	IN
TCGA.B0.5116.01	5.54535	3.13586	9.2979	2.68706	5.63314	3.7939	6.3658	0.757023	2.47768	5.51317	5.85798	3.78346	2.82985	2.73335	4.07895	5.02326	5.29241	3.91361	5.38059	2.82782	1.75702	2.59932	3.57046	1.88753	4.91504	0.918386	3.95977	2.848	4.8674	2.73985	2.38405	1.48543	4.30086	0.978196	1.87578	4.40054	0.594549	4.14405	1.31034	IN
TCGA.B0.4694.01	6.23707	3.95327	9.18958	3.93923	5.08916	3.82273	7.28965	2.38128	2.88557	5.76845	5.83592	3.53978	6.54921	3.80839	4.27501	5.71589	6.16027	5.19417	5.08958	3.94298	2.40871	2.9241	3.44095	6.01614	5.44228	3.47897	4.13914	3.06005	4.76341	3.17153	2.45681	3.80116	4.70984	5.05875	5.21374	4.10601	2.65306	4.04527	3.81558	IN
TCGA.BP.4983.01	5.8885	4.46532	9.28981	3.85898	4.28614	3.88947	6.93204	2.33056	2.88362	6.71589	6.09255	3.95791	5.96162	3.85898	4.15704	5.19535	5.6865	5.12184	4.70598	4.38405	3.02148	3.47897	3.36317	6.34359	4.98959	4.19849	6.08576	3.76341	4.44692	2.69599	2.99095	4.25475	4.78503	5.47054	5.48478	3.58856	3.04439	3.86493	4.06437	IN
TCGA.B0.5096.01	6.91516	3.49953	9.75877	3.46597	4.47508	3.83895	6.47168	1.38957	2.45943	6.34287	6.86765	4.1819	2.9855	4.36036	4.7366	6.07468	5.57592	4.37573	5.926	3.64386	2.76765	3.29866	4.87283	4.37086	4.75007	2.67582	4.20633	3.8953	5.06824	2.49825	2.14731	1.41684	4.42156	3.75275	5.10056	4.31976	2.95047	5.04963	2.84197	IN
TCGA.BP.4972.01	5.70874	4.18269	8.8141	3.97085	5.55766	3.87873	7.38007	3.16832	3.21568	5.40735	5.82375	4.32048	4.19613	4.04177	5.54504	5.57954	6.2116	5.15704	5.46369	3.66107	2.56803	3.42223	3.58616	5.10643	4.65992	4.12846	3.55827	3.8166	5.11645	3.22651	2.01436	4.67412	4.9905	4.63749	5.26191	4.90256	2.70487	4.21101	4.10936	IN
TCGA.B0.5075.01	5.99707	4.15785	8.65378	3.8748	5.72547	4.3147	6.80349	3.17951	2.9855	5.27352	6.14057	4.30597	3.22342	3.78973	5.39917	6.17373	6.06242	5.04701	5.75916	4.20006	2.50335	3.03386	3.9364	5.52325	5.04221	4.15299	3.93923	3.20633	4.7021	3.64847	3.03914	4.59813	4.63923	3.79077	4.75114	4.44427	2.87578	4.38267	3.47249	IN
TCGA.B0.4693.01	6.04898	3.76447	8.58455	3.66562	5.3067	4.30816	6.58165	3.70377	3	5.03298	5.94509	4.26828	4.31252	3.67469	5.11353	5.49057	5.91241	4.74953	5.90929	3.74093	2.49313	3.18903	3.79077	3.6311	4.84248	2.53854	4.52795	3.96901	4.90785	2.99639	2.28983	3.05658	4.50906	2.89142	3.75275	4.48543	1.9855	4.45812	2.63691	IN
TCGA.BP.4346.01	6.14527	4.36317	8.98624	3.20163	4.98959	4.12516	6.47476	2.86592	3.25096	5.31288	5.95466	4.38819	8.34243	3.60526	4.95606	5.54133	6.44079	5.1206	5.1815	5.10769	2.81558	3.35473	3.61353	5.23802	4.75702	3.77821	4.34341	3.63459	4.60051	3.23266	3.46858	3.80941	4.95187	4.16912	4.0268	4.49506	2.04614	3.852	2.87184	IN
TCGA.BP.4981.01	5.65764	3.36317	9.2988	1.93734	4.08321	3.1811	5.80632	1.42223	2.46467	5.77742	5.05311	3.45943	3.32625	2.36177	3.9644	3.92029	6.01145	4.38888	5.33842	4.1127	1.81558	2.63923	2.69599	2.848	5.38163	0.970854	2.25096	2.74846	4.05398	3.11437	1.98914	2.40054	3.41819	2.57046	2.5656	3.33056	1.08406	2.66676	1.29278	IN
TCGA.CJ.4878.01	6.03562	3.71039	9.28323	2.89724	4.90159	4.07724	6.82222	1.95606	3.40327	5.59664	6.14771	4.28021	3.23573	3.07211	4.57592	4.96394	5.89458	5.09719	5.95093	4.14323	2.12102	3.03562	3.67016	2.07724	4.7301	0.879706	5.25248	3.9782	4.95559	2.72901	1.8953	1.93734	3.926	2.35332	2.8679	4.30816	1.58015	3.5656	1.26903	IN
TCGA.BP.4989.01	5.50938	4.00988	8.65846	2.70044	3.68594	4.19061	5.92576	2.94673	2.59932	5.46401	5.28503	4.14649	5.1127	3.30743	4.17233	4.54473	5.54164	4.85997	5.81481	4.47054	2.50843	3.15218	3.04264	4.81916	5.31252	3.81147	3.52857	3.87184	4.08746	2.90689	3.01078	4.26078	4.13832	4.10266	4.32409	3.30889	2.58736	3.01614	2.97636	IN
TCGA.CJ.4907.01	5.57228	3.62877	9.0614	3.30159	4.84097	3.8339	6.85898	2.3505	2.78869	5.38405	5.54936	3.77821	3.29572	3.44626	5.01748	5.03386	5.95606	4.89579	5.44128	3.76022	2.97453	2.93734	3.08746	3.35755	4.84449	1.55582	3.47119	3.34199	4.56377	3.51854	2.44095	2.72683	4.55888	2.20477	3.8846	4.42021	1.54597	3.83592	2.3978	IN
TCGA.CJ.4916.01	6.2466	3.97361	9.27184	2.98914	4.68594	4.04177	6.25833	2.14731	3.11603	5.14934	5.64875	3.8748	6.18646	3.12433	4.69153	4.8802	6.21004	4.71094	5.71205	4.36317	2.43563	3.18745	3.31179	4.76129	5.28021	3.25701	3.73227	3.29572	4.52482	3.23726	2.75489	3.59455	4.16189	3.854	4.25248	4.0321	2.37295	3.84197	2.86394	IN
TCGA.B0.5099.01	5.73769	3.38957	8.38133	3.60288	5.25475	4.43429	6.25153	3.0018	2.8339	5.58225	5.49538	3.46858	2.72028	3.33199	4.03914	5.62907	5.65191	4.60999	5.63807	3.06523	2.42492	2.98732	3.31034	1.63691	5.71562	0.594549	5.31868	3.48929	4.74147	3.47508	2.3978	1.21412	4.45746	1.10434	1.77821	4.64155	0.565597	3.76977	0.887525	IN
TCGA.BP.4803.01	5.47865	3.53978	8.78927	3.04963	5.49729	3.42626	6.59335	1.23266	2.47768	5.98094	5.23343	4.0036	3.55336	3.5472	4.01436	5.11853	6.09993	4.52795	5.45286	3.16189	2.62761	2.99458	3.5097	3.74524	4.75007	2.06695	3.06178	3.48929	4.97453	2.81558	2.99277	2.96717	4.41007	2.67356	3.58856	4.52293	1.46467	4.26529	2.42761	IN
TCGA.CZ.5466.01	5.81686	3.65421	9.12709	2.99639	5.0492	3.87971	6.62877	2.31904	2.09761	5.73363	5.66078	4.11437	5.42021	3.32193	4.51159	5.64587	6.01837	5.27501	5.19731	4.14893	2.3978	3.10601	3.48671	5.20555	5.06824	3.0036	4.28392	3.09085	4.34767	3.75168	2.76129	4.0781	4.18507	4.56133	4.63749	3.35755	2.41414	3.91265	3.26003	IN
TCGA.CJ.6031.01	5.39917	3.54597	8.81381	2.9486	4.7366	3.69042	6.84837	3.44493	2.55827	6.08002	5.36667	3.36177	5.05485	3.02857	4.42761	4.89288	5.75195	4.29719	5.48123	3.67129	2.60407	2.61589	3.11936	4.46336	5.06523	2.75275	1.91839	2.89142	4.67525	3.17473	1.88362	4.03386	4.36387	4.07296	4.55397	4.41886	2.78241	3.67016	3.50843	IN
TCGA.CJ.5684.01	5.66278	3.82579	9.06321	3.02148	5.05007	4.12928	6.60777	1.5509	2.94673	5.83289	5.81583	3.848	5.4591	3.2032	5.1416	4.80271	6.07425	4.15866	5.38647	3.5373	2.32769	2.67807	3.28836	3.32193	5.46826	1.81967	3.77716	2.9279	4.69488	2.96347	1.82375	3.07724	4.31325	2.90111	3.44626	4.34625	1.37851	4.05658	2.24184	IN
TCGA.B0.5713.01	5.92172	4.0036	8.60888	3.46728	5.39472	4.28244	6.70846	1.80323	3.42089	4.64559	5.82858	4.24641	4.89821	3.56438	5.07639	5.40224	6.30195	4.60999	5.70791	3.35473	2.36737	3.08916	3.25852	2.87184	5.21956	1.63691	4.48027	3.56803	4.91695	2.88557	2.32481	2.58976	4.76341	2.54844	3.43829	4.49442	1.18269	3.86987	2.25399	IN
TCGA.B0.5694.01	5.62234	3.2555	9.43769	2.23879	4.92315	3.77821	6.63198	2.56071	2.26003	5.63314	5.43296	3.65878	3.13422	2.90304	4.37365	4.56194	5.74255	3.80219	4.99774	3.17313	2.06695	2.58015	3.29572	3.56438	5.65306	1.53107	3.49313	3.22033	4.40939	3.0197	2.40871	2.80116	3.91456	2.05658	3.64155	4.31252	1.63691	3.83592	1.8679	MM
TCGA.B0.5097.01	5.64097	3.56071	9.31538	3.35473	4.35544	4.29793	6.50112	1.82375	2.29278	5.37191	5.32301	4.0045	4.25776	3.67016	4.65821	5.31832	5.36072	4.11437	6.04439	3.8268	2.35614	3.30451	3.32481	3.27798	4.68706	3.0268	5.67948	3.854	4.82477	2.33914	1.53605	2.76341	4.79233	3.86196	4.9514	4.80012	2.24489	3.84699	2.72901	MM
TCGA.B0.4810.01	5.89239	4.06264	9.47133	3.26604	4.45812	3.71039	6.70238	3.75489	2.95791	6.31759	5.50208	3.87184	5.25134	2.93734	3.80941	4.70598	5.48736	4.81352	5.08831	4.34908	2.5008	3.26754	3.57773	4.0365	5.71918	1.87578	4.39232	3.47508	4.50589	3.37851	2.23879	2.7845	4.01436	4.48027	3.42492	4.27426	1.99639	3.27798	2.81147	MM
TCGA.CZ.4858.01	5.23228	3.35614	10.6933	2.79701	3.53107	3.04963	6.2151	1.42223	2.14731	6.17652	4.98231	3.73335	6.2426	3.02326	4.07895	4.46401	5.16471	4.73931	4.904	4.06867	2.32481	2.96717	3.01078	4.42559	4.78712	2.35896	6.24317	2.78869	4.22574	3.7366	2.67129	2.65535	4.40259	4.08746	3.64962	3.90593	2.28983	3.853	2.72683	MM
TCGA.B0.5081.01	5.45022	3.78764	9.19906	2.86196	3.92315	3.49057	6.35808	2.15056	2.57046	5.39815	5.33235	3.40599	6.56056	3.0635	4.38128	4.64559	6.11811	4.81609	5.17632	4.43363	2.81352	3.12928	2.87184	4.50653	5.43296	2.88166	4.09761	3.04963	4.34199	3.0072	2.94298	3.57894	4.19535	4.66334	3.98094	3.70929	2.04614	3.14241	2.80735	MM
TCGA.BP.4804.01	5.41041	3.88264	9.15434	2.93168	4.27352	3.80426	6.64241	2.24793	2.80941	6.02348	5.08831	3.69822	5.83112	2.87381	4.30524	4.76075	5.67638	4.68762	5.36001	4.26604	2.74846	3.13422	2.91265	4.7241	5.2502	2.77189	3.12928	3.17313	4.55459	3.3799	2.49313	3.60526	4.23726	4.32697	4.39643	3.98094	2.22651	3.29572	3.07895	MM
TCGA.CZ.5469.01	5.25248	3.52607	10.0718	1.83996	4.0036	3.42761	6.07468	1.81967	2.17313	6.99899	5.08831	2.98003	2.03562	2.66448	3.26153	3.86096	5.28392	4.11686	4.97177	3.76341	2.22342	2.38128	3.5741	3.74524	6.43846	1.22033	2.66676	2.70266	3.7939	3.11603	1.71809	2.96347	3.53232	2.23266	2.74416	4.39232	1.74846	2.88753	1.25096	MM
TCGA.CJ.4897.01	5.6011	3.54473	8.66345	3.8125	5.63314	3.34341	6.53807	1.24489	3.41278	4.60051	5.67129	3.96532	4.21645	3.49825	5.1823	5.23304	6.36335	5.03166	5.12309	3.3147	2.48027	2.42223	3.32048	2.8679	5.00315	1.42223	5.23074	3.09424	4.60763	3.24031	1.8953	2.22033	4.64155	2.16672	3.34199	4.37504	1.25096	4.07039	2.13422	MM
TCGA.CJ.4894.01	5.7939	4.06005	8.7767	3.66448	5.07596	4.41616	6.48784	2.48285	3.30012	4.85798	5.68257	4.26228	6.53496	3.24793	4.80116	5.33378	6.53869	4.69488	5.80941	3.87971	3.15218	3.27947	3.60051	3.71039	4.90881	2.54102	4.11103	3.851	4.12102	2.83592	2.6893	3.80323	4.92884	4.15623	3.91648	4.40667	1.70044	3.88069	2.34483	MM
TCGA.B0.4837.01	5.51791	3.73118	9.47403	2.70708	4.7666	3.30451	6.28577	1.42223	2.33628	5.94439	5.31868	2.80323	2.06005	2.98914	3.59813	4.34554	5.39815	4.60407	4.65421	3.31615	1.95606	2.68032	3.37851	2.34483	5.80735	1.25701	3.67356	2.88753	4.47768	2.76977	1.58496	2.32769	3.73985	2.68257	2.45418	3.99005	1.46467	3.63575	1.94111	MM
TCGA.BP.4341.01	5.89676	3.61706	8.89582	2.42761	4.48156	3.43696	6.4957	2.28983	2.52105	5.95815	5.08958	3.96717	1.4957	2.8679	4.14241	4.55582	6.08789	4.82833	5.36982	4.15866	2.33342	3.0197	2.95977	1.95977	5.58406	0.963474	3.37434	3.12763	4.69209	3.21568	2.26003	2.02148	3.70487	1.44361	1.87184	3.75489	1.05658	2.81967	1.41143	MM
TCGA.CZ.5457.01	5.32912	4.08321	8.97527	4.0505	5.31615	3.83188	6.22207	1.54102	3.22497	6.73308	6.04854	3.59096	4.17552	3.34199	4.3147	5.50048	5.55059	4.74308	6.06587	3.0197	1.87971	2.52356	3.85499	3.13914	5.36737	2.33628	4.44758	3.19692	4.52231	2.51854	2.17951	3.59096	4.43095	3.47897	4.24489	4.14486	1.96347	4.1819	3.66676	MM
TCGA.B0.5696.01	6.14405	2.93546	9.25576	2.75275	5.23611	4.04089	6.7137	1.69153	2.48027	6.04177	6.0505	3.73552	3.12928	3.20945	5.48091	5.82807	6.16792	5.25437	5.47444	3.41819	2.1635	2.28096	3.44758	2.88166	5.77083	0.925999	3.69377	2.74201	4.28392	3.15866	1.72683	1.848	3.94767	1.8953	2.82782	4.21412	1.02148	3.87873	1.83996	MM
TCGA.CJ.4881.01	6.0018	3.53854	9.88192	2.68706	3.50843	3.89821	6.36877	3.6427	2.01792	5.99435	5.13996	3.66334	3.62994	3.24031	4.32481	4.90833	5.37712	5.13873	5.38785	4.14649	2.23573	3.58976	3.52982	4.39369	5.48832	1.9222	3.97728	3.09085	4.18982	3.12102	2.44361	3.24184	3.92979	3.37434	3.85898	3.63807	2.14405	3.05311	2.20477	MM
TCGA.CZ.5456.01	5.44427	3.50335	9.63252	3.24489	3.69933	3.33628	6.30998	1.66903	2.30743	5.74604	5.43829	3.93734	2.774	3.64616	4.7126	6.30979	5.98391	5.35156	4.74524	3.59216	2.09424	2.70487	2.98914	4.87381	4.96023	3.37156	4.74846	3.28688	4.52231	3.17632	3.22342	3.6893	4.71699	3.80941	4.57954	4.29646	2.29572	3.69488	3.32337	MM
TCGA.BP.4343.01	5.66306	3.26454	9.20166	3.75916	4.11936	3.66448	6.66164	1.70044	3.1811	6.33896	5.77189	3.73985	6.17113	4.18666	4.79649	5.66278	5.50684	4.24413	5.87012	2.49825	1.73118	1.74846	3.89239	4.70487	5.20163	3.53107	3.30597	3.5008	4.93404	2.35896	2.48027	3.77294	5.0751	3.83895	5.67299	4.16672	2	4.31107	3.6427	MM
TCGA.B0.4822.01	5.70874	3.49313	9.40024	1.81558	3.2032	3.54844	6.02813	2.81967	2.37016	6.13093	4.70432	3.64501	2.77189	2.04614	3.15543	4.52607	5.15137	4.64386	4.7126	4.2854	2.40871	3.13422	2.40327	3.55459	5.96671	1.54102	2.99458	2.53854	3.85499	3.08236	2.93923	3.35191	3.58496	3.37712	3.14241	3.45549	1.91073	2.40599	2.69822	MM
TCGA.BP.5009.01	5.38957	3.29278	9.4881	2.51349	4.10852	3.58856	6.16892	2.27501	1.96717	5.92695	5.43996	3.74846	3.92315	2.75916	4.25096	4.69321	5.40122	4.01346	5.50048	3.70487	2.48285	2.96717	3.2765	4.13258	5.08449	2.37851	3.01436	3.12928	4.25927	2.91839	2.62293	2.90497	3.90881	2.93923	3.30597	3.60763	1.78241	3.33199	2.1635	MM
TCGA.CJ.5675.01	6.66178	4.1177	9.33414	3.26003	4.8212	3.86888	6.7707	1.74846	3.07553	5.75409	5.8475	3.80529	5.8622	3.81044	4.74039	5.70266	6.78372	5.24413	4.94064	4.0072	2.74846	3.79597	3.52231	5.00809	5.92315	2.80323	2.9241	3.40054	4.54905	3.16672	2.14405	3.42358	4.34979	4.19535	4.1643	4.04789	2.73769	4.07639	2.6017	MM
TCGA.BP.4770.01	5.33771	3.51349	9.47604	3.6017	4.26228	3.07382	6.81622	2.72683	1.89918	6.28411	5.91313	3.22805	2.09085	3.16832	3.24489	3.53854	5.56682	4.05398	5.51979	3.1635	2.14731	3.35896	2.93923	3.70708	5.8334	1.14405	3.09085	2.85	4.60822	2.66903	0.731183	1.65076	3.41549	3.21878	3.35896	3.47249	1.38405	3.27202	2.69153	MM
TCGA.BP.5010.01	5.66619	2.79701	9.35072	1.83188	3.67694	3.46858	6.02015	1.77821	1.96717	6.10769	5.2426	2.80116	3.46858	2.31904	3.01078	3.44758	5.33378	4.04527	4.9472	3.85798	2.40054	2.99277	2.74846	1.83592	5.93946	0.83996	2.83592	2.6893	4.08236	3.16832	1.18903	1.64616	3.49185	2.53107	2.08746	3.49825	1.26303	2.52356	2.38957	MM
TCGA.BP.4338.01	5.09001	3.53107	8.69031	2.58976	3.24641	3.33342	5.57924	2.28688	2.40054	5.58286	4.91839	3.39506	2.18269	3.90497	5.57743	6.48043	5.84122	5.22882	5.3505	3.28688	1.85997	2.12763	3.22651	4.05658	4.92029	2.97269	2.23573	2.84599	3.9782	3.488	2.03914	2.66903	5.14649	3.27352	4.0045	3.90497	2.07382	3.51854	2.99095	MM
TCGA.B0.5100.01	5.43162	2.86987	9.2946	1.58496	3.48414	3.52482	6.57153	3.68482	2.08066	6.36982	4.95093	3.21257	2.45418	2.51602	3.52732	3.4957	5.42559	3.78764	4.66107	3.12433	1.94111	2.99277	2.55336	1.5509	6.16712	0.356144	2.32769	3.03914	4.50589	3.26754	1.24489	1.53605	3.69599	1.1635	1.23266	3.75596	1.04264	2.93357	1.64155	MM
TCGA.BP.4161.01	6.30725	4.06437	9.28091	3.21257	5.37156	3.90304	6.76049	2.75489	3.04789	5.69153	6.08321	4.28318	6.03342	3.5656	5.12516	5.82833	6.05918	4.9814	5.79103	4.20242	2.84398	3.50462	3.63459	4.36317	5.24031	3.31759	4.25852	3.69822	4.62936	3.25701	3.09085	3.9364	4.66334	4.16269	5.10266	4.39163	2.31615	4.41752	2.90689	MM
TCGA.BP.4759.01	4.90497	3.20006	8.91737	2.24793	4.46923	3.54844	6.11686	1.28096	2.09085	5.96278	5.28503	2.82579	3.0072	2.84599	4.20789	4.31397	5.42559	3.60288	5.17273	3.0072	2.0036	2.30159	2.55827	2.66903	5.72329	1.12433	2.72683	2.36737	4.33485	3.06178	1.70487	2.34767	3.93263	1.83188	2.79494	3.85	1.04963	3.54473	1.83188	MM
TCGA.BP.5189.01	5.86022	3.69042	9.74938	3.14893	5.45418	3.83693	6.86307	1.22651	2.69377	5.58496	6.45171	4.53481	4.06867	3.86691	5.38267	5.64731	6.27072	4.91934	6.35667	3.67694	2.68257	3.0635	3.63807	4.29205	4.82629	3.18745	3.6792	3.63923	4.85699	3.15866	2.81762	2.87381	4.78816	3.51096	4.59694	4.83996	2.50843	4.10518	2.59216	MM
TCGA.B0.5102.01	5.41583	3.41549	8.97456	2.94298	4.78869	3.99095	6.45796	1.88753	2.926	4.80478	5.47476	3.80941	4.18982	3.12928	5.24489	4.46728	5.65878	4.88557	3.99548	3.60644	2.48543	2.48285	3.49953	2.9782	6.13689	1.66903	2.83592	2.9542	3.99458	2.848	1.70487	2.94111	3.90497	2.89336	2.9782	4.28983	1.67356	3.55949	1.74416	MM
TCGA.BP.4326.01	5.4522	2.56803	9.85297	2.94486	3.72792	3.80839	6.38336	1.852	2.36737	5.07382	5.42928	3.44095	3.26303	3.77189	4.40531	4.65363	5.57894	4.29352	5.80168	3.42492	2.05311	2.56803	3.03738	2.44361	4.73877	1.24489	5.33807	3.49185	4.38681	2.63227	0.956057	1.23879	3.86691	1.8953	3.46728	4.25248	1.12433	3.15056	0.659925	MM
TCGA.BP.4799.01	4.37573	2.28983	10.4313	2.49313	3.7126	2.8679	5.87061	1.76977	2.0072	5.98891	5.13011	2.45418	3.64962	3.57046	3.849	4.62117	4.94953	3.47768	5.46172	2.31325	1.41684	1.65535	2.79701	1.69599	4.28021	1.22033	3.29425	3.02857	4.0993	1.31615	1.04963	2.30743	3.60051	2.20163	2.52857	3.87971	0.871844	3.77294	0.687061	MM
TCGA.CJ.5676.01	5.3194	3.56071	9.1749	2.22651	3.82782	3.61941	6.3875	1.91839	2.36737	6.00405	5.18745	2.75061	3.09085	2.60407	3.94767	4.33628	6.06738	4.01703	5.30925	3.63227	2.38957	2.63459	2.68257	4.34199	6.33396	1.75702	2.77821	2.57531	4.28244	3.43696	1.48027	3.17473	3.38957	3.28392	3.06178	3.95513	1.99639	3.09085	2.3978	MM
TCGA.B0.5710.01	5.58826	3.97545	8.75942	2.78031	4.47249	3.60644	6.76633	2.59216	3.3505	5.89918	5.47606	4.00899	4.84298	3.47508	4.80941	4.72955	5.80349	4.29499	5.70266	3.51728	2.53356	3.04439	3.15866	2.60407	5.20242	1.36177	3.54226	3.88557	4.78293	2.62059	2.04963	2.74201	4.81916	2.95606	3.15381	4.88947	0.970854	3.87676	1.75275	MM
TCGA.B0.4852.01	5.83592	3.50843	8.92588	3.02857	5.30998	3.93829	6.32948	1.926	3.38267	5.58646	6.26115	4.32984	4.16027	3.47638	5.08151	5.13258	5.69404	4.07553	6.05983	3.2032	2.20789	2.79077	3.61589	2.54102	5.43329	1.87184	5.49953	3.51728	4.87627	2.66221	2.5435	2.7845	4.49761	2.47249	3.50335	3.80529	1.31034	4.32409	2.01078	MM
TCGA.BP.4351.01	6.03254	3.47119	9.22562	2.12763	4.33271	3.0054	5.8748	3.25701	2.41954	5.29094	5.71232	4.34554	2.98914	2.44626	4.37573	3.64962	5.47671	5.09972	5.34625	4.52293	2.43296	3.13586	3.31904	2.65764	5.53325	1.95606	3.47119	3.0197	4.68538	3.41549	1.80735	2.06005	3.88947	2.5509	2.1177	3.48285	1.37851	3.22342	1.22033	MM
TCGA.B8.4620.01	5.56955	3.14405	9.66108	2.80941	3.6837	3.86295	6.02059	2.61353	2.854	6.22342	5.04045	3.57894	2.92029	3.3799	3.81865	4.95327	4.85997	3.9486	5.23343	3.36737	2.43563	2.36737	2.73985	4.0505	5.5404	2.07382	5.40497	3.62059	4.62702	2.42761	1.75702	2.46728	4.20945	3.01614	4.6017	4.16027	1.87971	4.1819	2.47249	MM
TCGA.BP.5185.01	4.7252	2.26303	8.92517	1.65992	2.88753	3.15381	5.02857	1.0072	1.57531	5.67214	4.51916	2.28392	2.09761	1.7137	2.57289	3.74846	5.9607	3.62527	3.66448	2.64155	1.57531	1.96717	1.87578	1.53107	6.53247	0.464668	1.62293	1.52105	3.09255	2.88947	1.43829	1.51602	2.51602	1.35614	1.14405	3.46336	0.422233	2.51854	1.01436	MM
TCGA.BP.4158.01	5.79883	3.6893	8.31492	2.66903	5.16872	3.76447	6.30652	1.59455	2.94298	5.93381	5.67101	4.22497	4.26903	3.05137	3.88655	4.85649	5.58646	4.26754	5.53916	3.90497	2.17632	2.95977	3.50208	2.79909	5.43896	1.63227	2.75916	3.47638	4.78346	2.82782	2.65992	2.42761	4.16269	2.51349	3.05485	4.37156	1.29866	3.98277	1.91073	MM
TCGA.B8.4153.01	5.33842	3.60526	8.91319	2.27798	4.80581	3.59813	6.32823	1.76129	2.59932	6.05463	5.54411	3.33199	2.3505	2.64386	3.9279	4.51854	5.72982	3.82985	5.11228	3.39094	1.68257	2.44095	3.01078	2.51854	5.98687	0.925999	3.30743	2.80323	4.13832	3.12598	2.14405	2.21101	3.73227	1.29278	2.54102	4.06781	1.09085	3.15543	1.18903	MM
TCGA.BP.4165.01	5.77952	3.47249	9.79612	2.23266	4.24717	3.48285	6.46303	1.4957	2.95233	5.51286	5.28799	3.28983	4.27947	3.22805	4.30305	4.06264	6.02481	4.52857	4.93593	3.88069	2.20477	2.78031	3.19061	2.63923	5.90328	0.956057	2.27501	2.83188	4.16108	2.76977	2.07724	2.19849	3.45943	1.70929	2.13422	4.0036	1.13093	3.01257	1.26903	MM
TCGA.BP.5183.01	5.72137	3.62761	9.59516	2.95791	4.91886	3.10098	6.52262	1.53107	2.68482	5.87455	5.92837	4.22805	4.40803	2.88362	4.65306	5.05007	6.22959	5.27165	5.53045	4.19849	2.45418	3.34625	3.64616	4.5741	5.36597	2.82782	3.59216	2.54844	4.62293	3.46467	3.0054	4.07039	4.47379	3.39094	3.73877	4.24413	1.85599	4.08576	2.30159	MM
TCGA.BP.4342.01	5.79935	3.42358	9.06829	2.67807	4.83036	3.87873	5.99277	2.02503	2.28983	5.49953	5.42122	3.95233	4.39917	3.15218	3.68482	4.99095	5.87307	4.51665	4.80839	4.11853	2.46728	3.2765	2.72247	3.21723	5.14568	2.43563	3.67469	3.37156	4.86888	2.66903	2.26604	2.61117	4.64731	3.48414	3.43029	4.14323	1.68257	4.07296	2.96162	MM
TCGA.BP.4985.01	5.15421	3.12102	9.49619	2.31325	3.26754	3.70266	6.06932	1.28096	2.44095	6.03144	5.44095	3.43429	2.69822	3.96809	3.80219	5.87307	5.16832	4.66164	5.51223	3.32912	2.36177	2.90689	2.70266	2.16672	4.61471	1.23879	3.98459	3.04789	4.30451	3.43829	1.38405	2.0321	4.20163	3.91743	3.03562	4.23496	1.40599	3.57046	1.51602	MM
TCGA.B0.4691.01	5.5373	2.96532	9.4284	2.26604	4.46858	3.61589	5.90617	2.83794	2.33342	5.91958	5.11936	3.61589	5.14445	2.75916	4.22497	5.04089	5.64068	4.39712	5.67186	3.92979	2.03562	2.6017	3.37851	3.63343	6.25626	1.40599	2.83996	2.80323	4.15704	3.43563	2.05658	2.69377	3.98094	2.84599	2.58736	3.78869	1.63691	3.0072	1.42223	SM
TCGA.B0.4827.01	5.7703	4.09085	9.60455	3.41954	4.60763	3.42223	7.47703	2.29278	2.46205	5.34837	5.15785	3.87578	5.64645	3.852	5.34589	5.30305	5.83137	5.59455	5.97957	3.7137	2.45943	2.79077	3.70377	4.29719	4.89821	2.20789	3.41684	3.05311	4.70099	3.66107	1.54597	3.04614	4.17871	3.81558	4.04089	4.41075	2.01078	3.81044	2.99458	SM
TCGA.CJ.5682.01	4.93734	3.10769	9.14476	2.38957	4.33985	3.41819	7.0187	1.07039	2.39232	6.35421	5.77056	3.2854	4.35191	3.44228	3.9486	4.8339	6.15239	4.30232	5.02724	3.36877	2.28096	2.75489	3.15056	2.49313	6.10873	0.9855	2.50589	3.14078	4.60526	2.93734	1.74846	2.34767	4.40599	2.56316	3.01078	4.15137	1.12433	3.88557	2.92029	SM
TCGA.B0.4707.01	5.44824	2.70708	9.02815	2.17313	3.67016	3.24945	5.85025	1.7137	1.51096	5.32409	5.69933	3.25852	2.96162	2.41143	3.91934	5.51791	5.45845	5.34873	4.70874	4.47314	1.73118	2.86987	2.42761	1.46467	5.13668	1.25701	3.02857	2.43829	3.54597	3.95699	1.40599	1.08406	3.14568	1.38957	1.07724	2.43029	0.594549	2.19849	0.722466	SM
TCGA.CJ.4868.01	5.56529	3.67016	9.8169	3.17951	4.64155	3.79597	6.86009	3.17632	2.4489	5.78031	5.57682	3.74201	5.25626	3.58856	4.43095	5.07296	5.75087	5.02015	5.76686	4.0781	2.49313	2.86196	3.66221	4.67807	5.01123	2.45154	4.2765	3.45418	4.69098	3.23266	2.32769	3.8885	4.75007	4.69766	4.39506	4.14649	2.81558	3.71699	3.37434	SM
TCGA.CZ.5455.01	5.96855	4.50398	9.11829	3.91456	4.99774	4.22728	6.28021	2.04264	3.63459	5.71094	6.24622	4.53978	7.42265	4.13832	5.39129	5.88362	6.41109	4.58075	5.95117	3.62761	2.74846	3.23266	3.94486	4.62936	5.43863	4.01525	4.97957	3.8885	5.28688	3.03386	3.04614	4.27724	5.19731	4.57713	5.55275	4.99141	2.67807	4.50462	3.73985	SM
TCGA.CZ.5454.01	5.97774	4.1643	9.07468	3.71918	4.95233	3.6017	7.14466	2.29572	3.14078	5.6865	5.49057	3.84599	3.52982	3.76977	4.88215	5.44427	6.06738	4.09339	5.6314	3.63575	1.91839	2.41414	3.10601	5.65335	5.32229	3.78973	3.89142	3.09085	5.02281	2.88557	3.14241	4.46271	5.13463	4.42492	5.68089	4.7845	3.21568	4.16189	4	SM
TCGA.BP.4329.01	6.0036	3.09085	9.03925	2.7761	4.80012	3.90977	6.45138	1.7866	2.70266	5.76102	5.35861	3.24945	4.23189	3.39369	4.2817	4.98322	6.13443	4.23649	5.60318	3.31034	2.30159	2.62994	3.2765	3.28688	5.55643	1.68706	4.82069	3.06005	4.97774	2.69822	2.10769	2.61824	4.32337	2.36177	4.11103	3.95791	1.57531	3.84398	2.12433	SM
TCGA.B0.4703.01	5.72356	4.23879	9.32564	2.85599	3.76447	3.80735	6.60407	2.33628	3.08066	6.18587	5.47054	4.09424	5.4192	3.55827	4.01167	4.89724	5.35262	4.79857	5.34873	4.09761	2.73769	3.34341	3.47508	4.25776	4.74147	2.25701	4.54782	3.7761	4.66562	2.83794	2.19849	2.83188	4.84197	4.32697	3.26454	4.26303	1.7866	3.75382	2.65764	SM
TCGA.B0.5080.01	5.3726	3.74953	9.2971	2.9222	4.2032	3.89627	6.88826	2.10098	2.79286	6.19318	5.18745	3.75275	3.18745	3.30451	4.16511	4.62176	5.64731	4.41752	5.81481	4.07039	2.28983	2.81352	3.23113	3.20006	5.19101	1.27501	3.53854	3.42089	4.53792	2.97269	1.41143	2.15381	4.57894	2.72901	2.73552	4.44294	0.992768	3.42492	2.74201	SM
TCGA.BP.4974.01	6.56392	3.73444	8.78767	2.96901	4.76924	3.81865	6.37382	2.56071	3.03034	5.98846	5.66676	4.35685	3.27053	2.84197	4.43296	4.62644	5.54102	4.70377	5.87332	4.17153	2.54844	3.76765	3.34483	2.51602	4.36737	1.89918	4.69488	3.73227	4.926	2.8339	2.03914	2.13422	4.49249	1.62293	2.87381	4.01703	1.26303	3.75382	1.89142	SM
TCGA.BP.4787.01	5.73363	3.6311	9.60646	3.43029	5.15218	3.25248	6.12122	4.08576	2.18903	5.70653	5.6427	3.78031	3.48543	4.06178	4.61117	5.59276	6.14771	5.25965	5.27724	3.86096	2.6017	3.05137	3.1811	4.86592	5.50843	3.03738	4.51791	2.83996	4.1914	3.1177	2.44095	3.61471	4.42358	3.66448	4.51286	3.97545	2.5435	3.63459	3.46989	SM
TCGA.CJ.5680.01	6.58241	3.26454	9.35711	3.05137	6.00023	3.62761	7.22757	3.76871	2.59932	5.90713	6.41903	4.13832	2.14078	4.07296	5.67948	5.88484	6.61618	5.52544	4.62761	3.84599	2.78031	3.13093	4.40259	3.72247	5.47216	1.45418	2.93546	3.41819	4.68145	3.23879	1.75702	2.29278	4.60229	2.02148	3.54597	4.7148	1.83996	4.7366	1.70044	SM
TCGA.BP.4352.01	5.904	3.58256	8.96728	1.61824	2.9542	3.82375	5.35156	1.29278	1.87578	6.39763	4.81147	3.94298	2.0036	3.25399	2.80735	4.31687	5.22033	6.22265	4.89724	4.01257	2.84599	3.60881	3.28983	2.18269	6.01569	0.454176	3.70708	3.43696	2.9279	3.07895	1.4957	1.02857	3.39917	1.99639	0.704872	2.94298	1.1177	2.53356	0.879706	SM
TCGA.CZ.5462.01	6.29921	3.61824	8.13273	3.89045	4.99865	4.88362	6.26172	4.11437	2.99639	4.97315	6.83415	4.42089	4.32048	4.28983	4.76977	6.73985	6.15543	4.64731	5.68482	3.18903	2.52356	3.23879	3.80012	4.13586	5.7252	2.43029	4.66448	3.95884	4.14975	3.29131	2.18903	3.89142	4.57046	3.72465	4.5097	4.47249	1.8953	3.85798	2.26604	SM
TCGA.CZ.5467.01	6.02148	3.61117	8.85421	3.51475	5.66363	4.22574	6.65921	1.926	2.81967	5.41616	6.23936	3.99186	4.50589	3.41684	4.31252	5.19259	5.88093	4.04089	6.0691	3.40463	2.12433	2.42492	3.22959	3.15218	5.27165	1.48027	3.8953	3.72792	5.15421	2.69377	1.79077	1.8679	4.61706	2.69153	4.0036	4.51665	1.48027	4.21023	2.07724	SM
TCGA.CJ.4890.01	5.61058	4.06523	9.13955	3.78031	3.99005	3.69822	7.00596	2.5008	2.54597	5.71617	5.33949	3.90207	6.52168	3.7366	4.851	5.45319	5.79546	4.67864	5.7339	4.14241	2.65992	3.22959	3.18428	5.73552	4.88947	4.18349	3.5741	3.42223	4.95	3.01257	3.01614	4.89676	4.98322	5.49825	5.48059	4.0798	3.30159	3.66562	4.41616	SM
TCGA.B0.5107.01	6.21471	3.24184	9.60995	2.01436	4.95093	3.87283	6.25569	1.46467	2.01792	5.82094	5.84725	4.10685	4.75328	3.03034	3.35191	5.49378	6.29646	5.41041	5.51128	4.27798	2.46205	3.24184	3.68257	4.09001	6.28485	1.80323	3.54102	3.1635	3.84298	3.61353	2.30743	2.83592	4.01346	3.81352	2.87774	3.53481	2.13093	3.11936	1.81967	SM
TCGA.B0.4847.01	5.67694	3.65878	8.9644	1.89142	4.10266	3.29131	5.46499	2.06005	2.61589	4.66562	5.32876	3.93357	7.05376	2.52607	3.64155	4.15623	6.13196	4.20163	4.99095	4.29352	2.41143	3.29866	2.93734	3.84398	6.41684	1.83996	3.17313	2.98003	3.81762	3.09761	2.44626	3.54226	3.488	4.03122	3.26903	3.34341	1.72683	2.7866	1.42761	SM
TCGA.CZ.4861.01	5.45746	4.12681	9.05891	4.08066	5.01078	3.88362	6.65693	2.01792	3.05485	5.02015	6.0376	4.19061	6.15259	4.09761	4.79233	5.76129	5.96185	4.45022	5.79468	3.80012	2.8953	2.50335	4.01703	5.63517	5.29131	3.69711	5.13586	3.66789	4.9644	2.76553	3.07382	3.40735	5.16471	5.03826	5.25096	4.59515	3.3505	4.2149	4.08066	SM
TCGA.B0.4718.01	6.04876	3.77189	8.75882	2.29572	4.7252	3.75809	6.30323	1.99639	2.48285	5.48414	5.26641	3.32193	4.17951	2.64616	4.04527	4.14405	5.68426	4.89627	5.42055	3.95233	2.37573	2.94486	3.06178	2.774	5.7148	1.29278	4.33985	3.11103	3.8885	2.90497	2.69377	2.0321	3.79286	2.68257	2.57046	3.65764	1.36737	2.65076	1.16993	SM
TCGA.B0.5094.01	5.79831	3.40327	9.85026	2.22651	4.78031	3.68706	5.50843	1.41684	2.04614	5.70155	5.6744	4.33771	2.98368	3.34056	4.27798	5.34589	5.80426	4.91743	5.73877	3.28983	2.07382	3.49442	3.42358	3.32337	5.16068	1.73552	4.40667	3.10098	4.62059	3.30451	3.25701	1.83188	4.02768	3.2765	2.80116	4.11353	1.41143	3.35191	2.03562	SM
TCGA.B0.4818.01	6.19121	3.73985	9.03906	2.58736	5.16591	3.5741	6.91241	1.88753	2.86394	5.09085	5.5373	4.31542	5.8166	3.27947	4.4522	4.7845	6.06264	4.34696	5.63691	3.80012	2.48543	2.78031	3.64616	3.3147	5.91169	1.90304	4.23573	3.42492	4.66789	2.61824	1.93734	2.44095	4.35896	3.03386	3.49825	4.56742	1.28688	3.78241	2.15381	SM
TCGA.B0.4697.01	5.23381	3.45812	9.0177	1.74846	2.72465	3.84097	5.488	2.15704	1.92979	4.58556	4.58556	3.42895	6.93864	2.1635	2.9486	3.64616	5.20945	4.44294	4.92362	4.22497	2.28688	2.73118	2.65535	4.22188	5.5245	2.23573	3.45812	3.0321	3.44228	2.69599	2.21101	2.96717	3.26153	4.69766	3.05311	3.4489	1.61353	2.3978	2.52607	SM
TCGA.CZ.4857.01	5.72874	3.64155	9.33914	2.89336	3.71149	3.71918	6.47005	2.80735	1.98185	5.31506	5.10308	4.34837	4.23496	3.32193	4.2426	5.46989	5.29793	5.29682	5.31904	3.79701	2.73985	3.09085	3.62994	4.86295	4.87381	3.08066	5.31832	3.39506	4.1635	2.59216	2.97085	3.01792	4.56499	3.75916	4.33414	4.26303	2.45943	3.83794	2.83794	SM
TCGA.CZ.5461.01	5.73823	3.46728	8.87968	3.0321	5.20711	3.96717	6.80671	1.37851	2.75702	6.1373	6.00876	3.94486	4.76394	3.86691	4.60703	5.43196	5.88826	4.30159	5.58886	3.43429	2.65992	2.91456	3.49953	3.66903	4.89724	2.40054	3.41819	3.47379	4.83188	2.63227	2.73769	2.81967	4.87381	2.9279	4.91743	5.05832	2.23573	4.48607	2.24489	SM
TCGA.B0.4836.01	5.44228	3.22188	9.57809	2.65764	4.26529	3.64501	6.36545	3.30597	2.37573	6.06437	5.11395	3.37434	5.82477	3.50716	3.92029	4.99367	5.84474	4.69655	5.25475	3.32193	2.47508	2.99277	2.95977	3.76022	5.56071	2.08746	4.08916	3.15381	4.74308	3.18269	2.63227	2.49057	4.21023	3.76022	3.46467	4.11437	1.43829	4.05832	2.38128	SM
TCGA.B0.4811.01	5.49729	2.98185	8.13443	1.58015	3.66789	3.1127	5.00899	2.02857	1.926	5.22766	5.21723	3.6311	3.76341	2.0036	3.53232	3.55336	5.02059	4.70929	5.37156	3.95699	1.54102	2.59455	3.11936	1.81558	5.7498	0.641546	3.27352	2.47508	3.6427	2.9542	3.44228	2.18269	3.31759	2.5656	2.02148	2.80735	0.925999	2.69377	1.23266	SM
TCGA.CJ.4887.01	5.66107	3.848	9.52097	2.77821	4.96809	3.59694	6.59246	2.29866	2.85	5.62439	5.80735	3.72137	5.65507	2.98732	4.04002	4.65191	5.83693	5.08023	4.79909	4.32553	2.30159	3.11437	3.31759	4.92267	5.62059	2.49313	3.33485	2.9542	4.20789	3.44095	2.52105	3.36317	3.76129	3.79597	4.19456	3.45681	2.36737	3.26303	2.54597	SM
TCGA.CJ.4895.01	5.83162	3.85898	9.92658	3.12267	5.32409	3.67582	7.01134	1.52105	2.58976	5.62615	5.99435	4.06091	4.46271	3.45812	4.89336	5.27277	6.07425	5.13832	5.70515	3.92884	2.5509	3.0018	4.03474	4.69933	5.24489	2.46728	4.65134	3.5373	4.75489	2.89336	2.61589	3.30597	4.55949	4.09677	4.01881	4.34554	2.06695	3.90785	2.72683	SM
TCGA.B0.5109.01	6.29572	3.34483	9.50279	2.854	4.0036	3.54226	6.0751	1.54597	2.46989	6.22766	5.82222	3.01078	5.95722	3.78764	3.81044	5.24451	5.12267	4.5735	5.24603	3.64731	2.01436	3.15381	3.06867	4.42895	5.39678	1.852	4.6017	3.24184	3.82579	2.20477	1.37295	3.07039	3.95233	3.71699	2.55336	3.54473	1.58976	3.44493	2.12102	SM
TCGA.BP.5201.01	5.81301	3.48543	8.89412	2.50335	4.07895	3.46205	6.05593	3.13422	2.82985	6.363	5.03562	3.64386	5.44824	2.47768	4.35966	4.44692	6.14119	4.17871	5.28429	3.91648	2.42492	3.0635	2.87971	3.9486	5.77821	1.83188	3.33485	3.30889	4.09677	3.40871	2.51096	3.29425	3.99367	3.19219	3.43563	4.01703	1.68257	3.20477	1.30451	SM
TCGA.B0.5701.01	5.94322	3.40463	9.51248	3.20633	5.69293	3.95327	7.47054	3.9855	2.41954	6.05875	6.28114	4.02945	5.5472	4.1152	5.4793	6.04963	5.94345	6.01659	5.45878	3.7137	1.926	3.01436	4.22651	3.63227	4.65421	2.27501	3.70487	3.22651	4.06953	3.39094	1.91073	2.7761	4.46597	3.80012	3.72137	4.35614	1.7866	4.15785	2.32193	SM
TCGA.B0.5115.01	6.38059	4.1035	9.0112	2.8339	5.25248	3.83996	6.8009	1.74416	3.17313	5.29168	5.76553	4.37434	4.7447	3.43829	4.71315	4.60999	5.80193	4.63227	5.50208	3.89627	2.35614	3.44228	3.41819	3.22342	5.26379	2.12433	4.63691	3.41143	4.82171	3.01436	2.80735	3.05137	4.42828	3.20477	3.80632	4.52795	1.1635	4.00809	2.31904	SM
TCGA.CJ.4888.01	5.52231	3.81762	9.15874	3.22497	4.22033	3.89045	6.97235	2.23573	2.43563	5.46891	5.69933	3.82579	7.58639	3.72574	4.6792	5.42358	5.89918	5.41075	6.37313	4.30232	2.73335	3.24031	3.67469	5.43696	5.01614	3.34056	4.43029	3.53232	4.40395	3.34199	3.48414	3.68032	4.77926	5.16591	4.68594	3.9607	2.34767	3.42358	3.07382	SM
TCGA.B0.5402.01	5.99887	3.39369	9.08775	2.88166	5.32553	4.0321	6.3443	1.34483	2.68257	5.99322	6.31922	3.56071	4.87578	3.15218	4.77926	4.83693	6.20594	4.10936	4.96394	2.98003	2.29278	2.75489	3.8679	2.68706	5.61589	2.09761	4.44758	3.30012	5.28355	2.88557	2.14078	2.32193	4.64904	3.15381	2.89336	3.99277	1.09761	4.69711	2.5008	SM
TCGA.B0.4700.01	5.57622	3.75809	9.87733	2.88362	3.69042	3.69822	6.49617	2.24793	2.35896	6.12495	5.12391	3.13586	6.83238	3.14078	3.9991	4.64501	5.80993	4.52795	5.2724	4.03562	2.26604	3.04963	2.88947	4.29793	6.09022	2.52105	3.5008	3.09424	4.50398	2.92029	1.78241	3.44228	4.07039	6.03012	3.38267	3.91743	2.28096	3.27202	2.9782	SM
TCGA.CZ.5468.01	5.38509	4.23113	10.2198	4.24945	4.46663	3.61941	6.40071	4.08576	2.848	6.44162	5.31506	3.01614	2.54102	3.17792	3.68032	5.09043	5.07425	4.78555	5.33593	3.70929	1.8953	3.28836	3.13422	3.15543	5.52262	1.46467	5.07682	3.09761	4.34625	3.70598	2.30451	2.40599	3.66789	3.27798	3.36737	4.05311	2.16027	3.23113	1.95977	SM
TCGA.B0.5092.01	6.42744	4.2426	9.08425	2.70708	4.80632	4.06091	6.19456	2.3505	2.80735	5.93003	5.30779	4.07468	6.55674	3.18745	4.62877	4.78136	5.66761	5.41143	5.51223	4.65935	2.50589	3.65421	3.44758	4.46989	5.60999	2.77821	3.06178	3.35332	4.26604	3.42089	2.29866	3.48156	3.94392	4.44493	3.41143	3.56925	1.87184	3.18745	2.16027	SM
TCGA.B0.4849.01	6.02459	3.89627	8.81829	2.62761	4.8885	3.90304	6.44626	1.70487	3.12267	5.65449	5.92932	4.28614	4.01614	3.50462	4.52795	4.62585	5.98846	5.13217	5.74335	4.07211	2.37851	3.39506	3.53978	3.37573	5.65191	1.62293	4.55152	3.97177	4.78973	2.67582	2.27501	2.39232	4.08746	3.04439	4.37156	4.22574	2.07382	3.70487	1.41143	SM
TCGA.B0.4843.01	5.66647	3.41278	9.20056	2.35332	4.07468	3.53605	6.18804	1.96347	2.41954	6.14731	5.16912	3.47249	2.26303	2.76765	3.69377	3.97453	5.02901	4.32409	4.61589	3.93263	2.09424	3.32193	2.69822	2.03914	5.60437	0.863938	3.05137	3.0054	4.04439	3.10434	1.81967	2.0321	3.33199	2.17951	2.07382	3.56316	0.970854	2.81967	1.33342	SM
TCGA.CJ.5678.01	6.40122	3.1811	9.59716	2.75702	4.86295	4.72028	6.27575	3.48543	2.86592	5.37226	5.65363	3.89045	6.35878	3.25096	5.15259	5.18706	6.69933	3.6837	5.59276	3.51349	2.07039	2.41954	3.28244	4.60703	6.01302	1.87184	3.30012	2.82171	4.0268	3.0018	1.68706	4.36527	4.1819	3.99277	4.3505	3.75702	2.14078	3.5741	2.02148	SM
TCGA.B0.4713.01	6.01324	3.41684	8.81791	3.45022	4.78188	4.46467	5.97062	3.37434	2.45418	5.32553	5.30378	3.77716	3.56316	3.02503	4.34979	6.10497	5.66562	5.33628	5.31034	3.82985	1.79077	3.02326	3.50335	2.22342	5.77689	1.16993	3.38267	2.6893	3.33914	3.86196	1.87578	2.01078	3.22497	2.1635	2.40327	3.50208	1.07724	3.04614	0.963474	SM
TCGA.B0.4848.01	6.28448	3.46467	9.73909	3.05832	4.72137	3.79077	6.97797	2.63227	2.53605	5.78057	5.99481	3.90593	3.69153	4.07296	4.43363	5.48607	6.21917	4.88118	5.16993	3.60763	2.7137	3.23573	3.90014	3.58976	5.41549	2.24184	5.07468	3.58376	4.76235	3.43962	2.23266	3.13422	4.47119	3.57531	4.66391	4.55643	2.57773	4.44162	2.52607	SM
TCGA.CJ.6033.01	5.8009	3.3799	10.0175	2.74846	4.0505	4.00899	6.61574	2.22033	2.17951	6.23879	4.63691	3.14078	3.36457	3.39643	4.61117	4.58796	5.72192	4.4614	5.38301	3.66903	2.6893	2.81762	3.51349	2.88947	6.18824	1.27501	4.65019	2.99639	4.39369	3.25248	1.49057	2.31615	3.82477	2.48543	2.49313	4.20945	1.46989	3.29425	1.76129	SM
TCGA.CJ.4904.01	5.66477	3.65992	8.86062	3.41819	5.19495	4.5097	6.81788	1.68257	3.22033	4.68706	6.18587	3.92505	7.30305	4.16108	4.80012	5.57228	6.24184	4.31904	5.91193	3.45549	2.74201	2.7866	3.30012	3.1177	5.13668	1.76553	4.44228	4.07468	4.80271	2.82782	1.852	3.30889	4.98048	3.4019	4.31615	5.02148	1.63227	4.35896	2.35896	SM
TCGA.BP.4798.01	5.54319	4.30597	9.62753	3.51223	4.10685	3.70598	6.4851	2.04614	2.77821	5.50239	5.53013	3.97361	7.93658	3.88753	4.03738	5.39369	6.52591	5.374	5.67666	4.75756	3.03386	3.45286	3.24945	6.12887	4.79077	4.41481	4.15299	3.60288	4.50843	3.3505	3.14731	3.4019	4.85549	5.35509	4.72629	4.27128	2.926	3.14241	3.22033	SM
TCGA.CJ.5681.01	6.65263	3.95699	9.83408	4.35332	5.42828	4.02237	7.50914	0.650765	3.12102	6.57122	6.89033	4.47379	0.659925	5.01078	6.10161	6.18666	6.74483	6.17712	5.42559	3.72901	2.12433	3.8953	4.22265	2.17313	4.96809	1.34483	4.70598	3.03914	4.8525	4.84449	0.815575	2.85599	4.63169	2.19849	3.32193	3.42626	2.72028	5.23955	1.67356	SM
TCGA.B0.4846.01	6.0054	3.99548	8.93534	3.46597	5.36036	4.52607	6.57274	1.57046	3.38957	5.53013	6.0607	4.46858	7.02934	4.04789	5.52136	5.61294	6.23898	4.48671	6.19574	3.93263	2.43296	3.01436	3.97911	3.83289	4.916	2.7866	5.63865	4.01614	5.29315	3.12598	2.72465	3.14078	4.8505	3.42492	4.74147	4.64731	1.88362	4.38128	2.53107	SM
TCGA.BP.4771.01	6.24298	4.17632	9.18928	3.22959	4.73173	3.81147	6.6175	2.8953	2.82985	4.88557	5.6427	4.1177	7.00011	3.5008	4.45549	5.45483	6.11395	5.63081	6.05918	5.09212	3.0993	3.7845	3.48285	4.99503	4.81301	3.56925	3.68706	3.45812	4.06695	3.26303	2.66903	3.3505	4.47832	4.63981	4.49889	3.98185	2.39506	3.41549	3.26303	SM
TCGA.B0.4814.01	6.19417	3.83289	8.79107	2.38957	5.46107	3.38819	6.73091	1.28096	3.24336	5.44361	5.58916	4.31325	2.78031	2.84599	4.93782	4.88557	6.28485	4.50462	5.38301	3.75596	2.30159	2.87578	3.17473	2.72683	5.54659	1.62761	4.14731	2.89918	4.68257	3.08916	2.49313	2.04614	4.33414	1.97085	3.08746	4.14486	1.37851	3.91361	2.06005	SM
TCGA.CJ.4871.01	5.38543	3.17792	9.93967	3.15704	4.90881	3.78973	6.53605	1.28096	2.6017	5.73823	5.7339	3.5656	4.03034	3.57046	5.16148	4.79442	6.14303	4.63749	5.77215	3.08236	2.36177	2.43829	3.00899	3.28096	5.32229	1.34483	4.20477	3.39094	4.64212	3.45549	1.73985	2.31325	4.33628	2.10769	3.53854	4.1177	1.58976	4.11353	1.52607	SM
TCGA.B0.4714.01	5.98459	4.01346	8.6865	2.17313	4.393	3.59096	6.09001	1.83592	2.98003	5.86592	5.2709	4.06781	6.44989	2.73769	3.95606	4.34056	5.56894	5.0197	5.26416	4.52669	2.31325	3.4019	3.36457	3.90207	5.68145	2.488	3.49313	3.41278	4.29131	3.47249	2.67582	3.34767	3.83289	3.7148	3.55827	3.72792	2.05311	2.92979	2.3505	SM
TCGA.CZ.5460.01	5.49185	3.59096	9.29731	3.06695	5.13422	3.81865	6.80413	2.87971	2.79077	6.1633	5.89093	3.53978	4.51223	3.25248	4.45746	4.89676	5.88679	5.28799	4.82375	3.87578	2.30451	2.62293	3.50335	3.34625	5.60792	1.96347	4.62819	3.08916	4.15137	3.15218	2.15704	3.37434	3.97545	3.22188	3.88264	3.89821	1.70487	3.90881	1.87184	SM
TCGA.CJ.4875.01	5.62615	3.40871	8.69059	1.9855	4.0635	3.28688	5.93216	1.83592	2.83794	5.6522	5.42425	3.94673	2.58015	2.488	3.71918	4.17871	5.71397	4.39094	5.44394	3.89627	1.78241	2.73335	3.26303	3.07895	6.04374	1.79909	2.32769	2.71149	3.93734	2.75275	3.0054	3.1811	3.84599	1.90689	2.49313	3.48929	1.56071	3.12102	1.31615	SM
TCGA.BP.4169.01	6.15765	3.87578	9.56071	3.04264	4.5472	4	6.69641	1.926	3.24945	5.91385	5.87086	4.05485	5.67158	3.926	4.61471	4.8334	5.86146	4.73552	6.17213	4.16672	2.85798	3.33199	3.20789	4.0018	4.70984	2.63227	5.21801	3.66448	4.86493	3.18428	1.77821	2.9782	4.70764	3.48671	4.66505	4.32048	2.18587	3.65191	2.7761	SM
TCGA.CJ.5677.01	5.45681	3.45943	10.2815	2.59694	4.07382	3.99095	6.78516	3.35614	2.07039	7.02691	5.21374	3.06867	3.15381	3.73985	4.56742	5.0365	6.09424	4.92077	5.50176	3.97361	2.70487	2.98914	3.55336	4.54967	5.77162	1.92979	4.1914	3.0054	4.01614	3.51979	1.56071	3.47379	3.97361	3.36737	4.41819	4.0063	2.47508	3.25701	2.50589	SM
TCGA.CJ.6028.01	5.46369	4.01346	8.61291	3.67243	4.9331	3.81558	6.62161	2.23266	3.09592	5.82858	5.55796	3.81044	7.23314	3.6565	5.46891	5.3147	5.67892	4.31252	5.62965	3.36036	2.32193	3.20477	3.14241	4.1819	4.39094	3.79597	4.70543	3.75916	4.91217	2.6893	2.65992	4.2149	4.63343	4.42089	4.61648	4.43162	2.26003	4.30451	3.65878	SM
TCGA.B0.4845.01	5.916	3.31615	8.8255	2.16027	4.5435	3.7366	6.42072	1.69153	2.32769	5.64933	5.48027	3.98732	2.94111	2.852	4.19061	4.39094	5.78581	4.60881	5.46597	4.06005	2.51602	3.18903	3.72574	2.07039	5.51033	1.37851	4.22033	3.18428	4.37712	2.72465	1.9222	1.76977	3.77716	1.83188	2.87578	3.94392	1.19535	3.69042	1.50589	SM
TCGA.BP.5178.01	5.5043	3.08406	9.22151	2.41954	3.53107	3.54844	6.18943	1.23879	1.99639	5.42021	5.29646	2.91265	2.9982	2.74201	3.98094	4.95	5.75435	4.41886	4.84348	3.6241	2.33914	2.76129	2.42492	3.61471	5.97338	2.04614	1.99277	2.52857	4.07125	2.7137	0.903038	2.09424	3.73985	5.85275	3.53107	3.48285	2.28688	3.43829	2.04614	SM
TCGA.B0.4841.01	5.11353	2.44361	8.70228	1.90689	3.10266	2.79494	5.8505	2.21412	1.59932	5.38024	4.68089	2.32769	2.76977	2.04264	2.80735	3.2854	5.0387	3.6427	4.32841	3.07382	1.40054	2.16672	2.27501	1.83592	6.15218	0.505891	2.11437	2.65306	3.48929	2.59694	1.33914	2.29278	2.89724	1.4489	1.60881	3.31179	0.887525	2.01078	1.0072	SM
TCGA.B0.4842.01	5.69711	2.73552	9.87304	2.18903	3.9241	3.13914	7.53403	3.81147	1.39506	5.64789	5.46205	3.17951	3.85898	2.92979	4.78607	5.3427	6.2182	5.86468	6.0555	3.98914	2.95233	3.24031	3.6311	4.32553	6.42307	1.53605	3.30597	2.52105	3.69488	4.07553	1.848	3.76977	2.94298	4.68145	3.38128	3.90304	2.26003	2.91456	2.59694	SM
TCGA.CJ.4638.01	6.73268	3.19377	8.67663	2.15381	5.32121	3.48027	6.0433	1.66903	2.46989	5.52231	5.36947	3.848	2.15381	2.63459	4.14078	5.13011	5.68566	4.95513	4.81301	3.88753	2.08746	3.23266	3.54967	2.12102	6.14914	0.722466	2.45681	2.55336	3.62994	3.59096	2.65535	1.87971	3.30597	1.77821	1.53107	3.7137	0.970854	3.16672	0.722466	SM
TCGA.CJ.4885.01	5.39232	3.46467	9.47853	2.90497	5.22342	3.69711	6.70625	1.03562	2.96901	4.87529	5.61824	3.926	2.24793	3.49185	4.80374	5.24451	5.88264	4.68032	5.84197	3.34483	1.93357	2.41414	3.67016	3.0635	5.43829	0.895303	3.57289	3.24793	4.76447	2.76341	1.83592	1.95606	4.47703	1.3505	2.75275	4.17393	0.963474	4.37295	1.15056	SM
TCGA.B0.4690.01	5.93168	4.27873	9.65069	4.21412	4.69265	3.63459	6.70957	1.76977	2.73335	5.42492	6.142	4.08491	5.6094	4.01257	4.53543	5.64212	5.66931	5.17273	5.97177	4.4019	2.80735	3.14241	3.83086	6.14078	4.80632	3.83289	6.6585	3.80735	4.92695	2.72465	3.12102	3.14405	4.92742	4.71589	4.9222	4.56682	2.84599	3.65878	3.44361	SM
TCGA.CZ.5987.01	5.86047	2.92979	9.2951	2.32193	5.15462	3.58135	6.44725	3.34625	2.26903	5.49697	6.10245	3.74201	5.7211	3.26903	3.87086	5.98778	6.19692	5.04221	5.28503	3.34199	2.36177	2.89336	2.87184	3.94111	5.60881	1.5008	4.22574	3.31325	4.52042	2.7866	2.24793	2.09424	4.05572	2.63923	4.13258	4.48027	2.06005	4.13996	0.807355	SM
TCGA.B8.4143.01	6.33682	3.85	9.04543	2.61589	4.41549	3.65421	5.67751	2.56071	3.41819	6.58451	5.25588	4.35614	6.51948	2.98185	4.05572	4.83845	5.51728	5.04089	6.26622	4.774	2.55336	3.46858	3.67016	4.49953	5.07211	2.68032	4.89093	3.26754	4.39506	2.98914	2.55827	3.44758	4.66107	4.53543	3.87578	3.67469	2.02503	3.66334	2.93923	SM
TCGA.BP.4355.01	6.55075	3.57289	8.91049	2.18269	4.02148	3.80632	6.30159	3.51602	3.08576	5.47541	5.30012	4.04264	2.31904	2.8953	4.1914	4.01346	5.31868	4.36807	5.45286	4.16189	2.14731	3.26754	3.0635	2.64847	5.16471	1.18269	3.3978	3.33914	4.65992	2.73118	1.95233	2.25399	3.86592	1.76977	2.94673	4.22959	1.30451	3.45943	1.75702	SM
TCGA.CJ.4918.01	5.66221	3.75168	8.98496	3.31904	4.96255	3.91839	6.4591	2.24489	2.62994	5.63256	5.45187	3.83895	3.92125	3.33199	4.91648	4.83188	5.61383	4.1914	5.48123	3.774	2.54597	3.10936	2.98003	3.46336	4.66562	2.44095	3.58135	3.51349	4.80064	2.86592	2.07039	3.05658	4.74953	3.49313	4.10852	4.35473	1.95977	4.01525	3.40735	SM
TCGA.B8.4622.01	5.91193	3.49442	8.95193	2.64847	5.35403	3.57046	6.56849	1.73985	2.46728	5.07596	5.51096	4.36947	4.79233	3.44095	4.66619	5.31976	5.88484	4.68089	5.64933	3.73335	2.63923	3.00899	3.67356	4.32265	4.88118	2.74416	4.21956	3.50335	4.78973	2.94111	3.41549	3.05832	4.68145	3.27202	4.45088	4.44692	2.28096	4.1177	2.87971	SM
TCGA.B0.4844.01	5.61383	3.72137	9.40192	2.93357	3.7126	3.33199	6.0663	1.852	3.18269	5.97659	4.10518	3.17632	4.3067	2.59216	3.94486	5.03166	6.24375	4.90256	5.25927	3.69153	2.0321	3.29278	2.83188	3.55582	6.07318	1.36737	3.70708	2.66676	3.90593	4.63227	2.34483	2.25096	3.21412	2.56803	2.94486	3.96255	1.3505	3.14405	1.5509	SM
TCGA.B0.4828.01	5.97453	3.44493	8.78738	2.16027	4.81916	3.61941	6.02459	0.978196	2.74631	5.49761	5.44195	3.38819	3.04789	2.73552	3.64155	4.6605	5.98664	4.76022	5.48091	3.8679	1.9782	3.13422	3.11437	2.10434	5.44128	1.25701	3.76341	3.25248	4.24108	3.37434	2.07382	2.03562	3.54597	2.11437	2.38405	3.66107	1.20163	3.38957	1.02857	SM
TCGA.CJ.5679.01	5.86888	3.22497	9.46493	2.77189	4.38128	3.64386	6.65449	1.20789	1.852	5.08066	5.67158	2.96162	1.43296	2.82782	3.70377	5.16027	5.41886	5.27761	4.36597	3.13914	1.9486	3.13914	2.78241	2.08406	5.70598	0.659925	3.87873	2.65535	3.78869	3.42223	1.81967	1.32769	3.42223	1.18269	1.66448	3.70598	1.36737	3.35755	1.14405	SM
TCGA.B0.4712.01	5.50526	3.45812	10.3242	3.01614	3.74416	3.51979	6.21994	1.76553	2.10098	6.59679	5.3565	2.99458	5.10266	3.23266	4.1035	4.58376	5.488	4.72955	5.24603	3.76447	2.01078	2.51096	3.17951	4.14323	5.99932	1.67356	4.83188	2.74201	4.3505	3.04614	2.42761	2.9279	4.01167	5.70901	3.25096	3.18745	2.27501	3.43962	2.31034	SM
TCGA.CJ.4923.01	6.12639	4.01703	9.63232	2.58256	3.9222	4.05485	6.27482	1.9222	2.71149	6.20085	5.57894	3.41278	5.37816	2.9542	4.41143	4.15947	5.9404	4.89918	5.52951	4.51979	2.50589	3.53107	3.35614	4.09424	5.9493	2.32769	3.37016	2.99095	4.06695	3.56316	2.19849	3.01078	4.04352	3.80116	3.40054	3.67356	1.67807	3.27501	2.19849	SM

## Sheet: Figure4b
Supplemantry Data 1 and 2

## Sheet: Figure4c
gene	deltac	deltas	c.pval	s.pval	type	class
TMSB10	1.3274	-0.4918	0.00034	0.99966	MM vs IN	cancer
OST4	0.6775	-0.1109	0.001	0.999	MM vs IN	cancer
HTRA1	2.079	-0.9079	0.0011	0.9989	MM vs IN	cancer
PATJ	-1.4947	0.1502	2e-05	0.99998	MM vs IN	cancer
AMIGO1	-1.6206	0.2083	8e-05	0.99992	MM vs IN	cancer
AFG3L2	-1.1071	-0.0041	0.0001	0.9999	MM vs IN	cancer
AFG3L2	-0.5651	0.0342	0.02086	0.97914	SM vs IN	cancer
AMIGO1	-0.8553	-0.0976	0.00624	0.99376	SM vs IN	cancer
OST4	0.5101	-0.2121	0.027039	0.972961	SM vs IN	cancer
PATJ	-1.014	0.221	0.00058	0.99942	SM vs IN	cancer
TMSB10	0.5929	-0.0964	0.00814	0.99186	SM vs IN	cancer
HTRA1	0.646	-0.3662	0.211396	0.788604	SM vs IN	cancer
AFG3L2	0.1203	-0.4643	0.909502	0.090498	SATO M vs IN	cancer
AMIGO1	-1.7786	1.7656	0.390292	0.609708	SATO M vs IN	cancer
OST4	0.0814	0.2099	0.786384	0.213616	SATO M vs IN	cancer
PATJ	-1.0913	0.2613	0.00286	0.99714	SATO M vs IN	cancer
TMSB10	1.1143	-0.6297	0.00146	0.99854	SATO M vs IN	cancer
HTRA1	-0.5328	0.3522	0.247475	0.752525	SATO M vs IN	cancer
LRRC19	0.3709	-2.1587	1	0	MM vs IN	stroma
TMEM230	-0.0127	0.4678	0.99996	4e-05	MM vs IN	stroma
CDK2AP1	-0.2592	1.002	1	0	MM vs IN	stroma
CNDP2	0.0551	-1.1399	1	0	MM vs IN	stroma
EVC	0.3865	-1.6682	1	0	MM vs IN	stroma
FJX1	-0.1374	0.9874	0.99994	6e-05	MM vs IN	stroma
LRRC19	0.1651	-1.5181	1	0	SM vs IN	stroma
TMEM230	0.1867	0.0983	0.251735	0.748265	SM vs IN	stroma
CDK2AP1	-0.1269	0.5247	0.99866	0.00134	SM vs IN	stroma
CNDP2	0.0409	-0.7102	0.99828	0.00172	SM vs IN	stroma
EVC	-0.8551	0.027	0.00394	0.99606	SM vs IN	stroma
FJX1	-0.6476	0.964	0.963021	0.036979	SM vs IN	stroma
LRRC19	-0.846	-2.6203	0.911322	0.088678	SATO M vs IN	stroma
TMEM230	0.3692	-0.2259	0.104558	0.895442	SATO M vs IN	stroma
CDK2AP1	0.0113	0.1355	0.749505	0.250495	SATO M vs IN	stroma
CNDP2	0.2857	-0.9989	0.965501	0.034499	SATO M vs IN	stroma
EVC	-0.6106	0.9792	0.750165	0.249835	SATO M vs IN	stroma
FJX1	-0.4636	-0.1852	0.151777	0.848223	SATO M vs IN	stroma

## Sheet: Figure5b
gene	deltac	deltas	c.pval	s.pval	c.fdr	s.fdr	colorc	colors	c.lp	s.lp	c.fdr2
ACAA1	0.026	-0.3501	0.97842	0.02158	1	0.256249	grey	blue	0.00947468	1.66595	0.99902
ACAA2	-1.1946	0.1353	0.00808	0.99192	0.374678	0.99998	red	grey	2.09259	0.00352335	0.065688
ACADL	-0.9336	-0.3131	0.184116	0.815884	0.873877	0.99998	grey	grey	0.734908	0.0883716	0.391246
ACADM	-1.0603	-0.193	0.02128	0.97872	0.475372	0.99998	red	grey	1.67203	0.00934154	0.10336
ACADS	0.236	-0.5546	0.938401	0.061599	1	0.377754	grey	grey	0.0276115	1.21043	0.99902
ACADSB	-0.7673	-0.197	0.045939	0.954061	0.559594	0.99998	red	grey	1.33782	0.0204239	0.156193
ACADVL	-0.2367	0.0339	0.328893	0.671107	1	0.996752	grey	grey	0.482945	0.173208	0.559118
ACAT1	-1.0498	0.0642	0.00328	0.99672	0.292572	0.99998	red	grey	2.48413	0.00142683	0.05576
ACAT2	-0.182	0.086	0.323974	0.676026	1	0.998743	grey	grey	0.48949	0.170037	0.559118
ACOX1	-0.5949	0.0575	0.00122	0.99878	0.242976	0.99998	red	grey	2.91364	0.000530163	0.04148
ACOX3	-0.1102	-0.1148	0.594648	0.405352	1	0.834902	grey	grey	0.22574	0.392168	0.842418
ACSL1	-0.4807	-0.8628	0.899742	0.100258	1	0.465731	grey	grey	0.045882	0.998881	0.99902
ACSL3	-0.5358	0.2648	0.135517	0.864483	0.791871	0.99998	grey	grey	0.868006	0.0632435	0.329113
ACSL4	-0.1089	0.062	0.48387	0.51613	1	0.920847	grey	grey	0.315271	0.287241	0.77639
ACSL5	0.1118	-0.5087	0.945261	0.054739	1	0.36546	grey	grey	0.0244483	1.2617	0.99902
ADH1B	0	-0.5809	0.897282	0.102718	1	0.469889	grey	grey	0.047071	0.988353	0.99902
ADH5	-0.5837	0.0416	0.00966	0.99034	0.403966	0.99998	red	grey	2.01502	0.00421568	0.065688
ALDH1B1	-0.4295	-0.38	0.50237	0.49763	1	0.906469	grey	grey	0.298976	0.303093	0.77639
ALDH2	-0.0534	-0.9565	0.99902	0.00098	1	0.0908527	grey	blue	0.000425817	3.00877	0.99902
ALDH3A2	-0.3494	-0.3619	0.593128	0.406872	1	0.836293	grey	grey	0.226852	0.390542	0.842418
ALDH7A1	-0.7705	0.3259	0.0244	0.9756	0.48236	0.99998	red	grey	1.61261	0.0107282	0.1037
ALDH9A1	-0.6468	0.4739	0.270735	0.729265	0.957876	0.99998	grey	grey	0.567456	0.137115	0.511388
CPT1A	-0.6233	-0.2058	0.087638	0.912362	0.688309	0.99998	grey	grey	1.05731	0.0398328	0.248308
CPT1B	-0.7463	0.1706	0.172377	0.827623	0.864467	0.99998	grey	grey	0.763521	0.0821674	0.390721
CPT2	-0.8409	-0.1909	0.01224	0.98776	0.428217	0.99998	red	grey	1.91222	0.00534856	0.06936
CYP4A11	-2.4687	0	0.00568	0.99432	0.339641	0.99998	red	grey	2.24565	0.00247382	0.0643733
ECHS1	0.2832	-0.7066	0.9928	0.0072	1	0.163535	grey	blue	0.00313823	2.14267	0.99902
ECI1	-0.0274	-0.2132	0.838763	0.161237	1	0.565679	grey	grey	0.0763607	0.792535	0.99902
ECI2	-0.7328	0.4142	0.097378	0.902622	0.703186	0.99998	grey	grey	1.01154	0.0444941	0.254681
EHHADH	-0.9498	-0.5593	0.229055	0.770945	0.92742	0.99998	grey	grey	0.64006	0.112977	0.45811
GCDH	0.328	-0.6414	0.99544	0.00456	1	0.139538	grey	blue	0.00198491	2.34104	0.99902
HADH	-0.4977	-0.0929	0.042399	0.957601	0.546492	0.99998	red	grey	1.37264	0.0188154	0.156193
HADHA	-0.0774	-0.1477	0.727585	0.272415	1	0.709332	grey	grey	0.138116	0.564769	0.989516
HADHB	-0.3702	0.0475	0.071559	0.928441	0.646531	0.99998	grey	grey	1.14534	0.0322457	0.221182

[truncated: 5 more sheets: Figure5a, Figure5c, Figrue6a, Figure6b, Figure6c]
