# Supplementary material for: Convergent genomic and molecular features predict risk of metachronous metastasis in clear cell renal cell carcinoma
Source: Commun Med (Lond). 2026 Feb 25;6:205. doi: 10.1038/s43856-026-01436-6 (PMC13066385; doi:10.1038/s43856-026-01436-6)
Supplement: Supplementary file 5 — Supplementary Data 2 [file 43856_2026_1436_MOESM5_ESM.xlsx]

## Sheet: Sheet1
PATIENT_ID	OTHER_PATIENT_ID_CBIOPORTAL	final_classification	class_classification	FORM_COMPLETION_DATE_CBIOPORTAL	HISTOLOGICAL_DIAGNOSIS	Institute	GRADE_CBIOPORTAL.MSKCC	LATERALITY_CBIOPORTAL.MSKCC	PROSPECTIVE_COLLECTION_CBIOPORTAL	RETROSPECTIVE_COLLECTION_CBIOPORTAL	GENDER_CBIOPORTAL	AGE_CBIOPORTAL.MSKCC	DAYS_TO_BIRTH_CBIOPORTAL	RACE_CBIOPORTAL.MSKCC	ETHNICITY_CBIOPORTAL.MSKCC	HISTORY_OTHER_MALIGNANCY_CBIOPORTAL	HISTORY_NEOADJUVANT_TRTYN_CBIOPORTAL	INITIAL_PATHOLOGIC_DX_YEAR_CBIOPORTAL	LYMPH_NODES_EXAMINED_CBIOPORTAL	LYMPH_NODE_EXAMINED_COUNT_CBIOPORTAL	LYMPH_NODES_EXAMINED_POSITIVE_CBIOPORTAL	AJCC_STAGING_EDITION_CBIOPORTAL	AJCC_TUMOR_PATHOLOGIC_PT_CBIOPORTAL	T.Stage.MSKCC	AJCC_NODES_PATHOLOGIC_PN_CBIOPORTAL	Pathologic.Lymph.Nodes	AJCC_METASTASIS_CLINICAL_CM_CBIOPORTAL	AJCC_METASTASIS_PATHOLOGIC_PM_CBIOPORTAL	Pathologic.Distant.Metastasis	Time.to.Mets.MSKCC	Mets.at.Time.of.Surgery	Tumor.Stage	VITAL_STATUS_CBIOPORTAL	OS_STATUS_CBIOPORTAL	DAYS_TO_LAST_FOLLOWUP_CBIOPORTAL	DAYS_TO_DEATH_CBIOPORTAL	Max.Tumor.Dimension	INFORMED_CONSENT_VERIFIED_CBIOPORTAL	TISSUE_SOURCE_SITE_CBIOPORTAL	TUMOR_TISSUE_SITE_CBIOPORTAL	OS_MONTHS_CBIOPORTAL	BMI	Purity	Mutation.Data.	Purity.Data.	mRNA.Data.	RPPA.Data.	miRNA.Data.	pre.miRNA.data
TCGA-BP-4349	f72defb3-87ca-4efd-9dc7-d2068533fd98	3	Indolent	12/16/2010	Kidney Clear Cell Renal Carcinoma	MSKCC	G2	Left	NO	YES	FEMALE	68	-24853	WHITE	[Not Available]	No	No	2006	NO	[Not Applicable]	[Not Applicable]	[Not Available]	T1a	T1a	NX	NX	[Not Available]	M0	M0	[Not Available]	No	Stage I	Alive	LIVING	372	[Not Applicable]	1.5	YES	BP	Kidney	12.22	31.3	0.458628	1	1	1	1	0	0
TCGA-B0-4693	df3b1215-58fd-49c7-8f99-3a854d6cc667	3	Indolent	2011-09-02	Kidney Clear Cell Renal Carcinoma	UPMC	G4	Left	NO	YES	FEMALE	72	-26659	WHITE	NOT HISPANIC OR LATINO	No	No	2009	YES	5	0	[Not Available]	T3a	T3a	N0	N0	[Not Available]	M0	M0	[Not Available]	No	Stage III	Dead	DECEASED	[Not Available]	77	13	YES	B0	Kidney	2.53	20.4	0.484329	1	1	1	1	0	1
TCGA-B0-4694	123b1a31-3635-4e90-b714-0c20df64cf0d	3	Indolent	2011-08-02	Kidney Clear Cell Renal Carcinoma	UPMC	G4	Left	NO	YES	MALE	72	-26582	WHITE	NOT HISPANIC OR LATINO	No	No	2009	NO	[Not Applicable]	[Not Applicable]	[Not Available]	T3b	T3b	NX	NX	[Not Available]	M0	M0	[Not Available]	No	Stage III	Dead	DECEASED	[Not Available]	106	6	YES	B0	Kidney	3.48	28.7	0.380187	1	1	1	1	0	1
TCGA-B0-4706	26cc2c84-aaec-4cd1-9c45-dd08d372128d	3	Indolent	3/29/2011	Kidney Clear Cell Renal Carcinoma	UPMC	G4	Left	NO	YES	MALE	61	-22331	WHITE	NOT HISPANIC OR LATINO	No	No	2007	NO	[Not Applicable]	[Not Applicable]	[Not Available]	T3a	T3a	NX	NX	[Not Available]	M0	M0	[Not Available]	No	Stage III	Dead	DECEASED	26	65	7	YES	B0	Kidney	2.14	36.1	0.602293	1	1	1	1	1	1
TCGA-B0-4813	8942ebfa-946a-41a7-8b4c-ce45a2096c81	3	Indolent	2011-08-02	Kidney Clear Cell Renal Carcinoma	UPMC	G3	Right	NO	YES	MALE	68	-25018	WHITE	NOT HISPANIC OR LATINO	No	No	2001	NO	[Not Applicable]	[Not Applicable]	5th	T3b	T3b	NX	NX	[Not Available]	M0	M0	[Not Available]	No	Stage III	Dead	DECEASED	18	18	6.5	YES	B0	Kidney	0.59	[Not Available]	0.635018	1	1	1	1	0	1
TCGA-B0-4817	b764e6a1-da21-4593-b133-25827c5b8d47	3	Indolent	2011-08-02	Kidney Clear Cell Renal Carcinoma	UPMC	G3	Right	NO	YES	MALE	81	-29873	WHITE	NOT HISPANIC OR LATINO	No	No	2002	NO	[Not Applicable]	[Not Applicable]	[Not Available]	T3c	T3c	N0	N0	[Not Available]	M0	M0	[Not Available]	No	Stage III	Dead	DECEASED	[Not Available]	1019	4.8	YES	B0	Kidney	33.48	26	0.422412	1	1	1	1	0	1
TCGA-B0-5075	46194f7f-af16-42b7-bef6-9c0d1e8f9b0d	3	Indolent	2011-09-02	Kidney Clear Cell Renal Carcinoma	UPMC	G2	Left	NO	YES	FEMALE	77	-28205	WHITE	NOT HISPANIC OR LATINO	No	No	2005	NO	[Not Applicable]	[Not Applicable]	[Not Available]	T3a	T3a	N0	N0	[Not Available]	M0	M0	[Not Available]	No	Stage III	Dead	DECEASED	[Not Available]	637	2	YES	B0	Kidney	20.93	26.6	0.487992	1	1	1	1	1	1
TCGA-B0-5085	62c6edc7-170d-4825-ab81-f88b14013cc5	3	Indolent	2011-09-02	Kidney Clear Cell Renal Carcinoma	UPMC	G3	Left	NO	YES	FEMALE	76	-27793	WHITE	NOT HISPANIC OR LATINO	No	No	2005	NO	[Not Applicable]	[Not Applicable]	[Not Available]	T3a	T3a	N0	N0	[Not Available]	M0	M0	[Not Available]	No	Stage III	Dead	DECEASED	[Not Available]	770	6.8	YES	B0	Kidney	25.3	21	0.599739	1	1	1	1	1	1
TCGA-B0-5095	616bc43c-34b9-48e8-8219-4ef4d052f91b	3	Indolent	2011-04-02	Kidney Clear Cell Renal Carcinoma	UPMC	G3	Right	NO	YES	MALE	81	-29921	WHITE	NOT HISPANIC OR LATINO	No	No	2008	NO	[Not Applicable]	[Not Applicable]	[Not Available]	T3a	T3a	N0	N0	[Not Available]	M0	M0	[Not Available]	No	Stage III	Dead	DECEASED	[Not Available]	245	10.2	YES	B0	Kidney	8.05	26.97	0.320865	1	1	1	1	0	1
TCGA-B0-5096	cf67eaf8-f5e6-41be-8992-cdb97091e1b0	3	Indolent	2011-04-02	Kidney Clear Cell Renal Carcinoma	UPMC	GX	Left	NO	YES	FEMALE	72	-26574	WHITE	NOT HISPANIC OR LATINO	No	No	1998	YES	1	1	5th	T3a	T3a	N1	N1	[Not Available]	M0	M0	[Not Available]	[Not Available]	Stage III	Dead	DECEASED	[Not Available]	68	5	YES	B0	Kidney	2.23	[Not Available]	0.366879	1	1	1	1	0	1
TCGA-B0-5099	bcf26561-6e11-441c-955e-181ef2e68b41	3	Indolent	2011-07-02	Kidney Clear Cell Renal Carcinoma	UPMC	G3	Right	NO	YES	FEMALE	88	-32364	WHITE	NOT HISPANIC OR LATINO	No	No	2002	NO	[Not Applicable]	[Not Applicable]	[Not Available]	T3b	T3b	NX	NX	[Not Available]	M0	M0	[Not Available]	[Not Available]	Stage III	Dead	DECEASED	[Not Available]	485	7	YES	B0	Kidney	15.93	[Not Available]	0.614705	1	1	1	1	0	1
TCGA-B0-5108	171044a9-9e8e-419b-af3a-4849d92c3b1e	3	Indolent	2011-07-02	Kidney Clear Cell Renal Carcinoma	UPMC	G2	Left	NO	YES	MALE	54	-19932	WHITE	NOT HISPANIC OR LATINO	No	No	2009	NO	[Not Applicable]	[Not Applicable]	6th	T3a	T3a	N0	N0	[Not Available]	M0	M0	[Not Available]	No	Stage III	Alive	LIVING	162	[Not Applicable]	5.5	YES	B0	Kidney	58.54	38.12	0.404614	1	1	1	1	0	1
TCGA-B0-5113	439794a8-51bd-4c70-968c-34cf26b90148	3	Indolent	1/28/2011	Kidney Clear Cell Renal Carcinoma	UPMC	G2	Right	NO	YES	FEMALE	69	-25369	WHITE	NOT HISPANIC OR LATINO	No	No	2010	YES	3	0	7th	T3a	T3a	N0	N0	[Not Available]	M0	M0	[Not Available]	No	Stage III	Alive	LIVING	22	[Not Applicable]	13.7	YES	B0	Kidney	38.6	20.9	0.478577	1	1	1	1	0	1
TCGA-B0-5116	b6abbdcc-f826-499d-b6f1-f6e2c83f9d8b	3	Indolent	2011-04-02	Kidney Clear Cell Renal Carcinoma	UPMC	G3	Right	NO	YES	MALE	52	-19352	WHITE	NOT HISPANIC OR LATINO	No	No	2010	NO	[Not Applicable]	[Not Applicable]	7th	T3b	T3b	N0	N0	[Not Available]	M0	M0	[Not Available]	No	Stage III	Alive	LIVING	103	[Not Applicable]	10.5	YES	B0	Kidney	41.85	29.1	0.531917	1	1	1	1	0	1
TCGA-B0-5400	62f5ceb7-bb0b-4248-850b-cc1cf012f570	3	Indolent	3/31/2011	Kidney Clear Cell Renal Carcinoma	UPMC	G4	Right	NO	YES	FEMALE	59	-21819	WHITE	NOT HISPANIC OR LATINO	No	No	2008	NO	[Not Applicable]	[Not Applicable]	6th	T3b	T3b	N0	N0	[Not Available]	M0	M0	[Not Available]	No	Stage III	Alive	LIVING	677	[Not Applicable]	8	YES	B0	Kidney	56.93	50	0.406961	1	1	1	1	1	1
TCGA-B0-5692	9c377f9b-79dd-4412-80ac-cea9a3529888	3	Indolent	2011-04-04	Kidney Clear Cell Renal Carcinoma	UPMC	G3	Right	NO	YES	FEMALE	66	-24140	WHITE	NOT HISPANIC OR LATINO	No	No	2004	NO	[Not Applicable]	[Not Applicable]	6th	T3b	T3b	N0	N0	[Not Available]	M0	M0	[Not Available]	No	Stage III	Alive	LIVING	1487	[Not Applicable]	8.2	YES	B0	Kidney	129.57	[Not Available]	0.5344	1	1	1	1	1	1
TCGA-B0-5709	bf768635-b809-4df4-a4e6-7495e66aa227	3	Indolent	4/25/2011	Kidney Clear Cell Renal Carcinoma	UPMC	G3	Right	NO	YES	FEMALE	62	-22843	WHITE	NOT HISPANIC OR LATINO	No	No	2003	NO	[Not Applicable]	[Not Applicable]	6th	T3a	T3a	NX	NX	[Not Available]	M0	M0	[Not Available]	No	Stage III	Alive	LIVING	2358	[Not Applicable]	5	YES	B0	Kidney	130.55	31	0.371817	1	1	1	1	1	1
TCGA-B0-5711	88c91a7b-5c41-4361-85d0-da759ab94204	3	Indolent	4/25/2011	Kidney Clear Cell Renal Carcinoma	UPMC	G3	Right	NO	YES	MALE	50	-18444	WHITE	NOT HISPANIC OR LATINO	No	No	2004	NO	[Not Applicable]	[Not Applicable]	6th	T3b	T3b	NX	NX	[Not Available]	M0	M0	[Not Available]	No	Stage III	Alive	LIVING	2553	[Not Applicable]	7.5	YES	B0	Kidney	131.04	43	0.496198	1	1	1	1	1	1
TCGA-B0-5713	c91a4cc3-aaa9-4bc9-b157-e46551d334c8	3	Indolent	4/27/2011	Kidney Clear Cell Renal Carcinoma	UPMC	G3	Left	NO	YES	FEMALE	75	-27644	WHITE	NOT HISPANIC OR LATINO	No	No	2006	NO	[Not Applicable]	[Not Applicable]	6th	T3b	T3b	N0	N0	[Not Available]	M0	M0	[Not Available]	No	Stage III	Alive	LIVING	1865	[Not Applicable]	7.2	YES	B0	Kidney	91.39	30.58	0.471153	1	1	1	1	1	1
TCGA-B8-4151	b428463a-75d5-4663-a53b-ec2993795cc0	3	Indolent	11/15/2010	Kidney Clear Cell Renal Carcinoma	UNC	G2	Right	NO	YES	FEMALE	51	-18760	WHITE	HISPANIC OR LATINO	No	No	2009	NO	[Not Applicable]	[Not Applicable]	6th	T3a	T3a	N0	N0	[Not Available]	M0	M0	[Not Available]	No	Stage III	Alive	LIVING	280	[Not Applicable]	6.7	YES	B8	Kidney	42.67	40	0.742245	1	1	1	0	0	1
TCGA-B8-5158	e7afc830-fa22-4562-a1f3-0f4f5a34eacd	3	Indolent	11/15/2010	Kidney Clear Cell Renal Carcinoma	UNC	G4	Left	NO	YES	MALE	56	-20764	WHITE	NOT HISPANIC OR LATINO	No	No	2010	YES	15	1	7th	T3a	T3a	N1	N1	[Not Available]	M0	M0	[Not Available]	No	Stage III	Alive	LIVING	90	[Not Applicable]	16	YES	B8	Kidney	40.01	32.25	0.430804	1	1	1	1	0	1
TCGA-B8-5163	d4159990-85dd-4557-be1a-bd03818ea3ea	3	Indolent	11/16/2010	Kidney Clear Cell Renal Carcinoma	UNC	G3	Right	NO	YES	FEMALE	63	-23293	WHITE	NOT HISPANIC OR LATINO	No	No	2010	NO	[Not Applicable]	[Not Applicable]	7th	T3a	T3a	N0	N0	[Not Available]	M0	M0	[Not Available]	No	Stage III	Alive	LIVING	4	[Not Applicable]	5.5	YES	B8	Kidney	27	35	0.398421	1	1	1	1	0	1
TCGA-B8-5164	766999d7-fa28-415b-8783-be62b1b2fd70	3	Indolent	11/16/2010	Kidney Clear Cell Renal Carcinoma	UNC	G3	Right	NO	YES	MALE	65	-23863	WHITE	NOT HISPANIC OR LATINO	No	No	2010	NO	[Not Applicable]	[Not Applicable]	7th	T3a	T3a	N0	N0	[Not Available]	M0	M0	[Not Available]	No	Stage III	Alive	LIVING	23	[Not Applicable]	5.2	YES	B8	Kidney	0.85	29	0.400539	1	1	1	1	0	1
TCGA-B8-5550	59278f79-4f42-4d1c-9007-3958486042fc	3	Indolent	2011-11-04	Kidney Clear Cell Renal Carcinoma	UNC	G3	Right	YES	NO	MALE	71	-25937	WHITE	NOT HISPANIC OR LATINO	No	No	2010	YES	3	0	7th	T3a	T3a	N0	N0	[Not Available]	M0	M0	[Not Available]	No	Stage III	Alive	LIVING	197	[Not Applicable]	10.1	YES	B8	Kidney	48.49	23	0.408572	1	1	1	1	1	1
TCGA-BP-4160	844d8b94-59b0-4787-97eb-474e3aa3e022	3	Indolent	12/21/2010	Kidney Clear Cell Renal Carcinoma	MSKCC	G2	Left	NO	YES	MALE	67	-24720	WHITE	HISPANIC OR LATINO	Yes	No	2002	YES	3	0	[Not Available]	T3a	T3a	N0	N0	[Not Available]	M0	M0	[Not Available]	No	Stage III	Alive	LIVING	2881	[Not Applicable]	4.5	YES	BP	Kidney	94.65	36.39	0.40145	1	1	1	0	0	1
TCGA-BP-4163	e7c159b7-e7c3-4482-8e80-72402dc3fdb4	3	Indolent	11/29/2010	Kidney Clear Cell Renal Carcinoma	MSKCC	G3	Right	NO	YES	FEMALE	60	-21980	WHITE	[Not Available]	No	No	2002	YES	9	0	[Not Available]	T3a	T3a	N0	N0	[Not Available]	M0	M0	[Not Available]	No	Stage III	Alive	LIVING	2839	[Not Applicable]	8	YES	BP	Kidney	93.27	32.2	0.57294	1	1	1	0	0	1
TCGA-BP-4164	ba96288c-60d3-4e56-8940-90c5b22d4ddc	3	Indolent	11/29/2010	Kidney Clear Cell Renal Carcinoma	MSKCC	G2	Left	NO	YES	FEMALE	51	-18898	WHITE	[Not Available]	No	No	2002	NO	[Not Applicable]	[Not Applicable]	[Not Available]	T3a	T3a	NX	NX	[Not Available]	M0	M0	[Not Available]	No	Stage III	Dead	DECEASED	[Not Available]	992	13.5	YES	BP	Kidney	32.59	22.86	0.701465	1	1	1	1	0	1
TCGA-BP-4166	3c4ed50e-d00e-4ffe-b426-41dfdcb7327a	3	Indolent	11/29/2010	Kidney Clear Cell Renal Carcinoma	MSKCC	G3	Left	NO	YES	MALE	69	-25300	WHITE	[Not Available]	No	No	2003	YES	10	0	[Not Available]	T3a	T3a	N0	N0	[Not Available]	M0	M0	[Not Available]	No	Stage III	Alive	LIVING	13	[Not Applicable]	5	YES	BP	Kidney	0.43	31.74	0.450161	1	1	1	0	0	1
TCGA-BP-4167	e7bbc8a9-b63b-4967-812b-f9280a5e181e	3	Indolent	11/29/2010	Kidney Clear Cell Renal Carcinoma	MSKCC	G2	Right	NO	YES	MALE	59	-21901	WHITE	[Not Available]	No	No	2003	NO	[Not Applicable]	[Not Applicable]	[Not Available]	T3a	T3a	NX	NX	[Not Available]	M0	M0	[Not Available]	No	Stage III	Alive	LIVING	2718	[Not Applicable]	4.5	YES	BP	Kidney	89.29	26.79	0.255812	1	1	1	0	0	1
TCGA-BP-4330	fdfaf862-46a4-4792-8487-810c6d1f9093	3	Indolent	12/23/2010	Kidney Clear Cell Renal Carcinoma	MSKCC	G2	Left	NO	YES	FEMALE	60	-22239	BLACK OR AFRICAN AMERICAN	HISPANIC OR LATINO	No	No	2002	YES	13	0	[Not Available]	T3a	T3a	N0	N0	[Not Available]	M0	M0	[Not Available]	No	Stage III	Alive	LIVING	1888	[Not Applicable]	12	YES	BP	Kidney	62.02	36.95	0.435739	1	1	1	1	0	1
TCGA-BP-4337	2913faf2-d722-4993-8e9a-3c4cc1f5d82b	3	Indolent	12/23/2010	Kidney Clear Cell Renal Carcinoma	MSKCC	G4	Left	NO	YES	FEMALE	76	-27906	WHITE	[Not Available]	No	No	2003	YES	4	0	[Not Available]	T3b	T3b	N0	N0	[Not Available]	M0	M0	[Not Available]	No	Stage III	Dead	DECEASED	[Not Available]	2	6.8	YES	BP	Kidney	0.07	24.8	0.377092	1	1	1	1	0	1
TCGA-BP-4345	8958c2bf-b986-4c07-98d2-09dfe2375a14	3	Indolent	12/16/2010	Kidney Clear Cell Renal Carcinoma	MSKCC	G3	Right	NO	YES	MALE	62	-22879	WHITE	NOT HISPANIC OR LATINO	No	No	2006	YES	1	0	[Not Available]	T3b	T3b	N0	N0	[Not Available]	M0	M0	[Not Available]	No	Stage III	Alive	LIVING	1516	[Not Applicable]	5.5	YES	BP	Kidney	49.8	27.85	0.308819	1	1	1	1	0	1
TCGA-BP-4346	57959b73-534d-450c-b09d-f70ef1ffee25	3	Indolent	12/16/2010	Kidney Clear Cell Renal Carcinoma	MSKCC	G3	Right	NO	YES	MALE	57	-21057	WHITE	[Not Available]	No	No	2006	YES	21	0	[Not Available]	T3b	T3b	N0	N0	[Not Available]	M0	M0	[Not Available]	No	Stage III	Dead	DECEASED	[Not Available]	1493	6.9	YES	BP	Kidney	49.05	34.22	0.388644	1	1	1	1	0	1
TCGA-BP-4347	a9f73fb6-fc3e-4c0d-ace3-36cd7dcee256	3	Indolent	12/16/2010	Kidney Clear Cell Renal Carcinoma	MSKCC	G2	Right	NO	YES	MALE	74	-27146	WHITE	NOT HISPANIC OR LATINO	No	No	2006	NO	[Not Applicable]	[Not Applicable]	[Not Available]	T3b	T3b	NX	NX	[Not Available]	M0	M0	[Not Available]	No	Stage III	Alive	LIVING	1367	[Not Applicable]	3	YES	BP	Kidney	44.91	31.7	0.473743	1	1	1	1	0	1
TCGA-BP-4761	270c9a0b-d71a-4d4e-8686-f183412159f2	3	Indolent	2011-12-01	Kidney Clear Cell Renal Carcinoma	MSKCC	G4	Right	NO	YES	MALE	57	-21019	WHITE	[Not Available]	No	No	2004	YES	16	2	[Not Available]	T3a	T3a	N1	N1	[Not Available]	M0	M0	[Not Available]	No	Stage III	Alive	LIVING	182	[Not Applicable]	12	YES	BP	Kidney	5.98	25.21	0.583422	1	1	1	1	1	1
TCGA-BP-4797	dd35edfd-ee6c-461f-b2a6-2dff8324117c	3	Indolent	2011-09-05	Kidney Clear Cell Renal Carcinoma	MSKCC	G3	Right	NO	YES	MALE	34	-12508	WHITE	NOT HISPANIC OR LATINO	No	No	2007	YES	5	0	[Not Available]	T3b	T3b	N0	N0	[Not Available]	M0	M0	[Not Available]	No	Stage III	Alive	LIVING	1107	[Not Applicable]	4.5	YES	BP	Kidney	36.37	24.62	0.388405	1	1	1	1	1	1
TCGA-BP-4803	382291d3-6f93-4150-ae13-3d5951a39333	3	Indolent	2011-09-05	Kidney Clear Cell Renal Carcinoma	MSKCC	G3	Right	NO	YES	MALE	79	-28934	WHITE	[Not Available]	No	No	2008	NO	[Not Applicable]	[Not Applicable]	6th	T3a	T3a	NX	NX	[Not Available]	M0	M0	[Not Available]	No	Stage III	Alive	LIVING	204	[Not Applicable]	4.8	YES	BP	Kidney	6.7	31.86	0.55564	1	1	1	1	0	1
TCGA-BP-4967	19cd6d5b-0de3-4afd-9ecf-6f80c9977dc0	3	Indolent	2011-12-01	Kidney Clear Cell Renal Carcinoma	MSKCC	G2	Right	NO	YES	MALE	76	-27857	WHITE	[Not Available]	No	No	2005	YES	5	0	[Not Available]	T3a	T3a	N0	N0	[Not Available]	M0	M0	[Not Available]	No	Stage III	Alive	LIVING	205	[Not Applicable]	5.5	YES	BP	Kidney	6.73	32.28	0.61637	1	1	1	1	1	1
TCGA-BP-4970	c01afa58-af3f-40f1-b4fe-36909ae3871e	3	Indolent	1/19/2011	Kidney Clear Cell Renal Carcinoma	MSKCC	G3	Right	NO	YES	MALE	44	-16228	ASIAN	[Not Available]	No	No	2006	YES	2	2	[Not Available]	T1a	T1a	N1	N1	[Not Available]	M0	M0	[Not Available]	No	Stage III	Alive	LIVING	433	[Not Applicable]	3.5	YES	BP	Kidney	14.22	23.09	0.379729	1	1	1	1	1	1
TCGA-BP-4971	e173c4ba-9c08-4ce6-b46c-1673b5af9e2d	3	Indolent	1/19/2011	Kidney Clear Cell Renal Carcinoma	MSKCC	G3	Right	NO	YES	MALE	40	-14675	WHITE	[Not Available]	No	No	2006	YES	5	0	[Not Available]	T3a	T3a	N0	N0	[Not Available]	M0	M0	[Not Available]	No	Stage III	Alive	LIVING	1487	[Not Applicable]	8.1	YES	BP	Kidney	48.85	35.29	0.414988	1	1	1	1	1	1
TCGA-BP-4972	2a9c4ce5-f5b3-4d3e-b6f5-07a9369096b8	3	Indolent	1/19/2011	Kidney Clear Cell Renal Carcinoma	MSKCC	G3	Left	NO	YES	FEMALE	43	-16038	WHITE	[Not Available]	No	No	2006	NO	[Not Applicable]	[Not Applicable]	[Not Available]	T3a	T3a	NX	NX	[Not Available]	M0	M0	[Not Available]	No	Stage III	Alive	LIVING	1502	[Not Applicable]	4.2	YES	BP	Kidney	49.34	26.57	0.493862	1	1	1	1	0	1
TCGA-BP-4973	cdd8eb5c-bda8-4961-9db4-72e0c4907e95	3	Indolent	1/19/2011	Kidney Clear Cell Renal Carcinoma	MSKCC	G3	Right	NO	YES	MALE	47	-17461	WHITE	[Not Available]	No	No	2006	NO	[Not Applicable]	[Not Applicable]	[Not Available]	T3a	T3a	NX	NX	[Not Available]	M0	M0	[Not Available]	No	Stage III	Alive	LIVING	1384	[Not Applicable]	9	YES	BP	Kidney	45.47	28.98	0.558575	1	1	1	1	1	1
TCGA-BP-4981	ce0ab696-4e50-4b05-a7e5-5191c257bfbe	3	Indolent	10/19/2011	Kidney Clear Cell Renal Carcinoma	MSKCC	G3	Right	NO	YES	FEMALE	75	-27676	WHITE	[Not Available]	No	No	2006	NO	[Not Applicable]	[Not Applicable]	[Not Available]	T3a	T3a	NX	NX	[Not Available]	M0	M0	[Not Available]	No	Stage III	Dead	DECEASED	[Not Available]	1097	8.6	YES	BP	Kidney	36.04	23.31	0.627685	1	1	1	1	1	1
TCGA-BP-4983	62613d1d-978f-4b9d-a9c6-ae28ab384e57	3	Indolent	12/13/2010	Kidney Clear Cell Renal Carcinoma	MSKCC	G4	Right	NO	YES	FEMALE	67	-24558	ASIAN	[Not Available]	No	No	2006	NO	[Not Applicable]	[Not Applicable]	[Not Available]	T3a	T3a	NX	NX	[Not Available]	M0	M0	[Not Available]	No	Stage III	Alive	LIVING	1413	[Not Applicable]	6.3	YES	BP	Kidney	46.42	22.97	0.369053	1	1	1	1	0	1
TCGA-BP-4989	dc2208d9-dcb3-47ff-826b-676f199b8ccd	3	Indolent	12/13/2010	Kidney Clear Cell Renal Carcinoma	MSKCC	G3	Right	NO	YES	MALE	58	-21382	WHITE	[Not Available]	No	No	2007	YES	10	0	[Not Available]	T3a	T3a	N0	N0	[Not Available]	M0	M0	[Not Available]	No	Stage III	Alive	LIVING	118	[Not Applicable]	6.2	YES	BP	Kidney	3.88	24.07	0.368558	1	1	1	1	1	1
TCGA-BP-5191	b9fc9eff-1228-482d-87a2-ebbb5c92733a	3	Indolent	1/31/2011	Kidney Clear Cell Renal Carcinoma	MSKCC	G2	Left	NO	YES	MALE	79	-29207	WHITE	NOT HISPANIC OR LATINO	Yes	No	2007	YES	1	0	[Not Available]	T3a	T3a	N0	N0	[Not Available]	M0	M0	[Not Available]	No	Stage III	Alive	LIVING	967	[Not Applicable]	3.2	YES	BP	Kidney	31.77	28.57	0.425272	1	1	1	1	0	1
TCGA-BP-5198	8f936d84-3b81-4d1c-aca1-93f5c86ed1bc	3	Indolent	1/31/2011	Kidney Clear Cell Renal Carcinoma	MSKCC	G3	Right	NO	YES	MALE	72	-26360	WHITE	[Not Available]	No	No	2008	YES	9	0	[Not Available]	T3b	T3b	N0	N0	[Not Available]	M0	M0	[Not Available]	No	Stage III	Alive	LIVING	603	[Not Applicable]	6	YES	BP	Kidney	19.81	31.84	0.414188	1	1	1	1	0	1
TCGA-BP-5202	b6d4e2d5-5739-4be3-8a4c-6e7a17d1d40f	3	Indolent	1/31/2011	Kidney Clear Cell Renal Carcinoma	MSKCC	G2	Right	NO	YES	MALE	75	-27556	WHITE	[Not Available]	No	No	2008	NO	[Not Applicable]	[Not Applicable]	[Not Available]	T3a	T3a	NX	NX	[Not Available]	M0	M0	[Not Available]	No	Stage III	Alive	LIVING	29	[Not Applicable]	3	YES	BP	Kidney	0.95	33.1	0.509574	1	1	1	1	0	1
TCGA-CJ-4636	2d8da564-e69f-4bfa-a1d3-227a294f3886	3	Indolent	12/30/2010	Kidney Clear Cell Renal Carcinoma	MDACC	G3	Right	NO	YES	MALE	51	-18878	WHITE	NOT HISPANIC OR LATINO	Yes	No	2004	YES	4	0	[Not Available]	T3a	T3a	N0	N0	[Not Available]	M0	M0	[Not Available]	No	Stage III	Alive	LIVING	1924	[Not Applicable]	7	YES	CJ	Kidney	63.21	32	0.456674	1	1	1	0	0	1
TCGA-CJ-4640	61c75ffb-9d5d-478e-af48-1808e700aceb	3	Indolent	12/30/2010	Kidney Clear Cell Renal Carcinoma	MDACC	G4	Left	NO	YES	MALE	49	-18178	WHITE	HISPANIC OR LATINO	No	No	2004	NO	[Not Applicable]	[Not Applicable]	7th	T3a	T3a	N0	N0	[Not Available]	M0	M0	[Not Available]	No	Stage III	Alive	LIVING	1998	[Not Applicable]	9	YES	CJ	Kidney	114.32	30	0.467224	1	1	1	1	0	1
TCGA-CJ-4870	78048432-2de1-498c-9cf1-9c5bd43daa39	3	Indolent	1/21/2011	Kidney Clear Cell Renal Carcinoma	MDACC	G2	Left	NO	YES	FEMALE	58	-21340	BLACK OR AFRICAN AMERICAN	NOT HISPANIC OR LATINO	No	No	2004	NO	[Not Applicable]	[Not Applicable]	7th	T3a	T3a	NX	NX	[Not Available]	M0	M0	[Not Available]	No	Stage III	Alive	LIVING	1498	[Not Applicable]	11.5	YES	CJ	Kidney	49.21	51	0.568777	1	1	1	1	1	1
TCGA-CJ-4873	53dede5a-4423-4da5-bc1e-e5e98b011e36	3	Indolent	1/21/2011	Kidney Clear Cell Renal Carcinoma	MDACC	G3	Right	NO	YES	FEMALE	85	-31096	WHITE	NOT HISPANIC OR LATINO	No	No	2004	YES	3	0	[Not Available]	T3a	T3a	N0	N0	[Not Available]	M0	M0	[Not Available]	No	Stage III	Alive	LIVING	2259	[Not Applicable]	5	YES	CJ	Kidney	74.21	21	0.391412	1	1	1	1	0	1
TCGA-CJ-4878	7ca06dbe-f073-4aee-86ff-a545fad5ea93	3	Indolent	1/21/2011	Kidney Clear Cell Renal Carcinoma	MDACC	G2	Left	NO	YES	FEMALE	71	-26224	WHITE	HISPANIC OR LATINO	No	No	2004	NO	[Not Applicable]	[Not Applicable]	[Not Available]	T3a	T3a	NX	NX	[Not Available]	M0	M0	[Not Available]	No	Stage III	Alive	LIVING	2186	[Not Applicable]	4.5	YES	CJ	Kidney	71.81	38	0.641099	1	1	1	1	1	1
TCGA-CJ-4882	3ea341e3-868a-44f5-937f-e6a93b031544	3	Indolent	2011-03-02	Kidney Clear Cell Renal Carcinoma	MDACC	G3	Right	NO	YES	MALE	57	-21074	BLACK OR AFRICAN AMERICAN	NOT HISPANIC OR LATINO	No	No	2005	YES	2	0	[Not Available]	T3a	T3a	NX	N0	[Not Available]	M0	M0	[Not Available]	No	Stage III	Alive	LIVING	1883	[Not Applicable]	7	YES	CJ	Kidney	61.86	29	0.308242	1	1	1	1	0	1
TCGA-CJ-4884	4fd166d4-0b77-4815-ae6a-2165522f8251	3	Indolent	1/21/2011	Kidney Clear Cell Renal Carcinoma	MDACC	G3	Right	NO	YES	FEMALE	72	-26475	WHITE	NOT HISPANIC OR LATINO	No	No	2005	NO	[Not Applicable]	[Not Applicable]	[Not Available]	T3a	T3a	NX	NX	[Not Available]	M0	M0	[Not Available]	No	Stage III	Alive	LIVING	994	[Not Applicable]	4.5	YES	CJ	Kidney	57.79	34	0.432815	1	1	1	1	0	1
TCGA-CJ-4891	d232f22d-a3e7-41c8-97e1-205de2b488aa	3	Indolent	1/24/2011	Kidney Clear Cell Renal Carcinoma	MDACC	G4	Left	NO	YES	FEMALE	57	-21059	WHITE	NOT HISPANIC OR LATINO	Yes	No	2005	YES	5	0	7th	T3c	T3c	N0	N0	[Not Available]	M0	M0	[Not Available]	No	Stage III	Dead	DECEASED	[Not Available]	819	8.5	YES	CJ	Kidney	26.91	25	0.368273	1	1	1	1	1	1
TCGA-CJ-4901	e45166cb-5150-4961-9e13-6891f02c1606	3	Indolent	2011-03-02	Kidney Clear Cell Renal Carcinoma	MDACC	G3	Right	NO	YES	MALE	47	-17396	WHITE	NOT HISPANIC OR LATINO	No	No	2006	NO	[Not Applicable]	[Not Applicable]	[Not Available]	T3b	T3b	NX	NX	[Not Available]	M0	M0	[Not Available]	No	Stage III	Alive	LIVING	1450	[Not Applicable]	14	YES	CJ	Kidney	47.63	31	0.294436	1	1	1	1	0	1
TCGA-CJ-4902	9fe336a8-08a7-4fe7-bf45-afd6a8eb9c75	3	Indolent	2011-03-02	Kidney Clear Cell Renal Carcinoma	MDACC	G3	Right	NO	YES	MALE	61	-22424	WHITE	NOT HISPANIC OR LATINO	No	No	2006	NO	[Not Applicable]	[Not Applicable]	[Not Available]	T3a	T3a	NX	NX	[Not Available]	M0	M0	[Not Available]	No	Stage III	Alive	LIVING	1520	[Not Applicable]	8	YES	CJ	Kidney	49.93	36	0.48298	1	1	1	1	0	1
TCGA-CJ-4907	3972ae59-114d-4e5d-89fa-f7675da417ab	3	Indolent	2011-03-02	Kidney Clear Cell Renal Carcinoma	MDACC	G3	Right	NO	YES	MALE	58	-21208	WHITE	NOT HISPANIC OR LATINO	No	No	2006	NO	[Not Applicable]	[Not Applicable]	[Not Available]	T3b	T3b	NX	NX	[Not Available]	M0	M0	[Not Available]	No	Stage III	Alive	LIVING	1499	[Not Applicable]	6	YES	CJ	Kidney	49.24	25	0.456871	1	1	1	1	0	1
TCGA-CJ-4916	4519a839-11ea-4628-b5a7-071833ad16de	3	Indolent	2011-08-02	Kidney Clear Cell Renal Carcinoma	MDACC	G3	Right	NO	YES	FEMALE	69	-25470	WHITE	NOT HISPANIC OR LATINO	No	No	2007	NO	[Not Applicable]	[Not Applicable]	[Not Available]	T3a	T3a	NX	NX	[Not Available]	M0	M0	[Not Available]	No	Stage III	Alive	LIVING	1373	[Not Applicable]	10.4	YES	CJ	Kidney	45.11	32	0.291988	1	1	1	1	0	1
TCGA-CJ-5684	9f4cd3b9-50ef-4f85-84b8-acb0b77887d1	3	Indolent	4/22/2011	Kidney Clear Cell Renal Carcinoma	MDACC	G2	Right	NO	YES	MALE	61	-22561	WHITE	NOT HISPANIC OR LATINO	No	No	2005	NO	[Not Applicable]	[Not Applicable]	[Not Available]	T3a	T3a	NX	NX	[Not Available]	M0	M0	[Not Available]	No	Stage III	Alive	LIVING	2231	[Not Applicable]	4.7	YES	CJ	Kidney	73.29	28	0.506777	1	1	1	1	1	1
TCGA-CZ-4863	88e7ce26-5b3f-4e4e-89b7-f706063fc467	3	Indolent	2/14/2011	Kidney Clear Cell Renal Carcinoma	HARVARD	G3	Left	NO	YES	FEMALE	51	-18730	WHITE	NOT HISPANIC OR LATINO	No	No	2006	YES	11	0	[Not Available]	T3b	T3b	N0	N0	[Not Available]	M0	M0	[Not Available]	No	Stage III	Alive	LIVING	1691	[Not Applicable]	7.5	YES	CZ	Kidney	63.34	28.7	0.385244	1	1	1	1	1	1
TCGA-CZ-5458	c4247ccb-8201-428e-a2e7-b5104f095588	3	Indolent	2011-11-03	Kidney Clear Cell Renal Carcinoma	HARVARD	G3	Right	NO	YES	MALE	43	-15790	WHITE	[Not Available]	No	No	2006	NO	[Not Applicable]	[Not Applicable]	6th	T3a	T3a	NX	NX	[Not Available]	M0	M0	[Not Available]	No	Stage III	Alive	LIVING	1558	[Not Applicable]	9.2	YES	CZ	Kidney	91.62	29.4	0.453362	1	1	1	1	1	1
TCGA-CZ-5459	6b0c1e54-b643-4490-927e-d5c91957d5d2	3	Indolent	2011-11-03	Kidney Clear Cell Renal Carcinoma	HARVARD	G3	Right	NO	YES	MALE	63	-23318	WHITE	[Not Available]	No	No	2006	NO	[Not Applicable]	[Not Applicable]	[Not Available]	T3b	T3b	NX	NX	[Not Available]	M0	M0	[Not Available]	No	Stage III	Alive	LIVING	1515	[Not Applicable]	4.5	YES	CZ	Kidney	55.29	[Not Available]	0.56909	1	1	1	1	1	1
TCGA-CZ-5463	8e9e684c-20e5-48b1-9e40-970037fe959f	3	Indolent	2011-11-03	Kidney Clear Cell Renal Carcinoma	HARVARD	G2	Left	NO	YES	MALE	76	-27911	WHITE	[Not Available]	No	No	2007	NO	[Not Applicable]	[Not Applicable]	6th	T2	T2	NX	NX	[Not Available]	M0	M0	[Not Available]	No	Stage II	Alive	LIVING	662	[Not Applicable]	7.2	YES	CZ	Kidney	21.75	[Not Available]	0.624828	1	1	1	1	1	1
TCGA-CZ-5465	5e248b21-e69d-4dee-a1e8-029ade80d0eb	3	Indolent	2011-11-03	Kidney Clear Cell Renal Carcinoma	HARVARD	G2	Left	NO	YES	FEMALE	76	-27838	[Not Available]	[Not Available]	No	No	2007	NO	[Not Applicable]	[Not Applicable]	6th	T3b	T3b	NX	NX	[Not Available]	M0	M0	[Not Available]	No	Stage III	Dead	DECEASED	1377	[Not Applicable]	5.6	YES	CZ	Kidney	84.23	[Not Available]	0.662695	1	1	1	1	1	1
TCGA-CZ-5466	5722df9f-5631-476d-a11b-b3c1e9a40fbf	3	Indolent	2011-11-03	Kidney Clear Cell Renal Carcinoma	HARVARD	G2	Right	NO	YES	MALE	67	-24669	[Not Available]	[Not Available]	No	No	2007	NO	[Not Applicable]	[Not Applicable]	6th	T3a	T3a	NX	NX	[Not Available]	M0	M0	[Not Available]	No	Stage III	Alive	LIVING	685	[Not Applicable]	8.8	YES	CZ	Kidney	22.5	[Not Available]	0.381812	1	1	1	1	1	1
TCGA-CJ-6031	f2b93fbd-5848-46e2-978e-ba84e810e0dc	3	Indolent	2011-10-08	Kidney Clear Cell Renal Carcinoma	MDACC	G3	Right	NO	YES	MALE	54	-19905	WHITE	NOT HISPANIC OR LATINO	No	No	2003	NO	[Not Applicable]	[Not Applicable]	7th	T1b	T1b	NX	NX	[Not Available]	M0	M0	[Not Available]	No	Stage I	Alive	LIVING	1906	[Not Applicable]	5.5	YES	CJ	Kidney	62.61	35	0.36307	1	1	1	1	1	1
TCGA-B0-4837	31e9d2fc-79fa-49db-adac-7afb9609f915	2	Metachronous Metastasis	2011-09-02	Kidney Clear Cell Renal Carcinoma	UPMC	G3	Left	NO	YES	MALE	63	-23129	WHITE	NOT HISPANIC OR LATINO	No	No	2003	NO	[Not Applicable]	[Not Applicable]	[Not Available]	T1b	T1b	N0	N0	[Not Available]	M0	M0	1208	No	Stage I	Dead	DECEASED	[Not Available]	1378	6	YES	B0	Kidney	45.27	[Not Available]	0.522189	1	1	1	1	1	1
TCGA-B0-4852	759238f2-0d37-404e-96f1-c26cae0ba2ea	2	Metachronous Metastasis	3/30/2011	Kidney Clear Cell Renal Carcinoma	UPMC	G2	Left	NO	YES	FEMALE	78	-28552	WHITE	NOT HISPANIC OR LATINO	No	No	2004	NO	[Not Applicable]	[Not Applicable]	[Not Available]	T2	T2	N0	N0	[Not Available]	M0	M0	859	No	Stage II	Dead	DECEASED	[Not Available]	1121	8.8	YES	B0	Kidney	36.83	24	0.577286	1	1	1	1	1	1
TCGA-B0-5100	9ceefc7e-fba9-47eb-a0ca-2bc1fccb5490	2	Metachronous Metastasis	2011-07-02	Kidney Clear Cell Renal Carcinoma	UPMC	G3	Right	NO	YES	MALE	72	-26478	BLACK OR AFRICAN AMERICAN	NOT HISPANIC OR LATINO	No	No	1998	NO	[Not Applicable]	[Not Applicable]	[Not Available]	T3a	T3a	NX	NX	[Not Available]	M0	M0	1095	No	Stage III	Dead	DECEASED	[Not Available]	1913	8	YES	B0	Kidney	62.84	25.6	0.460989	1	1	1	1	0	1
TCGA-B0-5102	9cffe9f2-421e-4596-b3ac-8788f862ab59	2	Metachronous Metastasis	2011-07-02	Kidney Clear Cell Renal Carcinoma	UPMC	G3	Left	NO	YES	FEMALE	74	-27152	WHITE	NOT HISPANIC OR LATINO	No	No	1999	NO	[Not Applicable]	[Not Applicable]	[Not Available]	T1	T1	NX	NX	[Not Available]	M0	M0	2555	No	Stage I	Dead	DECEASED	[Not Available]	2764	4	YES	B0	Kidney	90.8	36	0.704116	1	1	1	1	0	1
TCGA-B0-5696	1d176c53-6cbb-4a39-9a6f-669b4f1cb575	2	Metachronous Metastasis	2011-05-04	Kidney Clear Cell Renal Carcinoma	UPMC	G4	Right	NO	YES	MALE	69	-25552	WHITE	HISPANIC OR LATINO	No	No	2007	NO	[Not Applicable]	[Not Applicable]	6th	T3a	T3a	N0	N0	[Not Available]	M0	M0	1460	No	Stage III	Alive	LIVING	944	[Not Applicable]	10.6	YES	B0	Kidney	85.71	26.6	0.522149	1	1	1	1	1	1
TCGA-BP-4158	1cdb170b-9765-45ee-9e3e-388d0a419746	2	Metachronous Metastasis	10/29/2010	Kidney Clear Cell Renal Carcinoma	MSKCC	G2	Right	NO	YES	MALE	69	-25210	WHITE	[Not Available]	Yes	No	2001	YES	5	0	[Not Available]	T1b	T1b	N0	N0	[Not Available]	M0	M0	2386	No	Stage I	Alive	LIVING	3377	[Not Applicable]	7	YES	BP	Kidney	110.94	36.97	0.557101	1	1	1	1	0	1
TCGA-BP-4159	f8804530-3c83-4787-9467-b18a1c73f610	2	Metachronous Metastasis	12/21/2010	Kidney Clear Cell Renal Carcinoma	MSKCC	G2	Right	NO	YES	MALE	70	-25677	WHITE	[Not Available]	No	No	2002	YES	[Not Available]	0	[Not Available]	T1b	T1b	N0	N0	[Not Available]	M0	M0	2350	No	Stage I	Dead	DECEASED	[Not Available]	2601	7	YES	BP	Kidney	85.45	23.71	0.507692	1	1	1	0	0	1
TCGA-BP-4161	d9f1bb02-4cb0-4f7c-8f34-ff5f301c6b2c	2	Metachronous Metastasis	11/29/2010	Kidney Clear Cell Renal Carcinoma	MSKCC	G3	Right	NO	YES	MALE	74	-27119	WHITE	[Not Available]	No	No	2002	NO	[Not Applicable]	[Not Applicable]	[Not Available]	T1b	T1b	NX	NX	[Not Available]	M0	M0	2690	No	Stage I	Alive	LIVING	2746	[Not Applicable]	5.5	YES	BP	Kidney	90.21	28.49	0.534161	1	1	1	1	0	1
TCGA-BP-4165	3c1b6de7-c45f-4d86-be4b-a72ca7ca7cf9	2	Metachronous Metastasis	11/29/2010	Kidney Clear Cell Renal Carcinoma	MSKCC	G1	Right	NO	YES	FEMALE	64	-23685	WHITE	[Not Available]	No	No	2002	YES	2	0	[Not Available]	T1b	T1b	N0	N0	[Not Available]	M0	M0	1943	No	Stage I	Alive	LIVING	2946	[Not Applicable]	5.5	YES	BP	Kidney	99.77	39.54	0.478715	1	1	1	1	0	1
TCGA-BP-4326	7664c241-b369-4d76-9cd1-7f2bdc1d267f	2	Metachronous Metastasis	12/23/2010	Kidney Clear Cell Renal Carcinoma	MSKCC	G2	Left	NO	YES	FEMALE	53	-19376	WHITE	[Not Available]	No	No	2002	YES	3	0	[Not Available]	T1b	T1b	N0	N0	[Not Available]	M0	M0	958	No	Stage I	[Discrepancy]	DECEASED	1625	[Not Applicable]	6.3	YES	BP	Kidney	53.38	42.72	0.612142	1	1	1	1	0	1
TCGA-BP-4338	4978eb8d-4a38-470b-9a00-6dd3aada1aa9	2	Metachronous Metastasis	12/23/2010	Kidney Clear Cell Renal Carcinoma	MSKCC	G3	Left	NO	YES	MALE	43	-15891	WHITE	[Not Available]	No	No	2003	NO	[Not Applicable]	[Not Applicable]	[Not Available]	T1b	T1b	N0	N0	[Not Available]	M0	M0	1757	No	Stage I	Alive	LIVING	2746	[Not Applicable]	5.5	YES	BP	Kidney	93.92	31.26	0.578074	1	1	1	1	0	1
TCGA-BP-4341	8be7d2e2-1504-49d0-bbdd-893d3d12e072	2	Metachronous Metastasis	12/17/2010	Kidney Clear Cell Renal Carcinoma	MSKCC	G2	Left	NO	YES	MALE	67	-24727	WHITE	[Not Available]	No	No	2003	NO	[Not Applicable]	[Not Applicable]	[Not Available]	T3a	T3a	NX	NX	[Not Available]	M0	M0	1152	No	Stage III	Dead	DECEASED	[Not Available]	1589	7.3	YES	BP	Kidney	52.2	33.9	0.538761	1	1	1	1	0	1
TCGA-BP-4342	c0e26587-3191-4396-a20b-da9e7de213f4	2	Metachronous Metastasis	2011-10-01	Kidney Clear Cell Renal Carcinoma	MSKCC	G3	Left	NO	YES	MALE	79	-29032	WHITE	[Not Available]	Yes	Yes	2003	YES	7	0	[Not Available]	T2	T2	N0	N0	[Not Available]	M0	M0	1700	No	Stage II	Dead	DECEASED	[Not Available]	2256	11	YES	BP	Kidney	74.11	35.2	0.459234	1	1	1	1	0	1
TCGA-BP-4343	79e469c5-c18c-4c20-aaa2-8866623229d9	2	Metachronous Metastasis	12/16/2010	Kidney Clear Cell Renal Carcinoma	MSKCC	G3	Right	NO	YES	MALE	64	-23498	WHITE	[Not Available]	No	No	2003	YES	7	0	[Not Available]	T3a	T3a	N0	N0	[Not Available]	M0	M0	1535	No	Stage III	Dead	DECEASED	[Not Available]	1912	7	YES	BP	Kidney	62.81	25.8	0.335014	1	1	1	1	0	1
TCGA-BP-4351	a8e0f80a-7049-4b5a-af21-cb6421286271	2	Metachronous Metastasis	12/16/2010	Kidney Clear Cell Renal Carcinoma	MSKCC	G2	Left	NO	YES	FEMALE	51	-18662	WHITE	[Not Available]	No	No	2006	YES	17	0	[Not Available]	T3a	T3a	N0	N0	[Not Available]	M0	M0	865	No	Stage III	Alive	LIVING	970	[Not Applicable]	16	YES	BP	Kidney	31.87	32.7	0.531661	1	1	1	1	0	1
TCGA-BP-4759	02b5012e-f7ac-4423-8978-0b2f5e50926e	2	Metachronous Metastasis	2011-06-01	Kidney Clear Cell Renal Carcinoma	MSKCC	G2	Left	NO	YES	MALE	50	-18569	WHITE	NOT HISPANIC OR LATINO	No	No	2004	NO	[Not Applicable]	[Not Applicable]	[Not Available]	T1a	T1a	NX	NX	[Not Available]	M0	M0	2528	No	Stage I	Alive	LIVING	2324	[Not Applicable]	3	YES	BP	Kidney	77.92	30.8	0.556203	1	1	1	1	1	1
TCGA-CJ-4643	f11f68ac-5ad2-416b-a0c2-697ac3e9718a	2	Metachronous Metastasis	12/30/2010	Kidney Clear Cell Renal Carcinoma	MDACC	G3	Right	NO	YES	FEMALE	67	-24477	WHITE	HISPANIC OR LATINO	No	No	2005	NO	[Not Applicable]	[Not Applicable]	[Not Available]	T2b	T2b	N0	N0	[Not Available]	M0	M0	2171	No	Stage II	Alive	LIVING	1793	[Not Applicable]	9.5	YES	CJ	Kidney	58.9	36	0.438799	1	1	1	0	0	1
TCGA-CJ-4881	24c1cf70-bd67-431e-a623-d20f8d3f52b2	2	Metachronous Metastasis	1/21/2011	Kidney Clear Cell Renal Carcinoma	MDACC	G3	Right	NO	YES	MALE	41	-15197	WHITE	NOT HISPANIC OR LATINO	No	No	2004	NO	[Not Applicable]	[Not Applicable]	[Not Available]	T3a	T3a	NX	NX	[Not Available]	M0	M0	1881	No	Stage III	Alive	LIVING	2014	[Not Applicable]	10	YES	CJ	Kidney	66.16	29	0.385302	1	1	1	1	1	1
TCGA-CJ-4897	c1b46fd8-1221-4641-a323-84bfb444a45f	2	Metachronous Metastasis	2011-03-02	Kidney Clear Cell Renal Carcinoma	MDACC	G3	Right	NO	YES	FEMALE	79	-29124	WHITE	HISPANIC OR LATINO	No	No	2005	NO	[Not Applicable]	[Not Applicable]	7th	T3a	T4	NX	NX	[Not Available]	M0	M0	1423	No	Stage III	Alive	LIVING	1808	[Not Applicable]	13.5	YES	CJ	Kidney	109.76	24	0.483812	1	1	1	1	0	1
TCGA-CJ-5675	ceb7cd9a-9cb1-42f2-a4ab-0b4381e2b85b	2	Metachronous Metastasis	4/22/2011	Kidney Clear Cell Renal Carcinoma	MDACC	G3	Right	NO	YES	MALE	70	-25617	WHITE	NOT HISPANIC OR LATINO	No	No	2004	NO	[Not Applicable]	[Not Applicable]	7th	T2a	T2a	NX	NX	[Not Available]	M0	M0	900	No	Stage II	Alive	LIVING	2430	[Not Applicable]	10	YES	CJ	Kidney	129.3	34	0.45963	1	1	1	1	1	1
TCGA-CJ-5676	310c31bf-91ce-40b4-99e4-a10242296de9	2	Metachronous Metastasis	4/22/2011	Kidney Clear Cell Renal Carcinoma	MDACC	G3	Right	NO	YES	MALE	47	-17170	WHITE	HISPANIC OR LATINO	No	No	2004	NO	[Not Applicable]	[Not Applicable]	7th	T3b	T3a	NX	NX	[Not Available]	M0	M0	2219	No	Stage III	Alive	LIVING	2575	[Not Applicable]	6	YES	CJ	Kidney	133.61	35	0.452899	1	1	1	1	1	1
TCGA-CZ-5456	467bf226-a646-4217-bce6-8d0f11c756eb	2	Metachronous Metastasis	2011-11-03	Kidney Clear Cell Renal Carcinoma	HARVARD	G3	Left	NO	YES	MALE	57	-21164	WHITE	[Not Available]	No	No	2006	YES	7	0	6th	T2	T2	N0	N0	[Not Available]	M0	M0	951	No	Stage II	Alive	LIVING	1558	[Not Applicable]	12	YES	CZ	Kidney	79.57	[Not Available]	0.489403	1	1	1	1	1	1
TCGA-B0-4810	3dd36758-04ad-4ba4-bf17-707649d6f1a0	2	Metachronous Metastasis	3/29/2011	Kidney Clear Cell Renal Carcinoma	UPMC	G3	Left	NO	YES	MALE	47	-17402	WHITE	NOT HISPANIC OR LATINO	No	No	2001	YES	6	2	[Not Available]	T3a	T3a	N1	N1	[Not Available]	M0	M0	210	No	Stage III	Dead	DECEASED	[Not Available]	478	11.5	YES	B0	Kidney	15.7	27.8	0.420708	1	1	1	1	1	1
TCGA-B0-4822	a46f36c3-e886-4efe-945a-0cb2e5b765ef	2	Metachronous Metastasis	2011-08-02	Kidney Clear Cell Renal Carcinoma	UPMC	G4	Right	[Not Available]	[Not Available]	MALE	78	-28774	WHITE	NOT HISPANIC OR LATINO	No	No	2002	NO	[Not Applicable]	[Not Applicable]	[Not Available]	T2	T2	NX	NX	[Not Available]	M0	M0	551	No	Stage II	Dead	DECEASED	[Not Available]	1111	13.2	YES	B0	Kidney	36.5	55.83	0.405413	1	1	1	1	0	1
TCGA-B0-5081	479035f0-649e-4396-b023-1649a23a01f1	2	Metachronous Metastasis	2011-09-02	Kidney Clear Cell Renal Carcinoma	UPMC	G2	Right	NO	YES	FEMALE	79	-29219	WHITE	NOT HISPANIC OR LATINO	No	No	2005	NO	[Not Applicable]	[Not Applicable]	[Not Available]	T3b	T3b	N0	N0	[Not Available]	M0	M0	180	No	Stage III	Dead	DECEASED	[Not Available]	362	5.5	YES	B0	Kidney	11.89	20.5	0.313171	1	1	1	1	0	1
TCGA-B0-5097	03ae8fdb-8a9c-401d-b8e3-b5ea57bad182	2	Metachronous Metastasis	2011-07-02	Kidney Clear Cell Renal Carcinoma	UPMC	G2	Right	NO	YES	FEMALE	59	-21852	WHITE	NOT HISPANIC OR LATINO	No	No	2010	YES	2	[Not Available]	[Not Available]	T3b	T3b	N0	N0	[Not Available]	M0	M0	300	No	Stage III	Alive	LIVING	151	[Not Applicable]	7	YES	B0	Kidney	21.85	44.1	0.316928	1	1	1	1	0	1
TCGA-B0-5694	11111b58-c7df-4291-ad8a-4baec9ff7d1f	2	Metachronous Metastasis	2011-05-04	Kidney Clear Cell Renal Carcinoma	UPMC	G3	Left	NO	YES	MALE	71	-26060	WHITE	NOT HISPANIC OR LATINO	Yes	No	2008	NO	[Not Applicable]	[Not Applicable]	[Not Available]	T3a	T3a	N0	N0	[Not Available]	M0	M0	270	No	Stage III	Dead	DECEASED	[Not Available]	480	6	YES	B0	Kidney	15.77	27.3	0.57431	1	1	1	1	1	1
TCGA-B0-5710	bb4a6123-5851-4e49-b859-606ffd2a4d11	2	Metachronous Metastasis	4/25/2011	Kidney Clear Cell Renal Carcinoma	UPMC	G2	Right	NO	YES	MALE	57	-21168	WHITE	NOT HISPANIC OR LATINO	No	No	2008	NO	[Not Applicable]	[Not Applicable]	6th	T1b	T1b	N0	N0	[Not Available]	M0	M0	730	No	Stage I	Alive	LIVING	957	[Not Applicable]	5.7	YES	B0	Kidney	79.83	38.6	0.50192	1	1	1	1	1	1
TCGA-B8-4153	a22d5ba2-5f11-49e9-911a-ec03b785fae5	2	Metachronous Metastasis	2011-01-06	Kidney Clear Cell Renal Carcinoma	UNC	G3	Left	YES	NO	MALE	74	-27031	WHITE	NOT HISPANIC OR LATINO	No	No	2010	NO	[Not Applicable]	[Not Applicable]	7th	T3a	T3a	NX	NX	[Not Available]	M0	M0	222	No	Stage III	Alive	LIVING	405	[Not Applicable]	5	YES	B8	Kidney	25.03	27	0.554598	1	1	1	1	1	1
TCGA-B8-4620	eda2b871-8a18-4854-92d8-d8d66fb127d8	2	Metachronous Metastasis	2010-11-11	Kidney Clear Cell Renal Carcinoma	UNC	G2	Left	NO	YES	FEMALE	70	-25786	WHITE	NOT HISPANIC OR LATINO	No	No	2010	YES	2	0	7th	T3a	T3a	N0	N0	[Not Available]	M0	M0	604	No	Stage III	Alive	LIVING	226	[Not Applicable]	6.2	YES	B8	Kidney	25.53	40.6	0.694467	1	1	1	1	0	1
TCGA-BP-4770	c3cc716b-1b9c-4e73-9a40-f1f891a17c2d	2	Metachronous Metastasis	2011-04-05	Kidney Clear Cell Renal Carcinoma	MSKCC	G4	Left	NO	YES	FEMALE	73	-26824	WHITE	[Not Available]	No	No	2005	YES	13	0	[Not Available]	T4	T4	N0	N0	[Not Available]	M0	M0	169	No	Stage IV	Dead	DECEASED	[Not Available]	329	15	YES	BP	Kidney	10.81	24.22	0.472181	1	1	1	1	1	1
TCGA-BP-4799	e719b7f3-27c4-4017-9d34-a660776c2cd7	2	Metachronous Metastasis	2011-09-05	Kidney Clear Cell Renal Carcinoma	MSKCC	G3	Right	NO	YES	MALE	70	-25842	WHITE	[Not Available]	Yes	No	2007	YES	2	0	[Not Available]	T3b	T3b	N0	N0	[Not Available]	M0	M0	146	No	Stage III	Dead	DECEASED	[Not Available]	1133	6	YES	BP	Kidney	37.22	33.29	0.331847	1	1	1	1	0	1
TCGA-BP-4804	b81998f2-b3ff-4976-bc1c-8d38a68efa1d	2	Metachronous Metastasis	2011-09-05	Kidney Clear Cell Renal Carcinoma	MSKCC	G2	Right	NO	YES	MALE	59	-21727	WHITE	NOT HISPANIC OR LATINO	No	No	2008	NO	[Not Applicable]	[Not Applicable]	6th	T1b	T1b	NX	NX	[Not Available]	M0	M0	295	No	Stage I	Alive	LIVING	1459	[Not Applicable]	5.1	YES	BP	Kidney	47.93	27.38	0.5332	1	1	1	1	1	1
TCGA-BP-4985	c285ada3-fd49-46a5-882f-b6c352572e2a	2	Metachronous Metastasis	12/13/2010	Kidney Clear Cell Renal Carcinoma	MSKCC	G4	Left	NO	YES	MALE	72	-26611	WHITE	[Not Available]	No	No	2006	YES	22	0	[Not Available]	T3a	T3a	N0	N0	[Not Available]	M0	M0	239	No	Stage III	Dead	DECEASED	[Not Available]	952	12	YES	BP	Kidney	31.27	28.25	0.575137	1	1	1	1	1	1
TCGA-BP-5009	57070e5b-0eb5-44b7-abb3-3007fa34543a	2	Metachronous Metastasis	12/13/2010	Kidney Clear Cell Renal Carcinoma	MSKCC	G3	Left	NO	YES	MALE	52	-19052	WHITE	NOT HISPANIC OR LATINO	Yes	No	2007	NO	[Not Applicable]	[Not Applicable]	[Not Available]	T1b	T1b	NX	NX	[Not Available]	M0	M0	324	No	Stage I	Dead	DECEASED	[Not Available]	1092	5.7	YES	BP	Kidney	35.87	23.66	0.460846	1	1	1	1	1	1
TCGA-BP-5010	9f5c0a43-d222-484a-9249-d288387dd7a1	2	Metachronous Metastasis	1/14/2011	Kidney Clear Cell Renal Carcinoma	MSKCC	G4	Right	NO	YES	MALE	63	-23130	WHITE	NOT HISPANIC OR LATINO	No	No	2007	YES	15	0	[Not Available]	T3a	T3a	N0	N0	[Not Available]	M0	M0	684	No	Stage III	Dead	DECEASED	[Not Available]	878	12.2	YES	BP	Kidney	28.84	25.44	0.488768	1	1	1	1	0	1
TCGA-BP-5183	64aa0dd1-a80e-401e-96df-60d121d2cbec	2	Metachronous Metastasis	1/31/2011	Kidney Clear Cell Renal Carcinoma	MSKCC	G3	Left	NO	YES	MALE	57	-20881	WHITE	HISPANIC OR LATINO	No	No	2007	NO	[Not Applicable]	[Not Applicable]	[Not Available]	T3a	T3a	NX	NX	[Not Available]	M0	M0	523	No	Stage III	Alive	LIVING	1102	[Not Applicable]	5.2	YES	BP	Kidney	42.41	30.12	0.582731	1	1	1	1	0	1
TCGA-BP-5185	d3638a1f-da14-4c78-bb53-a5cc30850cbe	2	Metachronous Metastasis	1/31/2011	Kidney Clear Cell Renal Carcinoma	MSKCC	G3	Right	NO	YES	MALE	56	-20470	WHITE	[Not Available]	No	No	2007	NO	[Not Applicable]	[Not Applicable]	[Not Available]	T1a	T1a	NX	NX	[Not Available]	M0	M0	736	No	Stage I	Alive	LIVING	1132	[Not Applicable]	3.3	YES	BP	Kidney	37.19	31.95	0.607221	1	1	1	1	0	1
TCGA-BP-5189	23c7555b-7a37-415d-bda8-3588078a0c2e	2	Metachronous Metastasis	1/31/2011	Kidney Clear Cell Renal Carcinoma	MSKCC	G4	Right	NO	YES	MALE	60	-22156	WHITE	NOT HISPANIC OR LATINO	Yes	No	2007	NO	[Not Applicable]	[Not Applicable]	[Not Available]	T1b	T1b	NX	NX	[Not Available]	M0	M0	644	No	Stage I	Dead	DECEASED	[Not Available]	822	4.3	YES	BP	Kidney	27	47.47	0.399687	1	1	1	1	0	1
TCGA-CJ-4894	d1e4f4c0-08cc-4012-9372-9ab987d80dab	2	Metachronous Metastasis	1/24/2011	Kidney Clear Cell Renal Carcinoma	MDACC	G3	Left	NO	YES	MALE	58	-21524	WHITE	NOT HISPANIC OR LATINO	Yes	No	2005	YES	3	0	7th	T3a	T3a	N0	N0	[Not Available]	M0	M0	158	No	Stage III	Dead	DECEASED	841	841	11	YES	CJ	Kidney	27.63	34	0.466957	1	1	1	1	0	1
TCGA-CJ-4913	f48fc7d5-ca35-4fdf-8150-0ce34f0f6b3e	2	Metachronous Metastasis	2011-08-02	Kidney Clear Cell Renal Carcinoma	MDACC	G4	Left	NO	YES	FEMALE	45	-16757	WHITE	NOT HISPANIC OR LATINO	No	No	2006	NO	[Not Applicable]	[Not Applicable]	[Not Available]	T3a	T3a	NX	NX	[Not Available]	M0	M0	538	No	Stage III	Dead	DECEASED	[Not Available]	1173	6.3	YES	CJ	Kidney	38.53	25	[Not Available]	1	0	0	1	0	0
TCGA-CZ-4858	f06bdea2-4528-4a14-9cea-280af6b4c702	2	Metachronous Metastasis	2/14/2011	Kidney Clear Cell Renal Carcinoma	HARVARD	G4	Left	NO	YES	MALE	39	-14343	WHITE	NOT HISPANIC OR LATINO	No	No	2005	NO	[Not Applicable]	[Not Applicable]	[Not Available]	T2	T2	NX	NX	[Not Available]	M0	M0	597	No	Stage II	Dead	DECEASED	1943	[Not Applicable]	7.8	YES	CZ	Kidney	69.15	32.4	0.454675	1	1	1	1	1	1
TCGA-CZ-5457	f00b7956-73a9-4e4b-85d2-60b3ba13f4a4	2	Metachronous Metastasis	2011-11-03	Kidney Clear Cell Renal Carcinoma	HARVARD	G4	Right	NO	YES	MALE	62	-22763	WHITE	NOT HISPANIC OR LATINO	No	No	2006	NO	[Not Applicable]	[Not Applicable]	6th	T3a	T3a	NX	NX	[Not Available]	M0	M0	173	No	Stage III	Alive	LIVING	1547	[Not Applicable]	13.5	YES	CZ	Kidney	90.47	[Not Available]	0.58815	1	1	1	1	1	1
TCGA-CZ-5469	6205c2d8-d431-4c4c-8ac6-ee407170e833	2	Metachronous Metastasis	2011-11-03	Kidney Clear Cell Renal Carcinoma	HARVARD	G2	Left	NO	YES	MALE	41	-15242	WHITE	NOT HISPANIC OR LATINO	No	No	2007	YES	16	0	6th	T2	T2	N0	N0	[Not Available]	M0	M0	109	No	Stage II	Dead	DECEASED	[Not Available]	946	11.3	YES	CZ	Kidney	31.08	30.8	0.576797	1	1	1	1	1	1
TCGA-B0-4690	5f0f03c2-4a39-48c4-a41d-c2990c422741	1	Synchronous Metastasis	2011-09-02	Kidney Clear Cell Renal Carcinoma	UPMC	G3	Right	NO	YES	MALE	65	-23985	WHITE	NOT HISPANIC OR LATINO	No	No	2008	YES	3	0	[Not Available]	T4	T4	N0	N0	[Not Available]	M1	M1	at surg	Yes	Stage IV	Dead	DECEASED	[Not Available]	43	12	YES	B0	Kidney	1.41	30.1	0.321479	1	1	1	1	0	1
TCGA-B0-4691	949736aa-62d3-46e0-8507-ed2a84be0073	1	Synchronous Metastasis	2011-08-02	Kidney Clear Cell Renal Carcinoma	UPMC	G3	Left	NO	YES	MALE	55	-20176	WHITE	NOT HISPANIC OR LATINO	No	No	2009	NO	[Not Applicable]	[Not Applicable]	[Not Available]	T2	T2	N0	N0	[Not Available]	M1	M1	at surg	Yes	Stage IV	Dead	DECEASED	[Not Available]	139	10	YES	B0	Kidney	4.57	27.2	0.489627	1	1	1	1	0	1
TCGA-B0-4697	18bcef21-1eee-4b9f-9345-b2f5799b49ab	1	Synchronous Metastasis	2011-08-02	Kidney Clear Cell Renal Carcinoma	UPMC	G4	Right	NO	YES	FEMALE	46	-16844	WHITE	NOT HISPANIC OR LATINO	No	No	2003	NO	[Not Applicable]	[Not Applicable]	[Not Available]	T3b	T3b	NX	NX	[Not Available]	M1	M1	at surg	Yes	Stage IV	Dead	DECEASED	[Not Available]	578	14	YES	B0	Kidney	18.99	43.27	0.354512	1	1	1	1	0	1
TCGA-B0-4700	e33dff22-5bf1-4dd8-bed7-063cb555677c	1	Synchronous Metastasis	8/26/2011	Kidney Clear Cell Renal Carcinoma	UPMC	G4	Right	NO	YES	MALE	60	-22034	WHITE	NOT HISPANIC OR LATINO	No	No	2004	NO	[Not Applicable]	[Not Applicable]	6th	T4	T4	NX	NX	[Not Available]	M1	M1	at surg	Yes	Stage IV	Dead	DECEASED	[Not Available]	1980	14	YES	B0	Kidney	65.05	26.6	0.291715	1	1	1	1	1	1
TCGA-B0-4703	d599ff9b-66c7-4690-b37a-cb86bdda7782	1	Synchronous Metastasis	2011-09-02	Kidney Clear Cell Renal Carcinoma	UPMC	G4	Left	NO	YES	MALE	51	-18921	WHITE	NOT HISPANIC OR LATINO	No	No	2005	NO	[Not Applicable]	[Not Applicable]	[Not Available]	T3a	T3a	N0	N0	[Not Available]	M1	M1	at surg	Yes	Stage IV	Dead	DECEASED	[Not Available]	182	10.5	YES	B0	Kidney	5.98	28.59	0.315685	1	1	1	1	0	1
TCGA-B0-4707	4cfe9a35-80f2-422b-82e8-8f4b12ded992	1	Synchronous Metastasis	2011-08-02	Kidney Clear Cell Renal Carcinoma	UPMC	G4	Left	NO	YES	MALE	63	-23322	WHITE	NOT HISPANIC OR LATINO	No	No	2008	NO	[Not Applicable]	[Not Applicable]	[Not Available]	T3a	T3a	NX	NX	[Not Available]	M1	M1	at surg	Yes	Stage IV	Dead	DECEASED	[Not Available]	600	10.2	YES	B0	Kidney	19.71	34.9	0.504192	1	1	1	1	0	1
TCGA-B0-4712	3f72d63f-ad48-4500-baf6-897b1d6dda7d	1	Synchronous Metastasis	3/29/2011	Kidney Clear Cell Renal Carcinoma	UPMC	G3	Left	NO	YES	MALE	76	-28095	WHITE	NOT HISPANIC OR LATINO	Yes	No	2006	NO	[Not Applicable]	[Not Applicable]	[Not Available]	T3a	T3a	NX	NX	[Not Available]	M1	M1	at surg	Yes	Stage IV	Dead	DECEASED	[Not Available]	1337	8.5	YES	B0	Kidney	43.92	[Not Available]	0.362345	1	1	1	1	1	1
TCGA-B0-4713	8d4b602b-d1a4-4d80-adf4-5f527de78d4b	1	Synchronous Metastasis	2011-08-02	Kidney Clear Cell Renal Carcinoma	UPMC	G2	Right	NO	YES	FEMALE	76	-27899	WHITE	NOT HISPANIC OR LATINO	No	No	2010	NO	[Not Applicable]	[Not Applicable]	[Not Available]	T3b	T3b	NX	NX	[Not Available]	M1	M1	at surg	Yes	Stage IV	Dead	DECEASED	[Not Available]	202	13.5	YES	B0	Kidney	6.64	25.8	0.492815	1	1	1	1	0	1
TCGA-B0-4714	98ff8a6b-0ead-4e55-9fb7-6fe5cc69d0f6	1	Synchronous Metastasis	2011-09-02	Kidney Clear Cell Renal Carcinoma	UPMC	G3	Right	NO	YES	MALE	81	-29873	WHITE	NOT HISPANIC OR LATINO	No	No	2010	YES	1	0	[Not Available]	T3b	T3b	NX	NX	[Not Available]	M1	M1	at surg	No	Stage IV	Dead	DECEASED	[Not Available]	99	5	YES	B0	Kidney	3.25	24.39	0.400985	1	1	1	1	0	1
TCGA-B0-4718	75801b19-6569-4345-8134-82344a412c21	1	Synchronous Metastasis	2011-08-02	Kidney Clear Cell Renal Carcinoma	UPMC	G2	Left	NO	YES	MALE	57	-20910	WHITE	NOT HISPANIC OR LATINO	No	No	2010	NO	[Not Applicable]	[Not Applicable]	7th	T3a	T3a	NX	NX	[Not Available]	M1	M1	at surg	Yes	Stage IV	Alive	LIVING	215	[Not Applicable]	8	YES	B0	Kidney	58.41	31.3	0.587464	1	1	1	1	0	1
TCGA-B0-4811	57578a0d-b719-46e7-83ab-872a4e984dbb	1	Synchronous Metastasis	3/29/2011	Kidney Clear Cell Renal Carcinoma	UPMC	G3	Left	NO	YES	MALE	48	-17792	WHITE	NOT HISPANIC OR LATINO	No	No	2001	YES	3	0	5th	T3a	T3a	N0	N0	[Not Available]	M1	M1	at surg	Yes	Stage IV	Dead	DECEASED	[Not Available]	1417	6	YES	B0	Kidney	46.55	20.85	0.460176	1	1	1	1	1	1
TCGA-B0-4814	420409bb-0889-40a1-80cf-9b5916704f04	1	Synchronous Metastasis	2011-08-02	Kidney Clear Cell Renal Carcinoma	UPMC	G3	Right	NO	YES	MALE	58	-21374	WHITE	NOT HISPANIC OR LATINO	No	No	2001	NO	[Not Applicable]	[Not Applicable]	[Not Available]	T4	T4	N0	N0	[Not Available]	M1	M1	at surg	[Not Available]	Stage IV	Dead	DECEASED	[Not Available]	168	12.5	YES	B0	Kidney	5.52	[Not Available]	0.581306	1	1	1	1	0	1
TCGA-B0-4818	5ec1ec7b-9ef3-45fc-98a6-0202d15050fe	1	Synchronous Metastasis	3/29/2011	Kidney Clear Cell Renal Carcinoma	UPMC	G3	Right	NO	YES	FEMALE	68	-24853	WHITE	NOT HISPANIC OR LATINO	No	No	2002	NO	[Not Applicable]	[Not Applicable]	[Not Available]	T2	T2	NX	NX	[Not Available]	M1	M1	at surg	Yes	Stage IV	Dead	DECEASED	[Not Available]	510	9.7	YES	B0	Kidney	16.75	29.7	0.434834	1	1	1	1	1	1
TCGA-B0-4819	52d80054-3745-438c-b96e-e344c4ee4a5d	1	Synchronous Metastasis	2011-08-02	Kidney Clear Cell Renal Carcinoma	UPMC	G4	Right	NO	YES	FEMALE	60	-22220	WHITE	NOT HISPANIC OR LATINO	No	No	2002	NO	[Not Applicable]	[Not Applicable]	[Not Available]	T3b	T3b	NX	NX	[Not Available]	M1	M1	at surg	Yes	Stage IV	Dead	DECEASED	183	183	9	YES	B0	Kidney	6.01	[Not Available]	[Not Available]	1	0	0	1	0	1
TCGA-B0-4827	18524601-30d9-4dc6-a345-cbdb33349521	1	Synchronous Metastasis	2011-03-02	Kidney Clear Cell Renal Carcinoma	UPMC	G4	Left	NO	YES	FEMALE	77	-28467	WHITE	NOT HISPANIC OR LATINO	No	No	2002	NO	[Not Applicable]	[Not Applicable]	[Not Available]	T3b	T3b	N0	N0	[Not Available]	M0	M0	90	No	Stage III	Dead	DECEASED	[Not Available]	885	11	YES	B0	Kidney	29.07	29.09	0.279526	1	1	1	1	0	1
TCGA-B0-4828	1e758394-67fb-45cb-98b0-5082c396d697	1	Synchronous Metastasis	2011-08-02	Kidney Clear Cell Renal Carcinoma	UPMC	G3	Left	NO	YES	MALE	79	-28948	WHITE	NOT HISPANIC OR LATINO	No	No	2003	NO	[Not Applicable]	[Not Applicable]	[Not Available]	T2	T2	NX	NX	[Not Available]	M1	M1	at surg	Yes	Stage IV	Dead	DECEASED	[Not Available]	307	9	YES	B0	Kidney	10.09	[Not Available]	0.640179	1	1	1	1	0	1
TCGA-B0-4836	58dee518-f105-4620-996e-3fb6177aa493	1	Synchronous Metastasis	2011-08-02	Kidney Clear Cell Renal Carcinoma	UPMC	G3	Right	NO	YES	MALE	61	-22488	WHITE	NOT HISPANIC OR LATINO	No	No	2003	NO	[Not Applicable]	[Not Applicable]	[Not Available]	T3b	T3b	NX	NX	[Not Available]	M1	M1	at surg	Yes	Stage IV	Dead	DECEASED	[Not Available]	1238	2.8	YES	B0	Kidney	40.67	37.52	0.381704	1	1	1	1	1	1
TCGA-B0-4841	77d8c2cf-6b27-417b-9d43-14c95e6f9b85	1	Synchronous Metastasis	2011-09-02	Kidney Clear Cell Renal Carcinoma	UPMC	G3	Left	NO	YES	MALE	63	-23097	WHITE	NOT HISPANIC OR LATINO	No	No	2004	NO	[Not Applicable]	[Not Applicable]	[Not Available]	T2	T2	NX	NX	[Not Available]	M1	M1	at surg	Yes	Stage IV	Dead	DECEASED	[Not Available]	204	7.5	YES	B0	Kidney	6.7	28.92	0.545366	1	1	1	1	0	1
TCGA-B0-4842	1b0ad45e-b917-4e91-83c4-e5386cdf0eee	1	Synchronous Metastasis	2011-03-02	Kidney Clear Cell Renal Carcinoma	UPMC	G4	Right	NO	YES	FEMALE	73	-27019	WHITE	NOT HISPANIC OR LATINO	No	No	2004	NO	[Not Applicable]	[Not Applicable]	[Not Available]	T3a	T3a	N0	N0	[Not Available]	M1	M1	at surg	Yes	Stage IV	Dead	DECEASED	[Not Available]	1724	12.5	YES	B0	Kidney	56.64	[Not Available]	0.312946	1	1	1	1	0	1
TCGA-B0-4843	04004bc7-cc5c-4683-b334-3e14a7c2f384	1	Synchronous Metastasis	2011-08-02	Kidney Clear Cell Renal Carcinoma	UPMC	G3	Right	NO	YES	MALE	57	-21088	WHITE	NOT HISPANIC OR LATINO	No	No	2004	NO	[Not Applicable]	[Not Applicable]	6th	T3a	T3a	N0	N0	[Not Available]	M0	M0	31	No	Stage III	Dead	DECEASED	[Not Available]	320	6.8	YES	B0	Kidney	10.51	33.45	0.456308	1	1	1	1	0	1
TCGA-B0-4844	4ee14e95-09d8-4512-b358-3e0e7cb74c9a	1	Synchronous Metastasis	2011-08-02	Kidney Clear Cell Renal Carcinoma	UPMC	G3	Left	NO	YES	MALE	60	-22220	WHITE	NOT HISPANIC OR LATINO	No	No	2004	NO	[Not Applicable]	[Not Applicable]	[Not Available]	T3a	T3a	NX	NX	[Not Available]	M1	M1	at surg	Yes	Stage IV	Dead	DECEASED	[Not Available]	313	8.2	YES	B0	Kidney	10.28	[Not Available]	0.55309	1	1	1	1	0	1
TCGA-B0-4845	cf77fe39-0b4a-4b38-b563-2a244b9fb5c0	1	Synchronous Metastasis	2011-09-02	Kidney Clear Cell Renal Carcinoma	UPMC	G2	Right	NO	YES	MALE	70	-25582	WHITE	NOT HISPANIC OR LATINO	No	Yes	2003	NO	[Not Applicable]	[Not Applicable]	6th	T3a	T3a	NX	NX	[Not Available]	M1	M1	at surg	Yes	Stage IV	Dead	DECEASED	[Not Available]	1986	5.5	YES	B0	Kidney	65.24	30.83	0.561235	1	1	1	1	0	1
TCGA-B0-4846	d99f31f7-2b3b-47e8-bd26-8d37da22aca0	1	Synchronous Metastasis	2011-08-02	Kidney Clear Cell Renal Carcinoma	UPMC	G2	Right	NO	YES	MALE	52	-19139	WHITE	NOT HISPANIC OR LATINO	No	Yes	2004	NO	[Not Applicable]	[Not Applicable]	6th	T3a	T3a	N0	N0	[Not Available]	M1	M1	at surg	Yes	Stage IV	Dead	DECEASED	[Not Available]	1200	7.6	YES	B0	Kidney	39.42	24.56	0.460924	1	1	1	1	0	1
TCGA-B0-4847	844ec449-eec0-4ea7-9da9-b75a164bef16	1	Synchronous Metastasis	2011-08-02	Kidney Clear Cell Renal Carcinoma	UPMC	G3	Left	NO	YES	MALE	60	-22147	WHITE	NOT HISPANIC OR LATINO	No	No	2004	NO	[Not Applicable]	[Not Applicable]	[Not Available]	T3a	T3a	NX	NX	[Not Available]	M1	M1	at surg	Yes	Stage IV	Dead	DECEASED	[Not Available]	793	3.6	YES	B0	Kidney	26.05	[Not Available]	0.477763	1	1	1	1	0	1
TCGA-B0-4848	0bd313f0-0b6d-4bf3-aae2-6496d71d6d3a	1	Synchronous Metastasis	2011-08-02	Kidney Clear Cell Renal Carcinoma	UPMC	G3	Left	NO	YES	MALE	54	-19892	WHITE	NOT HISPANIC OR LATINO	No	No	2004	NO	[Not Applicable]	[Not Applicable]	[Not Available]	T3b	T3b	NX	NX	[Not Available]	M1	M1	at surg	Yes	Stage IV	Dead	DECEASED	[Not Available]	883	14	YES	B0	Kidney	29.01	[Not Available]	0.445194	1	1	1	1	0	1
TCGA-B0-4849	9d202594-7697-443f-a1ee-d8e7b28ecb8f	1	Synchronous Metastasis	2011-08-02	Kidney Clear Cell Renal Carcinoma	UPMC	G3	Left	NO	YES	MALE	51	-18843	WHITE	NOT HISPANIC OR LATINO	No	No	2004	NO	[Not Applicable]	[Not Applicable]	[Not Available]	T3a	T3a	NX	NX	[Not Available]	M1	M1	at surg	Yes	Stage IV	Dead	DECEASED	[Not Available]	69	13.5	YES	B0	Kidney	2.27	[Not Available]	0.534223	1	1	1	1	0	1
TCGA-B0-5080	f57690ba-a120-4ea2-83e0-0559d1eb62c4	1	Synchronous Metastasis	3/31/2011	Kidney Clear Cell Renal Carcinoma	UPMC	G3	Right	NO	YES	MALE	63	-23052	WHITE	NOT HISPANIC OR LATINO	No	No	2005	NO	[Not Applicable]	[Not Applicable]	[Not Available]	T3a	T3a	N0	N0	[Not Available]	M1	M1	at surg	Yes	Stage IV	Dead	DECEASED	[Not Available]	342	9	YES	B0	Kidney	11.24	[Not Available]	0.3927	1	1	1	1	1	1
TCGA-B0-5092	d51fa004-23e6-41a7-9237-ce9916e2e394	1	Synchronous Metastasis	2011-04-03	Kidney Clear Cell Renal Carcinoma	UPMC	G3	Left	NO	YES	FEMALE	53	-19611	WHITE	NOT HISPANIC OR LATINO	No	No	2008	NO	[Not Applicable]	[Not Applicable]	[Not Available]	T1a	T1a	N0	N0	[Not Available]	M1	M1	at surg	Yes	Stage IV	Dead	DECEASED	[Not Available]	459	3.8	YES	B0	Kidney	15.08	35.07	0.291865	1	1	1	1	0	1
TCGA-B0-5094	8aaa4e25-5c12-4ace-96dc-91aaa0c4457c	1	Synchronous Metastasis	2011-04-02	Kidney Clear Cell Renal Carcinoma	UPMC	G2	Left	NO	YES	MALE	62	-22965	WHITE	NOT HISPANIC OR LATINO	No	No	2008	NO	[Not Applicable]	[Not Applicable]	[Not Available]	T3b	T3b	N0	N0	[Not Available]	M1	M1	at surg	Yes	Stage IV	Dead	DECEASED	[Not Available]	333	8	YES	B0	Kidney	10.94	37.6	0.5229	1	1	1	1	0	1
TCGA-B0-5107	6b1ff32f-75a4-44aa-9da4-b6872e179c9f	1	Synchronous Metastasis	2011-04-02	Kidney Clear Cell Renal Carcinoma	UPMC	G4	Right	NO	YES	FEMALE	65	-23929	WHITE	NOT HISPANIC OR LATINO	No	No	2007	NO	[Not Applicable]	[Not Applicable]	[Not Available]	T2	T2	N0	N0	[Not Available]	M1	M1	at surg	Yes	Stage IV	Dead	DECEASED	[Not Available]	927	8	YES	B0	Kidney	30.45	20.47	0.458885	1	1	1	1	0	1
TCGA-B0-5109	b7143068-4afd-47ed-9e08-1894f886c503	1	Synchronous Metastasis	2011-07-02	Kidney Clear Cell Renal Carcinoma	UPMC	G4	Left	NO	YES	MALE	69	-25428	WHITE	NOT HISPANIC OR LATINO	No	No	2009	YES	1	1	[Not Available]	T3b	T3b	N1	N1	[Not Available]	M1	M1	at surg	Yes	Stage IV	Dead	DECEASED	[Not Available]	587	9.5	YES	B0	Kidney	19.28	20.4	0.370381	1	1	1	1	0	1
TCGA-B0-5115	46bc69a9-0090-4809-92b8-8cb741d9007d	1	Synchronous Metastasis	2011-07-02	Kidney Clear Cell Renal Carcinoma	UPMC	G3	Left	NO	YES	MALE	43	-15935	WHITE	NOT HISPANIC OR LATINO	No	No	2009	NO	[Not Applicable]	[Not Applicable]	6th	T2	T2	N0	N0	[Not Available]	M1	M1	at surg	Yes	Stage IV	Alive	LIVING	91	[Not Applicable]	9	YES	B0	Kidney	52.69	29.5	0.460812	1	1	1	1	0	1
TCGA-B0-5402	d7ab7ec0-3de7-4ffd-a5ac-f75579355b2a	1	Synchronous Metastasis	3/31/2011	Kidney Clear Cell Renal Carcinoma	UPMC	G4	Left	NO	YES	MALE	64	-23477	WHITE	NOT HISPANIC OR LATINO	No	No	2010	NO	[Not Applicable]	[Not Applicable]	7th	T4	T4	NX	NX	[Not Available]	M1	M1	at surg	Yes	Stage IV	Alive	LIVING	10	[Not Applicable]	25	YES	B0	Kidney	42.38	28	0.538001	1	1	1	1	1	1
TCGA-B0-5701	8f8a632d-7fbd-4c86-b909-afb7edb9ad28	1	Synchronous Metastasis	2011-11-04	Kidney Clear Cell Renal Carcinoma	UPMC	G4	Left	NO	YES	MALE	65	-23915	WHITE	NOT HISPANIC OR LATINO	No	No	2007	YES	4	0	6th	T3b	T3b	N0	N0	[Not Available]	M1	M1	at surg	Yes	Stage IV	Alive	LIVING	1276	[Not Applicable]	9.5	YES	B0	Kidney	80.85	29.3	0.476634	1	1	1	1	1	1
TCGA-B8-4143	dfa9513d-4e09-405b-a80f-2987ec5c5263	1	Synchronous Metastasis	2010-11-11	Kidney Clear Cell Renal Carcinoma	UNC	G3	Left	NO	YES	FEMALE	66	-24132	WHITE	NOT HISPANIC OR LATINO	No	No	2002	YES	2	0	[Not Available]	T3a	T3a	N0	N0	[Not Available]	M1	M1	at surg	Yes	Stage IV	Dead	DECEASED	[Not Available]	709	10	YES	B8	Kidney	23.29	24.3	0.508739	1	1	1	1	0	1
TCGA-B8-4622	b125ff14-4fb4-4f90-8622-fed49bdfe954	1	Synchronous Metastasis	2010-11-11	Kidney Clear Cell Renal Carcinoma	UNC	G3	Left	NO	YES	MALE	57	-21135	WHITE	NOT HISPANIC OR LATINO	No	No	2010	NO	[Not Applicable]	[Not Applicable]	7th	T3a	T3a	N0	N0	[Not Available]	M1	M1	at surg	Yes	Stage IV	Alive	LIVING	181	[Not Applicable]	4.8	YES	B8	Kidney	50.1	25	0.451516	1	1	1	1	0	1
TCGA-BP-4169	3f05a719-e81e-4f0c-a5c1-f1733b7aba11	1	Synchronous Metastasis	12/21/2010	Kidney Clear Cell Renal Carcinoma	MSKCC	G2	Right	NO	YES	FEMALE	76	-27778	WHITE	[Not Available]	No	No	2003	YES	2	0	[Not Available]	T2	T2	N0	N0	[Not Available]	M1	M1	at surg	Yes	Stage IV	Dead	DECEASED	[Not Available]	701	9	YES	BP	Kidney	23.03	27.32	0.368747	1	1	1	1	0	1
TCGA-BP-4329	6ccabcd0-8f30-4828-851f-0ac7cee1a33f	1	Synchronous Metastasis	12/22/2010	Kidney Clear Cell Renal Carcinoma	MSKCC	G2	Right	NO	YES	MALE	75	-27699	WHITE	[Not Available]	No	No	2002	YES	1	0	[Not Available]	T3a	T3a	N0	N0	[Not Available]	M1	M1	at surg	No	Stage IV	[Discrepancy]	DECEASED	845	[Not Applicable]	7.5	YES	BP	Kidney	27.76	22.41	0.467569	1	1	1	1	0	1
TCGA-BP-4352	037c691e-6320-451b-9276-78459f1b705c	1	Synchronous Metastasis	12/16/2010	Kidney Clear Cell Renal Carcinoma	MSKCC	G4	Right	NO	YES	FEMALE	74	-27253	WHITE	NOT HISPANIC OR LATINO	No	No	2007	YES	10	0	[Not Available]	T3b	T3b	N0	N0	[Not Available]	M1	M1	at surg	Yes	Stage IV	Dead	DECEASED	[Not Available]	344	10	YES	BP	Kidney	11.3	21.91	0.596648	1	1	1	1	0	1
TCGA-BP-4354	d9208e7b-0b47-43ff-a4e8-d4e591e286c4	1	Synchronous Metastasis	12/16/2010	Kidney Clear Cell Renal Carcinoma	MSKCC	G4	Left	NO	YES	MALE	40	-14973	WHITE	[Not Available]	No	Yes	2006	YES	21	1	[Not Available]	T4	T4	N1	N1	[Not Available]	M1	M1	at surg	Yes	Stage IV	Dead	DECEASED	[Not Available]	1034	16.5	YES	BP	Kidney	33.97	23.45	[Not Available]	1	0	0	1	0	1
TCGA-BP-4355	eeacbbdc-68c9-4dce-8999-e1dbcb86c14a	1	Synchronous Metastasis	2011-06-01	Kidney Clear Cell Renal Carcinoma	MSKCC	G4	Left	NO	YES	FEMALE	59	-21642	WHITE	[Not Available]	No	No	2008	NO	[Not Applicable]	[Not Applicable]	[Not Available]	T3a	T3a	NX	NX	[Not Available]	M1	M1	at surg	Yes	Stage IV	Dead	DECEASED	[Not Available]	953	13	YES	BP	Kidney	31.31	26.98	0.493237	1	1	1	1	0	1
TCGA-BP-4771	31201e73-a922-4acd-b859-fa2f9ba0af93	1	Synchronous Metastasis	2011-12-01	Kidney Clear Cell Renal Carcinoma	MSKCC	G4	Right	NO	YES	MALE	62	-22771	WHITE	[Not Available]	No	Yes	2005	YES	5	0	[Not Available]	T3a	T3a	N0	N0	[Not Available]	M1	M1	at surg	Yes	Stage IV	Dead	DECEASED	[Not Available]	162	5.7	YES	BP	Kidney	5.32	27.93	0.255458	1	1	1	1	1	1
TCGA-BP-4787	500636a5-d42b-469f-98e2-fdd4dddc61a0	1	Synchronous Metastasis	2011-09-05	Kidney Clear Cell Renal Carcinoma	MSKCC	G4	Left	NO	YES	FEMALE	59	-21697	WHITE	[Not Available]	No	No	2007	YES	19	0	[Not Available]	T3a	T3a	N0	N0	[Not Available]	M1	M1	at surg	Yes	Stage IV	Dead	DECEASED	[Not Available]	480	9.5	YES	BP	Kidney	15.77	21.97	0.4065	1	1	1	1	1	1
TCGA-BP-4798	a5d34ea3-9362-4233-8d9e-1892839179b2	1	Synchronous Metastasis	2011-09-05	Kidney Clear Cell Renal Carcinoma	MSKCC	G4	Left	NO	YES	MALE	74	-27335	WHITE	[Not Available]	No	No	2007	YES	30	0	[Not Available]	T3b	T3b	N0	N0	[Not Available]	M1	M1	at surg	Yes	Stage IV	Dead	DECEASED	[Not Available]	334	9.5	YES	BP	Kidney	10.97	24.34	0.334335	1	1	1	1	0	1
TCGA-BP-4974	d6625c4d-cd1c-4c62-8100-e8b2a49ce3ad	1	Synchronous Metastasis	1/19/2011	Kidney Clear Cell Renal Carcinoma	MSKCC	G4	Right	NO	YES	MALE	58	-21310	WHITE	[Not Available]	No	No	2006	YES	7	0	[Not Available]	T3a	T3a	N0	N0	[Not Available]	M1	M1	at surg	Yes	Stage IV	Dead	DECEASED	[Not Available]	211	11.5	YES	BP	Kidney	6.93	24.9	0.38264	1	1	1	1	1	1
TCGA-BP-5178	6e9e5e05-2bf8-4724-8e31-241f517289de	1	Synchronous Metastasis	1/21/2011	Kidney Clear Cell Renal Carcinoma	MSKCC	G4	Right	NO	YES	MALE	71	-26070	WHITE	[Not Available]	Yes	No	2004	YES	2	0	[Not Available]	T3a	T3a	NX	NX	[Not Available]	M1	M1	at surg	Yes	Stage IV	Dead	DECEASED	[Not Available]	1912	10	YES	BP	Kidney	62.81	20.9	0.517446	1	1	1	1	0	1
TCGA-BP-5201	54c9850c-9b67-42ea-a04b-16a88f786dfa	1	Synchronous Metastasis	1/31/2011	Kidney Clear Cell Renal Carcinoma	MSKCC	G4	Left	NO	YES	MALE	63	-23125	WHITE	NOT HISPANIC OR LATINO	Yes	No	2008	YES	4	0	[Not Available]	T3b	T3b	N0	N0	[Not Available]	M1	M1	at surg	Yes	Stage IV	Alive	LIVING	951	[Not Applicable]	9.5	YES	BP	Kidney	31.24	27.53	0.550716	1	1	1	1	0	1
TCGA-CJ-4637	772e3aed-f211-42a1-9ab2-1c543f581541	1	Synchronous Metastasis	12/30/2010	Kidney Clear Cell Renal Carcinoma	MDACC	G4	Left	NO	YES	FEMALE	52	-19101	WHITE	HISPANIC OR LATINO	No	No	2004	NO	[Not Applicable]	[Not Applicable]	[Not Available]	T2b	T2b	NX	NX	[Not Available]	M1	M1	at surg	Yes	Stage IV	Dead	DECEASED	[Not Available]	2227	9	YES	CJ	Kidney	73.16	23	0.286841	1	1	1	0	0	1
TCGA-CJ-4638	06197e26-3cb0-4bd0-a6e8-dd9af5047c6a	1	Synchronous Metastasis	12/30/2010	Kidney Clear Cell Renal Carcinoma	MDACC	G4	Left	NO	YES	FEMALE	46	-17110	WHITE	NOT HISPANIC OR LATINO	No	No	2004	YES	3	2	[Not Available]	T3a	T3a	N1	N1	[Not Available]	M1	M1	at surg	Yes	Stage IV	Dead	DECEASED	[Not Available]	431	15	YES	CJ	Kidney	14.16	19	0.560959	1	1	1	1	0	1
TCGA-CJ-4641	cdfa3c5d-2fe8-4dfd-92c2-a54f39f55f18	1	Synchronous Metastasis	12/30/2010	Kidney Clear Cell Renal Carcinoma	MDACC	G4	Left	NO	YES	FEMALE	55	-20410	WHITE	NOT HISPANIC OR LATINO	No	No	2005	NO	[Not Applicable]	[Not Applicable]	[Not Available]	T3a	T3a	NX	NX	[Not Available]	M1	M1	at surg	Yes	Stage IV	Dead	DECEASED	[Not Available]	1661	9.5	YES	CJ	Kidney	54.57	32	0.37385	1	1	1	0	0	1
TCGA-CJ-4644	8fd493c5-1375-4f76-b337-c9a75e3abdbe	1	Synchronous Metastasis	12/30/2010	Kidney Clear Cell Renal Carcinoma	MDACC	G3	Left	NO	YES	FEMALE	48	-17882	WHITE	NOT HISPANIC OR LATINO	No	No	2004	NO	[Not Applicable]	[Not Applicable]	[Not Available]	T3a	T3a	N0	N0	[Not Available]	M1	M1	at surg	Yes	Stage IV	Dead	DECEASED	[Not Available]	336	10	YES	CJ	Kidney	11.04	18	0.45742	1	1	1	0	0	1
TCGA-CJ-4868	2309c424-26fa-4cc6-a22a-2dc0f989af59	1	Synchronous Metastasis	1/21/2011	Kidney Clear Cell Renal Carcinoma	MDACC	G3	Left	NO	YES	MALE	42	-15601	WHITE	NOT HISPANIC OR LATINO	No	No	2005	YES	14	0	[Not Available]	T3a	T3a	N0	N0	[Not Available]	M1	M1	at surg	Yes	Stage IV	Dead	DECEASED	[Not Available]	646	9	YES	CJ	Kidney	21.22	25	0.380983	1	1	1	1	0	0
TCGA-CJ-4871	dbe16232-525e-4101-9a39-9d4323b10ee9	1	Synchronous Metastasis	1/21/2011	Kidney Clear Cell Renal Carcinoma	MDACC	G4	Left	NO	YES	MALE	63	-23195	WHITE	NOT HISPANIC OR LATINO	No	No	2004	NO	[Not Applicable]	[Not Applicable]	[Not Available]	T3a	T3a	NX	NX	[Not Available]	M1	M1	at surg	Yes	Stage IV	Alive	LIVING	2423	[Not Applicable]	12	YES	CJ	Kidney	79.6	40	0.531256	1	1	1	1	0	1
TCGA-CJ-4875	818022ea-123e-438d-9671-542f479028f2	1	Synchronous Metastasis	1/21/2011	Kidney Clear Cell Renal Carcinoma	MDACC	G3	Right	NO	YES	MALE	67	-24510	WHITE	NOT HISPANIC OR LATINO	No	No	2004	NO	[Not Applicable]	[Not Applicable]	7th	T3a	T3a	NX	NX	[Not Available]	M1	M1	at surg	Yes	Stage IV	Dead	DECEASED	2353	[Not Applicable]	8	YES	CJ	Kidney	116.75	21	0.57988	1	1	1	1	1	1
TCGA-CJ-4885	5338d435-68fb-4f0d-a3e6-c843f703f75f	1	Synchronous Metastasis	1/21/2011	Kidney Clear Cell Renal Carcinoma	MDACC	G3	Right	NO	YES	MALE	64	-23437	WHITE	NOT HISPANIC OR LATINO	No	No	2005	NO	[Not Applicable]	[Not Applicable]	7th	T3a	T3a	NX	NX	[Not Available]	M1	M1	at surg	Yes	Stage IV	Alive	LIVING	2125	[Not Applicable]	6	YES	CJ	Kidney	113.37	30	0.617681	1	1	1	1	0	1
TCGA-CJ-4887	c4bbbcd2-aa18-4b1f-99d4-93279e31d7e7	1	Synchronous Metastasis	1/24/2011	Kidney Clear Cell Renal Carcinoma	MDACC	G3	Right	NO	YES	MALE	48	-17611	WHITE	NOT HISPANIC OR LATINO	No	No	2005	NO	[Not Applicable]	[Not Applicable]	[Not Available]	T3a	T3a	NX	NX	[Not Available]	M1	M1	at surg	Yes	Stage IV	Dead	DECEASED	[Not Available]	932	4	YES	CJ	Kidney	30.62	29	0.424394	1	1	1	1	1	1
TCGA-CJ-4888	f2fca062-ca87-4089-916d-49b9ff146797	1	Synchronous Metastasis	1/24/2011	Kidney Clear Cell Renal Carcinoma	MDACC	G4	Left	NO	YES	MALE	59	-21701	WHITE	NOT HISPANIC OR LATINO	No	No	2005	NO	[Not Applicable]	[Not Applicable]	[Not Available]	T3a	T3a	NX	NX	[Not Available]	M1	M1	at surg	Yes	Stage IV	Dead	DECEASED	[Not Available]	1567	5.8	YES	CJ	Kidney	51.48	27	0.293758	1	1	1	1	1	1
TCGA-CJ-4890	46d34d0c-b8a2-4ebd-b9a0-5485904ecafa	1	Synchronous Metastasis	1/24/2011	Kidney Clear Cell Renal Carcinoma	MDACC	G4	Left	NO	YES	MALE	72	-26604	WHITE	NOT HISPANIC OR LATINO	No	No	2005	YES	1	0	7th	T3a	T3a	N0	N0	[Not Available]	M1	M1	at surg	Yes	Stage IV	Alive	LIVING	2085	[Not Applicable]	14	YES	CJ	Kidney	115.6	30	0.297159	1	1	1	1	1	1
TCGA-CJ-4895	b7994839-77a5-4725-aa58-a9e8c79dbfc2	1	Synchronous Metastasis	1/24/2011	Kidney Clear Cell Renal Carcinoma	MDACC	G4	Left	NO	YES	MALE	62	-22892	WHITE	NOT HISPANIC OR LATINO	No	No	2005	NO	[Not Applicable]	[Not Applicable]	[Not Available]	T3a	T3a	NX	NX	[Not Available]	M1	M1	at surg	Yes	Stage IV	Dead	DECEASED	[Not Available]	1200	15.9	YES	CJ	Kidney	39.42	24	0.376189	1	1	1	1	1	1
TCGA-CJ-4904	ec3b2a30-fcf6-45ef-bd9d-e6089a237c0f	1	Synchronous Metastasis	2011-03-02	Kidney Clear Cell Renal Carcinoma	MDACC	G3	Left	NO	YES	FEMALE	60	-22036	WHITE	NOT HISPANIC OR LATINO	Yes	No	2006	YES	13	0	7th	T3a	T3a	N0	N0	[Not Available]	M1	M1	at surg	Yes	Stage IV	Alive	LIVING	1792	[Not Applicable]	14.5	YES	CJ	Kidney	108.48	30	0.39426	1	1	1	1	0	1
TCGA-CJ-4918	267ff78b-bceb-466e-8582-c560fe227ff0	1	Synchronous Metastasis	2011-08-02	Kidney Clear Cell Renal Carcinoma	MDACC	G4	Left	NO	YES	MALE	64	-23379	WHITE	NOT HISPANIC OR LATINO	No	No	2005	YES	1	0	[Not Available]	T3a	T3a	N0	N0	[Not Available]	M1	M1	at surg	Yes	Stage IV	Dead	DECEASED	[Not Available]	93	14	YES	CJ	Kidney	3.06	29	0.322087	1	1	1	1	0	1
TCGA-CJ-4923	25131445-d3cf-46af-b3c5-ca1d1e3561bb	1	Synchronous Metastasis	2011-08-02	Kidney Clear Cell Renal Carcinoma	MDACC	G4	Left	NO	YES	FEMALE	63	-23353	WHITE	NOT HISPANIC OR LATINO	No	No	2004	NO	[Not Applicable]	[Not Applicable]	[Not Available]	T3a	T3a	NX	NX	[Not Available]	M1	M1	at surg	Yes	Stage IV	Dead	DECEASED	[Not Available]	572	12	YES	CJ	Kidney	18.79	27	0.338482	1	1	1	1	0	1
TCGA-CJ-5677	d2664fde-ce3b-45e6-9a23-4a07980f7bac	1	Synchronous Metastasis	4/22/2011	Kidney Clear Cell Renal Carcinoma	MDACC	G4	Right	NO	YES	FEMALE	54	-19849	WHITE	NOT HISPANIC OR LATINO	No	No	2004	NO	[Not Applicable]	[Not Applicable]	[Not Available]	T3a	T3a	NX	NX	[Not Available]	M1	M1	at surg	Yes	Stage IV	Dead	DECEASED	[Not Available]	782	6.5	YES	CJ	Kidney	25.69	27	0.483346	1	1	1	1	1	1
TCGA-CJ-5678	822cf6c1-dd65-4814-94b1-0c335208ad9b	1	Synchronous Metastasis	4/22/2011	Kidney Clear Cell Renal Carcinoma	MDACC	G3	Left	NO	YES	MALE	62	-22944	BLACK OR AFRICAN AMERICAN	NOT HISPANIC OR LATINO	No	No	2003	YES	1	0	[Not Available]	T2b	T2b	N0	N0	[Not Available]	M1	M1	at surg	Yes	Stage IV	Dead	DECEASED	[Not Available]	574	8	YES	CJ	Kidney	18.86	27	0.514916	1	1	1	1	1	1
TCGA-CJ-5679	3fa6c93e-e7fe-402c-9526-c81411aa0920	1	Synchronous Metastasis	4/22/2011	Kidney Clear Cell Renal Carcinoma	MDACC	G4	Left	NO	YES	MALE	73	-26858	WHITE	NOT HISPANIC OR LATINO	No	No	2003	NO	[Not Applicable]	[Not Applicable]	[Not Available]	T3b	T3b	NX	NX	[Not Available]	M0	M0	42	No	Stage III	Dead	DECEASED	[Not Available]	679	16	YES	CJ	Kidney	22.31	24	0.691496	1	1	1	1	1	1
TCGA-CJ-5680	5db69ebe-38db-4ef3-b825-674b4a6ddaee	1	Synchronous Metastasis	4/22/2011	Kidney Clear Cell Renal Carcinoma	MDACC	G4	Right	NO	YES	FEMALE	65	-23778	WHITE	NOT HISPANIC OR LATINO	No	No	2003	NO	[Not Applicable]	[Not Applicable]	[Not Available]	T3a	T3a	NX	NX	[Not Available]	M1	M1	at surg	Yes	Stage IV	Dead	DECEASED	[Not Available]	768	10.5	YES	CJ	Kidney	25.23	30	0.621894	1	1	1	1	1	1
TCGA-CJ-5681	2939c03a-6f3f-4f7b-b246-34361baadeb9	1	Synchronous Metastasis	4/22/2011	Kidney Clear Cell Renal Carcinoma	MDACC	G3	Left	NO	YES	FEMALE	44	-16121	WHITE	NOT HISPANIC OR LATINO	No	No	2003	NO	[Not Applicable]	[Not Applicable]	[Not Available]	T3a	T3a	NX	NX	[Not Available]	M1	M1	at surg	Yes	Stage IV	Dead	DECEASED	[Not Available]	552	9	YES	CJ	Kidney	18.13	27	0.663984	1	1	1	1	1	1
TCGA-CJ-5682	4c325ee1-9b8e-45d4-a0a7-e47ec1eac402	1	Synchronous Metastasis	4/22/2011	Kidney Clear Cell Renal Carcinoma	MDACC	G4	Left	NO	YES	MALE	60	-22244	WHITE	NOT HISPANIC OR LATINO	No	No	2004	NO	[Not Applicable]	[Not Applicable]	7th	T3a	T3a	NX	NX	[Not Available]	M1	M1	at surg	Yes	Stage IV	Alive	LIVING	1883	[Not Applicable]	6	YES	CJ	Kidney	122.73	27	0.664627	1	1	1	1	1	1
TCGA-CJ-6028	2890b330-8ba5-4031-bed5-13e9d1d75af9	1	Synchronous Metastasis	6/20/2011	Kidney Clear Cell Renal Carcinoma	MDACC	G4	Left	NO	YES	MALE	58	-21380	WHITE	NOT HISPANIC OR LATINO	No	No	2003	NO	[Not Applicable]	[Not Applicable]	7th	T3a	T3a	NX	NX	[Not Available]	M1	M1	at surg	Yes	Stage IV	Dead	DECEASED	[Not Available]	1625	17	YES	CJ	Kidney	53.38	30	0.275179	1	1	1	1	1	1
TCGA-CJ-6033	4edff57f-4b0e-4770-beac-590da7d7232c	1	Synchronous Metastasis	2011-10-08	Kidney Clear Cell Renal Carcinoma	MDACC	G4	Right	NO	YES	FEMALE	54	-19919	WHITE	NOT HISPANIC OR LATINO	No	No	2004	NO	[Not Applicable]	[Not Applicable]	6th	T3a	T3a	N0	N0	[Not Available]	M1	M1	at surg	Yes	Stage IV	Dead	DECEASED	[Not Available]	224	13.5	YES	CJ	Kidney	7.36	21	0.456817	1	1	1	1	1	1
TCGA-CZ-4857	d5213422-9447-4f62-b486-3303e3f991fa	1	Synchronous Metastasis	2/14/2011	Kidney Clear Cell Renal Carcinoma	HARVARD	G3	Right	NO	YES	MALE	56	-20718	WHITE	NOT HISPANIC OR LATINO	No	No	2005	YES	3	0	[Not Available]	T3a	T3a	N0	N0	[Not Available]	M1	M1	at surg	Yes	Stage IV	Dead	DECEASED	[Not Available]	1432	9.2	YES	CZ	Kidney	47.04	26.9	0.50552	1	1	1	1	1	1
TCGA-CZ-4861	226ce515-c12c-4195-bb5d-d6df2e135ff6	1	Synchronous Metastasis	2/14/2011	Kidney Clear Cell Renal Carcinoma	HARVARD	G2	Left	NO	YES	MALE	63	-23053	WHITE	[Not Available]	No	Yes	2005	NO	[Not Applicable]	[Not Applicable]	[Not Available]	T2	T2	NX	NX	[Not Available]	M1	M1	at surg	Yes	Stage IV	Dead	DECEASED	[Not Available]	446	8.2	YES	CZ	Kidney	14.65	25.8	0.516035	1	1	1	1	0	1
TCGA-CZ-5454	f2801b21-5444-4cc3-a642-c60c6d82cd3d	1	Synchronous Metastasis	2011-10-03	Kidney Clear Cell Renal Carcinoma	HARVARD	G2	Right	NO	YES	MALE	63	-23083	WHITE	NOT HISPANIC OR LATINO	No	No	2006	YES	3	0	[Not Available]	T2	T2	N0	N0	[Not Available]	M1	M1	at surg	Yes	Stage IV	Dead	DECEASED	[Not Available]	722	15.1	YES	CZ	Kidney	23.72	28.5	0.50009	1	1	1	1	1	1
TCGA-CZ-5455	74749fe8-f5d0-4d0d-8c7a-e56eba6503b3	1	Synchronous Metastasis	2011-10-03	Kidney Clear Cell Renal Carcinoma	HARVARD	G4	Right	NO	YES	MALE	63	-23150	WHITE	NOT HISPANIC OR LATINO	No	No	2006	NO	[Not Applicable]	[Not Applicable]	6th	T3b	T3b	NX	NX	[Not Available]	M1	M1	at surg	Yes	Stage IV	Dead	DECEASED	[Not Available]	561	7.5	YES	CZ	Kidney	18.43	27.2	0.561874	1	1	1	1	1	1
TCGA-CZ-5460	a7ddd737-714d-423f-8fb5-5a932d014487	1	Synchronous Metastasis	2011-11-03	Kidney Clear Cell Renal Carcinoma	HARVARD	G2	Right	NO	YES	MALE	55	-20392	WHITE	NOT HISPANIC OR LATINO	No	No	2006	NO	[Not Applicable]	[Not Applicable]	6th	T3b	T3b	NX	NX	[Not Available]	M1	M1	at surg	Yes	Stage IV	Alive	LIVING	1430	[Not Applicable]	2.4	YES	CZ	Kidney	94.38	28.6	0.502036	1	1	1	1	1	1
TCGA-CZ-5461	393abcf7-1155-4b32-85ca-cd44d259e4b4	1	Synchronous Metastasis	2011-11-03	Kidney Clear Cell Renal Carcinoma	HARVARD	G4	Right	NO	YES	MALE	52	-19030	WHITE	NOT HISPANIC OR LATINO	No	No	2006	NO	[Not Applicable]	[Not Applicable]	[Not Available]	T1b	T1b	NX	NX	[Not Available]	M1	M1	at surg	Yes	Stage IV	Dead	DECEASED	330	330	6.4	YES	CZ	Kidney	10.84	31.6	0.494052	1	1	1	1	1	1
TCGA-CZ-5462	e0127e51-43ba-4536-bc9d-004591f9c627	1	Synchronous Metastasis	2011-11-03	Kidney Clear Cell Renal Carcinoma	HARVARD	G3	Right	NO	YES	MALE	83	-30659	WHITE	[Not Available]	No	No	2007	NO	[Not Applicable]	[Not Applicable]	6th	T1b	T1b	NX	NX	[Not Available]	M1	M1	at surg	Yes	Stage IV	Dead	DECEASED	[Not Available]	311	4.5	YES	CZ	Kidney	10.22	25.1	0.576001	1	1	1	1	1	1
TCGA-CZ-5467	b602a73b-809c-44c6-a787-d496705e7ae8	1	Synchronous Metastasis	2011-11-03	Kidney Clear Cell Renal Carcinoma	HARVARD	G4	Right	NO	YES	FEMALE	86	-31473	WHITE	NOT HISPANIC OR LATINO	No	No	2007	YES	2	0	[Not Available]	T3a	T3a	N0	N0	[Not Available]	M0	M0	62	No	Stage III	Dead	DECEASED	[Not Available]	73	11	YES	CZ	Kidney	2.4	[Not Available]	0.591367	1	1	1	1	1	1
TCGA-CZ-5468	878d1caa-c4d8-4864-888c-310a0c1ee898	1	Synchronous Metastasis	2011-11-03	Kidney Clear Cell Renal Carcinoma	HARVARD	G4	Left	NO	YES	MALE	84	-30729	WHITE	NOT HISPANIC OR LATINO	No	No	2007	NO	[Not Applicable]	[Not Applicable]	[Not Available]	T3b	T3b	NX	NX	[Not Available]	M1	M1	at surg	Yes	Stage IV	Dead	DECEASED	59	59	8.6	YES	CZ	Kidney	1.94	23.8	0.490773	1	1	1	1	1	1
TCGA-CZ-5987	f5759059-c0e3-4f1a-af96-5c7197d3c33c	1	Synchronous Metastasis	2011-04-05	Kidney Clear Cell Renal Carcinoma	HARVARD	G2	Right	NO	YES	MALE	60	-21928	WHITE	NOT HISPANIC OR LATINO	No	No	2006	NO	[Not Applicable]	[Not Applicable]	6th	T3b	T3b	NX	NX	[Not Available]	M1	M1	at surg	Yes	Stage IV	Dead	DECEASED	[Not Available]	445	5.5	YES	CZ	Kidney	14.62	33.1	0.58348	1	1	1	1	1	1
[truncated: 1 more columns]
