# Supplementary material for: Convergent genomic and molecular features predict risk of metachronous metastasis in clear cell renal cell carcinoma
Source: Commun Med (Lond). 2026 Feb 25;6:205. doi: 10.1038/s43856-026-01436-6 (PMC13066385; doi:10.1038/s43856-026-01436-6)
Supplement: Supplementary file 6 — Supplementary Data 3 [file 43856_2026_1436_MOESM6_ESM.xlsx]

## Sheet: Sheet1
gene	Log2FoldChange	p-value (two-side)	FDR
AFG3L2	-1.1071	0.0001	0.21096
AGL	-1.0716	0.00018	0.21096
AMIGO1	-1.6206	8e-05	0.21096
MFSD8	-0.9433	0.00012	0.21096
PATJ	-1.4947	2e-05	0.21096
PMPCA	-0.7159	0.00016	0.21096
PPFIA1	-0.6555	0.0001	0.21096
CDK18	-1.9894	0.00016	0.21096
CENPC	-0.8387	0.00018	0.21096
LARP1B	-1.0799	0.00012	0.21096
ANKS6	-0.9703	0.00034	0.212076
LINC01507	-1.0682	0.00038	0.212076
NEK6	-1.0866	0.00028	0.212076
NFX1	-0.7105	0.00032	0.212076
RIOK3	-0.9795	0.00022	0.212076
SNX30	-1.1645	0.00036	0.212076
TM7SF3	-1.3966	0.00032	0.212076
TMSB10	1.3274	0.00034	0.212076
DRAIC	-1.883	0.00038	0.212076
EYA3	-0.8516	0.00034	0.212076
GRAMD1C	-2.2493	0.00034	0.212076
ABCD3	-1.2744	0.00048	0.215395
NIPAL3	-0.8185	0.0005	0.215395
PTPN3	-1.098	0.00058	0.215395
SEPSECS	-0.7336	0.00048	0.215395
SLC9A8	-0.994	0.00064	0.215395
UBXN10	-1.6494	0.00056	0.215395
WDR72	-2.7595	0.00062	0.215395
ZER1	-0.6222	0.00068	0.215395
CDK20	-0.9466	0.00054	0.215395
CPSF7	-0.8645	0.00068	0.215395
CRYZ	-1.3214	0.00064	0.215395
CYP4V2	-1.0342	0.00066	0.215395
EPB41L5	-0.9413	0.00044	0.215395
FANCC	-0.9293	0.00046	0.215395
GRTP1	-1.4438	0.00054	0.215395
IPP	-0.6149	0.00054	0.215395
ANKRD12	-0.8536	0.0007	0.215895
CBWD1	-0.7428	0.00072	0.216369
GPR89B	-1.209	0.00074	0.21682
ZDHHC21	-0.8483	0.00076	0.217249
HSDL2	-1.3455	0.00078	0.217657
SNAPC4	-0.5795	0.00084	0.228949
GATS	-1.0548	0.00086	0.229073
ABCA1	-1.8076	0.00104	0.2344
ADCY5	-1.7766	0.0011	0.2344
NOP14	-0.4825	0.00108	0.2344
OST4	0.6775	0.001	0.2344
PIGO	-0.8001	0.00094	0.2344
RASEF	-1.9078	0.0011	0.2344
C6orf223	-2.553	0.00096	0.2344
CBWD3	-0.9482	0.00108	0.2344
COQ10A	-0.8862	0.00102	0.2344
GARNL3	-0.8762	0.00112	0.2344
HTRA1	2.079	0.0011	0.2344
KDM4C	-0.605	0.0009	0.2344
ABCG1	-0.8352	0.00124	0.242976
ACOX1	-0.5949	0.00122	0.242976
APPL2	-0.766	0.00168	0.242976
APTX	-0.5551	0.00162	0.242976
LONP2	-0.5677	0.00158	0.242976
OSBPL2	-0.6596	0.00132	0.242976
PDXDC1	-0.719	0.00154	0.242976
POLR2B	-0.5475	0.0017	0.242976
PPP1R26	-0.7018	0.0013	0.242976
RETSAT	-0.7899	0.00146	0.242976
SETX	-0.5349	0.00136	0.242976
SFMBT1	-0.6043	0.00152	0.242976
SLC43A2	-1.503	0.00134	0.242976
SMG5	-0.7791	0.0017	0.242976
SPATA18	-1.4326	0.0015	0.242976
TSPAN1	-2.885	0.00156	0.242976
TUFT1	-1.2655	0.00148	0.242976
USP33	-0.8991	0.00164	0.242976
ARHGEF16	-1.5262	0.0017	0.242976
ZBTB5	-0.6389	0.00122	0.242976
C3orf14	2.9346	0.00154	0.242976
C4orf19	-2.0607	0.00154	0.242976
DDI2	-0.9187	0.00156	0.242976
DNAJC16	-0.824	0.0014	0.242976
DPH2	-1.0369	0.00146	0.242976
FAAH	-2.3054	0.00134	0.242976
C1orf27	-0.7969	0.00174	0.245562
DHX15	-0.9131	0.00176	0.245562
NDUFAF7	-0.4166	0.00186	0.247279
NFRKB	-0.5449	0.00184	0.247279
PDZD11	0.5227	0.00192	0.247279
SMG7	-0.8003	0.00192	0.247279
TBCB	0.6097	0.0019	0.247279
FRG1HP	-0.6672	0.00184	0.247279
GPT	-1.6972	0.00184	0.247279
MGA	-0.5571	0.00198	0.249523
SLC25A16	-0.958	0.00196	0.249523
